# Supplementary material for: Building two indica rice reference genomes with PacBio long-read and Illumina paired-end sequencing data
Source: Sci Data. 2016 Sep 13;3:160076. doi: 10.1038/sdata.2016.76 (PMC5020871; doi:10.1038/sdata.2016.76)
Supplement: Supplementary Tables [file sdata201676-s1.xlsx]

## Sheet: Supplementary Table 1a
Supplementary Table 1a. MTP BAC clones for sequencing ZS97 genome
MTP clone	Original clone	Sequence Status	Note
OSIZBzz0001A01	OSIZBa0001A04	1
OSIZBzz0001A02	OSIZBa0001B04	1	in ZS97RS1
OSIZBzz0001A03	OSIZBa0001B07	2	in ZS97RS1
OSIZBzz0001A04	OSIZBa0001B08	2	in ZS97RS1
OSIZBzz0001A05	OSIZBa0001B15	2	in ZS97RS1
OSIZBzz0001A06	OSIZBa0001B20	1	in ZS97RS1
OSIZBzz0001A07	OSIZBa0001C01	2	in ZS97RS1
OSIZBzz0001A08	OSIZBa0001C08	2	in ZS97RS1
OSIZBzz0001A09	OSIZBa0001C15	1	in ZS97RS1
OSIZBzz0001A10	OSIZBa0001C24	1	in ZS97RS1
OSIZBzz0001A11	OSIZBa0001E03	1	in ZS97RS1
OSIZBzz0001A12	OSIZBa0001E15	1	in ZS97RS1
OSIZBzz0001B01	OSIZBa0001E20	1	in ZS97RS1
OSIZBzz0001B02	OSIZBa0001E23	1
OSIZBzz0001B03	OSIZBa0001F02	2	in ZS97RS1
OSIZBzz0001B04	OSIZBa0001F04	2	in ZS97RS1
OSIZBzz0001B05	OSIZBa0001F08	2
OSIZBzz0001B06	OSIZBa0001F11	1
OSIZBzz0001B07	OSIZBa0001F20	4	in ZS97RS1
OSIZBzz0001B08	OSIZBa0001G01	2	in ZS97RS1
OSIZBzz0001B09	OSIZBa0001G02	1	in ZS97RS1
OSIZBzz0001B10	OSIZBa0001G12	2	in ZS97RS1
OSIZBzz0001B11	OSIZBa0001H12	1	in ZS97RS1
OSIZBzz0001B12	OSIZBa0001H22	1
OSIZBzz0001C01	OSIZBa0001I15	1	in ZS97RS1
OSIZBzz0001C02	OSIZBa0001I24	2
OSIZBzz0001C03	OSIZBa0001J04	1	in ZS97RS1
OSIZBzz0001C04	OSIZBa0001J14	2	in ZS97RS1
OSIZBzz0001C05	OSIZBa0001J22	4
OSIZBzz0001C06	OSIZBa0001K01	1	in ZS97RS1
OSIZBzz0001C07	OSIZBa0001K03	1	in ZS97RS1
OSIZBzz0001C08	OSIZBa0001K13	2	in ZS97RS1
OSIZBzz0001C09	OSIZBa0001K16	1	in ZS97RS1
OSIZBzz0001C10	OSIZBa0001L08	1	in ZS97RS1
OSIZBzz0001C11	OSIZBa0001L09	2	in ZS97RS1
OSIZBzz0001C12	OSIZBa0001L12	1	in ZS97RS1
OSIZBzz0001D01	OSIZBa0001L15	2	in ZS97RS1
OSIZBzz0001D02	OSIZBa0001L20	2
OSIZBzz0001D03	OSIZBa0001O04	2	in ZS97RS1
OSIZBzz0001D04	OSIZBa0001O07	2	in ZS97RS1
OSIZBzz0001D05	OSIZBa0001O11	1	in ZS97RS1
OSIZBzz0001D06	OSIZBa0001O15	1
OSIZBzz0001D07	OSIZBa0001O16	2	in ZS97RS1
OSIZBzz0001D08	OSIZBa0001O17	1	in ZS97RS1
OSIZBzz0001D09	OSIZBa0001P07	1
OSIZBzz0001D10	OSIZBa0001P12	1	in ZS97RS1
OSIZBzz0001D11	OSIZBa0001P13	1	in ZS97RS1
OSIZBzz0001D12	OSIZBa0001P19	1	in ZS97RS1
OSIZBzz0001E01	OSIZBa0001P20	4	in ZS97RS1
OSIZBzz0001E02	OSIZBa0002A08	1	in ZS97RS1
OSIZBzz0001E03	OSIZBa0002A15	2	in ZS97RS1
OSIZBzz0001E04	OSIZBa0002A20	1	in ZS97RS1
OSIZBzz0001E05	OSIZBa0002B05	2	in ZS97RS1
OSIZBzz0001E06	OSIZBa0002B06	4	in ZS97RS1
OSIZBzz0001E07	OSIZBa0002B08	2	in ZS97RS1
OSIZBzz0001E08	OSIZBa0002B10	1	in ZS97RS1
OSIZBzz0001E09	OSIZBa0002B14	1
OSIZBzz0001E10	OSIZBa0002B16	2	in ZS97RS1
OSIZBzz0001E11	OSIZBa0002C01	2
OSIZBzz0001E12	OSIZBa0002C04	1	in ZS97RS1
OSIZBzz0001F01	OSIZBa0002C05	2
OSIZBzz0001F02	OSIZBa0002C06	2	in ZS97RS1
OSIZBzz0001F03	OSIZBa0002C07	1	in ZS97RS1
OSIZBzz0001F04	OSIZBa0002C08	2	in ZS97RS1
OSIZBzz0001F05	OSIZBa0002C10	2	in ZS97RS1
OSIZBzz0001F06	OSIZBa0002C19	2	in ZS97RS1
OSIZBzz0001F07	OSIZBa0002D02	1	in ZS97RS1
OSIZBzz0001F08	OSIZBa0002D05	2	in ZS97RS1
OSIZBzz0001F09	OSIZBa0002D16	1	in ZS97RS1
OSIZBzz0001F10	OSIZBa0002D17	4	in ZS97RS1
OSIZBzz0001F11	OSIZBa0002D20	2	in ZS97RS1
OSIZBzz0001F12	OSIZBa0002E10	2	in ZS97RS1
OSIZBzz0001G01	OSIZBa0002E14	1	in ZS97RS1
OSIZBzz0001G02	OSIZBa0002E20	2	in ZS97RS1
OSIZBzz0001G03	OSIZBa0002F03	1	in ZS97RS1
OSIZBzz0001G04	OSIZBa0002F09	1	in ZS97RS1
OSIZBzz0001G05	OSIZBa0002F21	1	in ZS97RS1
OSIZBzz0001G06	OSIZBa0002F22	2	in ZS97RS1
OSIZBzz0001G07	OSIZBa0002G02	1	in ZS97RS1
OSIZBzz0001G08	OSIZBa0002G03	1	in ZS97RS1
OSIZBzz0001G09	OSIZBa0002G14	1	in ZS97RS1
OSIZBzz0001G10	OSIZBa0002G20	2	in ZS97RS1
OSIZBzz0001G11	OSIZBa0002G21	1	in ZS97RS1
OSIZBzz0001G12	OSIZBa0002G22	1	in ZS97RS1
OSIZBzz0001H01	OSIZBa0002H07	4
OSIZBzz0001H02	OSIZBa0002H09	2	in ZS97RS1
OSIZBzz0001H03	OSIZBa0002H16	1	in ZS97RS1
OSIZBzz0001H04	OSIZBa0002H22	1	in ZS97RS1
OSIZBzz0001H05	OSIZBa0002I10	1	in ZS97RS1
OSIZBzz0001H06	OSIZBa0002I24	2	in ZS97RS1
OSIZBzz0001H07	OSIZBa0002J06	2	in ZS97RS1
OSIZBzz0001H08	OSIZBa0002J09	2	in ZS97RS1
OSIZBzz0001H09	OSIZBa0002J10	1	in ZS97RS1
OSIZBzz0001H10	OSIZBa0002J11	2
OSIZBzz0001H11	OSIZBa0002K10	2
OSIZBzz0001H12	OSIZBa0002K13	4
OSIZBzz0002A01	OSIZBa0002K14	2	in ZS97RS1
OSIZBzz0002A02	OSIZBa0002K15	2	in ZS97RS1
OSIZBzz0002A03	OSIZBa0002K17	2	in ZS97RS1
OSIZBzz0002A04	OSIZBa0002L06	1	in ZS97RS1
OSIZBzz0002A05	OSIZBa0002L08	1	in ZS97RS1
OSIZBzz0002A06	OSIZBa0002L14	2	in ZS97RS1
OSIZBzz0002A07	OSIZBa0002L15	2	in ZS97RS1
OSIZBzz0002A08	OSIZBa0002L22	2	in ZS97RS1
OSIZBzz0002A09	OSIZBa0002M09	1	in ZS97RS1
OSIZBzz0002A10	OSIZBa0002M14	1	in ZS97RS1
OSIZBzz0002A11	OSIZBa0002M16	1	in ZS97RS1
OSIZBzz0002A12	OSIZBa0002M20	2	in ZS97RS1
OSIZBzz0002B01	OSIZBa0002N07	1	in ZS97RS1
OSIZBzz0002B02	OSIZBa0002N08	4	in ZS97RS1
OSIZBzz0002B03	OSIZBa0002N11	2	in ZS97RS1
OSIZBzz0002B04	OSIZBa0002N12	2	in ZS97RS1
OSIZBzz0002B05	OSIZBa0002N13	1	in ZS97RS1
OSIZBzz0002B06	OSIZBa0002O01	2	in ZS97RS1
OSIZBzz0002B07	OSIZBa0002O06	2	in ZS97RS1
OSIZBzz0002B08	OSIZBa0002O07	1
OSIZBzz0002B09	OSIZBa0002O12	2	in ZS97RS1
OSIZBzz0002B10	OSIZBa0002O17	2
OSIZBzz0002B11	OSIZBa0002O18	1	in ZS97RS1
OSIZBzz0002B12	OSIZBa0002O24	2	in ZS97RS1
OSIZBzz0002C01	OSIZBa0002P05	1
OSIZBzz0002C02	OSIZBa0002P06	2
OSIZBzz0002C03	OSIZBa0002P11	2	in ZS97RS1
OSIZBzz0002C04	OSIZBa0002P15	2	in ZS97RS1
OSIZBzz0002C05	OSIZBa0003A05	2	in ZS97RS1
OSIZBzz0002C06	OSIZBa0003A11	2	in ZS97RS1
OSIZBzz0002C07	OSIZBa0003A16	2	in ZS97RS1
OSIZBzz0002C08	OSIZBa0003A20	2	in ZS97RS1
OSIZBzz0002C09	OSIZBa0003A22	2	in ZS97RS1
OSIZBzz0002C10	OSIZBa0003B04	2	in ZS97RS1
OSIZBzz0002C11	OSIZBa0003B06	2	in ZS97RS1
OSIZBzz0002C12	OSIZBa0003B16	2	in ZS97RS1
OSIZBzz0002D01	OSIZBa0003B22	2	in ZS97RS1
OSIZBzz0002D02	OSIZBa0003B24	1	in ZS97RS1
OSIZBzz0002D03	OSIZBa0003C02	2	in ZS97RS1
OSIZBzz0002D04	OSIZBa0003C04	2
OSIZBzz0002D05	OSIZBa0003C05	2	in ZS97RS1
OSIZBzz0002D06	OSIZBa0003C11	2	in ZS97RS1
OSIZBzz0002D07	OSIZBa0003C18	2	in ZS97RS1
OSIZBzz0002D08	OSIZBa0003C22	2	in ZS97RS1
OSIZBzz0002D09	OSIZBa0003D12	1
OSIZBzz0002D10	OSIZBa0003D16	1	in ZS97RS1
OSIZBzz0002D11	OSIZBa0003D21	2	in ZS97RS1
OSIZBzz0002D12	OSIZBa0003D24	2	in ZS97RS1
OSIZBzz0002E01	OSIZBa0003E01	1	in ZS97RS1
OSIZBzz0002E02	OSIZBa0003E07	1	in ZS97RS1
OSIZBzz0002E03	OSIZBa0003E11	1	in ZS97RS1
OSIZBzz0002E04	OSIZBa0003E14	1	in ZS97RS1
OSIZBzz0002E05	OSIZBa0003F01	1	in ZS97RS1
OSIZBzz0002E06	OSIZBa0003F02	2	in ZS97RS1
OSIZBzz0002E07	OSIZBa0003F05	2	in ZS97RS1
OSIZBzz0002E08	OSIZBa0003F14	2	in ZS97RS1
OSIZBzz0002E09	OSIZBa0003F15	1	in ZS97RS1
OSIZBzz0002E10	OSIZBa0003F17	2	in ZS97RS1
OSIZBzz0002E11	OSIZBa0003F24	4	in ZS97RS1
OSIZBzz0002E12	OSIZBa0003G02	1	in ZS97RS1
OSIZBzz0002F01	OSIZBa0003G18	2	in ZS97RS1
OSIZBzz0002F02	OSIZBa0003G20	1	in ZS97RS1
OSIZBzz0002F03	OSIZBa0003H06	1	in ZS97RS1
OSIZBzz0002F04	OSIZBa0003I06	2	in ZS97RS1
OSIZBzz0002F05	OSIZBa0003I09	2	in ZS97RS1
OSIZBzz0002F06	OSIZBa0003I11	2	in ZS97RS1
OSIZBzz0002F07	OSIZBa0003I15	1	in ZS97RS1
OSIZBzz0002F08	OSIZBa0003J03	1
OSIZBzz0002F09	OSIZBa0003J12	1	in ZS97RS1
OSIZBzz0002F10	OSIZBa0003J20	2	in ZS97RS1
OSIZBzz0002F11	OSIZBa0003K03	2	in ZS97RS1
OSIZBzz0002F12	OSIZBa0003L02	2	in ZS97RS1
OSIZBzz0002G01	OSIZBa0003L04	2	in ZS97RS1
OSIZBzz0002G02	OSIZBa0003L08	1
OSIZBzz0002G03	OSIZBa0003L09	0
OSIZBzz0002G04	OSIZBa0003L16	1	in ZS97RS1
OSIZBzz0002G05	OSIZBa0003L18	1	in ZS97RS1
OSIZBzz0002G06	OSIZBa0003M15	1	in ZS97RS1
OSIZBzz0002G07	OSIZBa0003M18	2	in ZS97RS1
OSIZBzz0002G08	OSIZBa0003M19	1
OSIZBzz0002G09	OSIZBa0003M20	2
OSIZBzz0002G10	OSIZBa0003N06	2
OSIZBzz0002G11	OSIZBa0003N11	2	in ZS97RS1
OSIZBzz0002G12	OSIZBa0003N12	1	in ZS97RS1
OSIZBzz0002H01	OSIZBa0003N13	2	in ZS97RS1
OSIZBzz0002H02	OSIZBa0003N16	2	in ZS97RS1
OSIZBzz0002H03	OSIZBa0003N17	1	in ZS97RS1
OSIZBzz0002H04	OSIZBa0003O02	2	in ZS97RS1
OSIZBzz0002H05	OSIZBa0003O08	2	in ZS97RS1
OSIZBzz0002H06	OSIZBa0003O20	2	in ZS97RS1
OSIZBzz0002H07	OSIZBa0003P06	4	in ZS97RS1
OSIZBzz0002H08	OSIZBa0003P11	1
OSIZBzz0002H09	OSIZBa0003P15	1	in ZS97RS1
OSIZBzz0002H10	OSIZBa0003P17	2	in ZS97RS1
OSIZBzz0002H11	OSIZBa0003P18	2	in ZS97RS1
OSIZBzz0002H12	OSIZBa0003P21	2
OSIZBzz0003A01	OSIZBa0004A02	2	in ZS97RS1
OSIZBzz0003A02	OSIZBa0004A03	2	in ZS97RS1
OSIZBzz0003A03	OSIZBa0004A05	2	in ZS97RS1
OSIZBzz0003A04	OSIZBa0004A08	1	in ZS97RS1
OSIZBzz0003A05	OSIZBa0004A15	1	in ZS97RS1
OSIZBzz0003A06	OSIZBa0004B05	0
OSIZBzz0003A07	OSIZBa0004B18	2	in ZS97RS1
OSIZBzz0003A08	OSIZBa0004B20	1	in ZS97RS1
OSIZBzz0003A09	OSIZBa0004C05	2	in ZS97RS1
OSIZBzz0003A10	OSIZBa0004D06	2	in ZS97RS1
OSIZBzz0003A11	OSIZBa0004D20	2	in ZS97RS1
OSIZBzz0003A12	OSIZBa0004E05	3	in ZS97RS1
OSIZBzz0003B01	OSIZBa0004E15	0
OSIZBzz0003B02	OSIZBa0004F14	2
OSIZBzz0003B03	OSIZBa0004F15	1	in ZS97RS1
OSIZBzz0003B04	OSIZBa0004F21	1	in ZS97RS1
OSIZBzz0003B05	OSIZBa0004G15	1	in ZS97RS1
OSIZBzz0003B06	OSIZBa0004H02	2	in ZS97RS1
OSIZBzz0003B07	OSIZBa0004H08	1	in ZS97RS1
OSIZBzz0003B08	OSIZBa0004I07	1	in ZS97RS1
OSIZBzz0003B09	OSIZBa0004I24	2	in ZS97RS1
OSIZBzz0003B10	OSIZBa0004J11	1	in ZS97RS1
OSIZBzz0003B11	OSIZBa0004K01	2	in ZS97RS1
OSIZBzz0003B12	OSIZBa0004L06	1	in ZS97RS1
OSIZBzz0003C01	OSIZBa0004M07	2	in ZS97RS1
OSIZBzz0003C02	OSIZBa0004N08	2
OSIZBzz0003C03	OSIZBa0004O04	1
OSIZBzz0003C04	OSIZBa0004O06	2	in ZS97RS1
OSIZBzz0003C05	OSIZBa0004O07	1	in ZS97RS1
OSIZBzz0003C06	OSIZBa0004O19	1	in ZS97RS1
OSIZBzz0003C07	OSIZBa0004P05	0
OSIZBzz0003C08	OSIZBa0004P06	1	in ZS97RS1
OSIZBzz0003C09	OSIZBa0004P07	1	in ZS97RS1
OSIZBzz0003C10	OSIZBa0005A05	0
OSIZBzz0003C11	OSIZBa0005A22	1	in ZS97RS1
OSIZBzz0003C12	OSIZBa0005B19	2	in ZS97RS1
OSIZBzz0003D01	OSIZBa0005C09	1	in ZS97RS1
OSIZBzz0003D02	OSIZBa0005C14	2	in ZS97RS1
OSIZBzz0003D03	OSIZBa0005C15	2	in ZS97RS1
OSIZBzz0003D04	OSIZBa0005C17	2	in ZS97RS1
OSIZBzz0003D05	OSIZBa0005D03	1	in ZS97RS1
OSIZBzz0003D06	OSIZBa0005D07	1
OSIZBzz0003D07	OSIZBa0005D13	2	in ZS97RS1
OSIZBzz0003D08	OSIZBa0005D15	2	in ZS97RS1
OSIZBzz0003D09	OSIZBa0005D19	2	in ZS97RS1
OSIZBzz0003D10	OSIZBa0005D21	2	in ZS97RS1
OSIZBzz0003D11	OSIZBa0005F03	2	in ZS97RS1
OSIZBzz0003D12	OSIZBa0005F18	2	in ZS97RS1
OSIZBzz0003E01	OSIZBa0005F23	1	in ZS97RS1
OSIZBzz0003E02	OSIZBa0005G21	2
OSIZBzz0003E03	OSIZBa0005G22	2
OSIZBzz0003E04	OSIZBa0005H07	1	in ZS97RS1
OSIZBzz0003E05	OSIZBa0005H13	1	in ZS97RS1
OSIZBzz0003E06	OSIZBa0005H20	4	in ZS97RS1
OSIZBzz0003E07	OSIZBa0005H21	1	in ZS97RS1
OSIZBzz0003E08	OSIZBa0005I03	2	in ZS97RS1
OSIZBzz0003E09	OSIZBa0005I16	2	in ZS97RS1
OSIZBzz0003E10	OSIZBa0005J18	2	in ZS97RS1
OSIZBzz0003E11	OSIZBa0005J23	2	in ZS97RS1
OSIZBzz0003E12	OSIZBa0005K05	2	in ZS97RS1
OSIZBzz0003F01	OSIZBa0005K12	2	in ZS97RS1
OSIZBzz0003F02	OSIZBa0005K13	2	in ZS97RS1
OSIZBzz0003F03	OSIZBa0005K17	2	in ZS97RS1
OSIZBzz0003F04	OSIZBa0005L01	1	in ZS97RS1
OSIZBzz0003F05	OSIZBa0005L15	0
OSIZBzz0003F06	OSIZBa0005L19	1	in ZS97RS1
OSIZBzz0003F07	OSIZBa0005L20	2	in ZS97RS1
OSIZBzz0003F08	OSIZBa0005M01	2	in ZS97RS1
OSIZBzz0003F09	OSIZBa0005M23	2
OSIZBzz0003F10	OSIZBa0005N06	2
OSIZBzz0003F11	OSIZBa0005N14	2	in ZS97RS1
OSIZBzz0003F12	OSIZBa0005N19	2	in ZS97RS1
OSIZBzz0003G01	OSIZBa0005N22	1	in ZS97RS1
OSIZBzz0003G02	OSIZBa0005N24	2	in ZS97RS1
OSIZBzz0003G03	OSIZBa0006A02	2	in ZS97RS1
OSIZBzz0003G04	OSIZBa0006A05	2	in ZS97RS1
OSIZBzz0003G05	OSIZBa0006A09	2
OSIZBzz0003G06	OSIZBa0006B12	1	in ZS97RS1
OSIZBzz0003G07	OSIZBa0006B16	1	in ZS97RS1
OSIZBzz0003G08	OSIZBa0006B20	2	in ZS97RS1
OSIZBzz0003G09	OSIZBa0006B23	1	in ZS97RS1
OSIZBzz0003G10	OSIZBa0006C01	2	in ZS97RS1
OSIZBzz0003G11	OSIZBa0006C04	2	in ZS97RS1
OSIZBzz0003G12	OSIZBa0006C15	2	in ZS97RS1
OSIZBzz0003H01	OSIZBa0006C19	2	in ZS97RS1
OSIZBzz0003H02	OSIZBa0006C22	2	in ZS97RS1
OSIZBzz0003H03	OSIZBa0006D01	2	in ZS97RS1
OSIZBzz0003H04	OSIZBa0006D04	2	in ZS97RS1
OSIZBzz0003H05	OSIZBa0006D09	1
OSIZBzz0003H06	OSIZBa0006D22	1	in ZS97RS1
OSIZBzz0003H07	OSIZBa0006E04	3	in ZS97RS1
OSIZBzz0003H08	OSIZBa0006E11	1
OSIZBzz0003H09	OSIZBa0006E19	2	in ZS97RS1
OSIZBzz0003H10	OSIZBa0006E20	2	in ZS97RS1
OSIZBzz0003H11	OSIZBa0006F05	2	in ZS97RS1
OSIZBzz0003H12	OSIZBa0006F08	1	in ZS97RS1
OSIZBzz0004A01	OSIZBa0006F16	1	in ZS97RS1
OSIZBzz0004A02	OSIZBa0006F22	1
OSIZBzz0004A03	OSIZBa0006F24	2	in ZS97RS1
OSIZBzz0004A04	OSIZBa0006G08	2	in ZS97RS1
OSIZBzz0004A05	OSIZBa0006G13	2
OSIZBzz0004A06	OSIZBa0006G14	1	in ZS97RS1
OSIZBzz0004A07	OSIZBa0006H07	2	in ZS97RS1
OSIZBzz0004A08	OSIZBa0006H11	2	in ZS97RS1
OSIZBzz0004A09	OSIZBa0006H15	1	in ZS97RS1
OSIZBzz0004A10	OSIZBa0006H20	1	in ZS97RS1
OSIZBzz0004A11	OSIZBa0006I03	1
OSIZBzz0004A12	OSIZBa0006I04	1
OSIZBzz0004B01	OSIZBa0006I07	2	in ZS97RS1
OSIZBzz0004B02	OSIZBa0006I19	2	in ZS97RS1
OSIZBzz0004B03	OSIZBa0006I20	1
OSIZBzz0004B04	OSIZBa0006I21	2
OSIZBzz0004B05	OSIZBa0006I23	2	in ZS97RS1
OSIZBzz0004B06	OSIZBa0006J01	2	in ZS97RS1
OSIZBzz0004B07	OSIZBa0006J04	1	in ZS97RS1
OSIZBzz0004B08	OSIZBa0006J06	4	in ZS97RS1
OSIZBzz0004B09	OSIZBa0006J12	2	in ZS97RS1
OSIZBzz0004B10	OSIZBa0006J17	1	in ZS97RS1
OSIZBzz0004B11	OSIZBa0006J21	1	in ZS97RS1
OSIZBzz0004B12	OSIZBa0006J22	0
OSIZBzz0004C01	OSIZBa0006K07	1	in ZS97RS1
OSIZBzz0004C02	OSIZBa0006K14	2
OSIZBzz0004C03	OSIZBa0006K20	2
OSIZBzz0004C04	OSIZBa0006K21	1	in ZS97RS1
OSIZBzz0004C05	OSIZBa0006K22	2	in ZS97RS1
OSIZBzz0004C06	OSIZBa0006L02	2	in ZS97RS1
OSIZBzz0004C07	OSIZBa0006L04	2	in ZS97RS1
OSIZBzz0004C08	OSIZBa0006L17	2	in ZS97RS1
OSIZBzz0004C09	OSIZBa0006L20	2	in ZS97RS1
OSIZBzz0004C10	OSIZBa0006L24	0
OSIZBzz0004C11	OSIZBa0006M05	2	in ZS97RS1
OSIZBzz0004C12	OSIZBa0006M06	2	in ZS97RS1
OSIZBzz0004D01	OSIZBa0006M13	0
OSIZBzz0004D02	OSIZBa0006M15	2	in ZS97RS1
OSIZBzz0004D03	OSIZBa0006M24	2	in ZS97RS1
OSIZBzz0004D04	OSIZBa0006N05	2
OSIZBzz0004D05	OSIZBa0006N06	2	in ZS97RS1
OSIZBzz0004D06	OSIZBa0006N15	2	in ZS97RS1
OSIZBzz0004D07	OSIZBa0006N17	2	in ZS97RS1
OSIZBzz0004D08	OSIZBa0006N24	2	in ZS97RS1
OSIZBzz0004D09	OSIZBa0006O01	1	in ZS97RS1
OSIZBzz0004D10	OSIZBa0006O02	2	in ZS97RS1
OSIZBzz0004D11	OSIZBa0006O11	2	in ZS97RS1
OSIZBzz0004D12	OSIZBa0006O14	2	in ZS97RS1
OSIZBzz0004E01	OSIZBa0006O15	2	in ZS97RS1
OSIZBzz0004E02	OSIZBa0006P01	1	in ZS97RS1
OSIZBzz0004E03	OSIZBa0006P02	2	in ZS97RS1
OSIZBzz0004E04	OSIZBa0006P14	2
OSIZBzz0004E05	OSIZBa0006P24	2	in ZS97RS1
OSIZBzz0004E06	OSIZBa0007A16	2
OSIZBzz0004E07	OSIZBa0007A20	2	in ZS97RS1
OSIZBzz0004E08	OSIZBa0007B01	1	in ZS97RS1
OSIZBzz0004E09	OSIZBa0007B06	2	in ZS97RS1
OSIZBzz0004E10	OSIZBa0007B08	2	in ZS97RS1
OSIZBzz0004E11	OSIZBa0007B24	2
OSIZBzz0004E12	OSIZBa0007C07	2	in ZS97RS1
OSIZBzz0004F01	OSIZBa0007C12	2	in ZS97RS1
OSIZBzz0004F02	OSIZBa0007C13	2
OSIZBzz0004F03	OSIZBa0007C21	2	in ZS97RS1
OSIZBzz0004F04	OSIZBa0007C24	1	in ZS97RS1
OSIZBzz0004F05	OSIZBa0007D03	2	in ZS97RS1
OSIZBzz0004F06	OSIZBa0007D11	2	in ZS97RS1
OSIZBzz0004F07	OSIZBa0007D17	0
OSIZBzz0004F08	OSIZBa0007D22	2	in ZS97RS1
OSIZBzz0004F09	OSIZBa0007D23	3	in ZS97RS1
OSIZBzz0004F10	OSIZBa0007E02	2
OSIZBzz0004F11	OSIZBa0007E03	1	in ZS97RS1
OSIZBzz0004F12	OSIZBa0007E07	2
OSIZBzz0004G01	OSIZBa0007E15	1
OSIZBzz0004G02	OSIZBa0007E18	2	in ZS97RS1
OSIZBzz0004G03	OSIZBa0007F10	2	in ZS97RS1
OSIZBzz0004G04	OSIZBa0007F22	1	in ZS97RS1
OSIZBzz0004G05	OSIZBa0007G05	2	in ZS97RS1
OSIZBzz0004G06	OSIZBa0007G06	1	in ZS97RS1
OSIZBzz0004G07	OSIZBa0007G07	2	in ZS97RS1
OSIZBzz0004G08	OSIZBa0007G08	1	in ZS97RS1
OSIZBzz0004G09	OSIZBa0007G14	4
OSIZBzz0004G10	OSIZBa0007G22	1	in ZS97RS1
OSIZBzz0004G11	OSIZBa0007H01	2	in ZS97RS1
OSIZBzz0004G12	OSIZBa0007H09	1	in ZS97RS1
OSIZBzz0004H01	OSIZBa0007I05	1
OSIZBzz0004H02	OSIZBa0007I07	2	in ZS97RS1
OSIZBzz0004H03	OSIZBa0007I08	2	in ZS97RS1
OSIZBzz0004H04	OSIZBa0007I11	2	in ZS97RS1
OSIZBzz0004H05	OSIZBa0007I13	2	in ZS97RS1
OSIZBzz0004H06	OSIZBa0007J01	1	in ZS97RS1
OSIZBzz0004H07	OSIZBa0007J17	2	in ZS97RS1
OSIZBzz0004H08	OSIZBa0007J18	1	in ZS97RS1
OSIZBzz0004H09	OSIZBa0007J20	0
OSIZBzz0004H10	OSIZBa0007J23	2	in ZS97RS1
OSIZBzz0004H11	OSIZBa0007K02	4	in ZS97RS1
OSIZBzz0004H12	OSIZBa0007K03	2
OSIZBzz0005A01	OSIZBa0007K04	2	in ZS97RS1
OSIZBzz0005A02	OSIZBa0007K05	1	in ZS97RS1
OSIZBzz0005A03	OSIZBa0007K07	1
OSIZBzz0005A04	OSIZBa0007K09	1	in ZS97RS1
OSIZBzz0005A05	OSIZBa0007K12	1	in ZS97RS1
OSIZBzz0005A06	OSIZBa0007K14	1	in ZS97RS1
OSIZBzz0005A07	OSIZBa0007K18	2	in ZS97RS1
OSIZBzz0005A08	OSIZBa0007L01	1	in ZS97RS1
OSIZBzz0005A09	OSIZBa0007L02	1	in ZS97RS1
OSIZBzz0005A10	OSIZBa0007M18	1	in ZS97RS1
OSIZBzz0005A11	OSIZBa0007M21	1	in ZS97RS1
OSIZBzz0005A12	OSIZBa0007N02	2	in ZS97RS1
OSIZBzz0005B01	OSIZBa0007N04	1
OSIZBzz0005B02	OSIZBa0007N20	2
OSIZBzz0005B03	OSIZBa0007N22	2	in ZS97RS1
OSIZBzz0005B04	OSIZBa0007O09	1	in ZS97RS1
OSIZBzz0005B05	OSIZBa0007O12	1	in ZS97RS1
OSIZBzz0005B06	OSIZBa0007O14	2	in ZS97RS1
OSIZBzz0005B07	OSIZBa0007O16	1	in ZS97RS1
OSIZBzz0005B08	OSIZBa0007O20	2	in ZS97RS1
OSIZBzz0005B09	OSIZBa0007P03	1	in ZS97RS1
OSIZBzz0005B10	OSIZBa0007P06	1
OSIZBzz0005B11	OSIZBa0007P09	0
OSIZBzz0005B12	OSIZBa0007P11	1	in ZS97RS1
OSIZBzz0005C01	OSIZBa0007P18	2	in ZS97RS1
OSIZBzz0005C02	OSIZBa0007P23	1	in ZS97RS1
OSIZBzz0005C03	OSIZBa0007P24	1	in ZS97RS1
OSIZBzz0005C04	OSIZBa0008A02	1	in ZS97RS1
OSIZBzz0005C05	OSIZBa0008A07	2	in ZS97RS1
OSIZBzz0005C06	OSIZBa0008A18	1	in ZS97RS1
OSIZBzz0005C07	OSIZBa0008B06	1	in ZS97RS1
OSIZBzz0005C08	OSIZBa0008B08	2
OSIZBzz0005C09	OSIZBa0008B12	1
OSIZBzz0005C10	OSIZBa0008B20	1	in ZS97RS1
OSIZBzz0005C11	OSIZBa0008B21	2	in ZS97RS1
OSIZBzz0005C12	OSIZBa0008C01	1	in ZS97RS1
OSIZBzz0005D01	OSIZBa0008C12	2
OSIZBzz0005D02	OSIZBa0008D03	2	in ZS97RS1
OSIZBzz0005D03	OSIZBa0008D13	2	in ZS97RS1
OSIZBzz0005D04	OSIZBa0008D18	1
OSIZBzz0005D05	OSIZBa0008E01	2	in ZS97RS1
OSIZBzz0005D06	OSIZBa0008E05	2	in ZS97RS1
OSIZBzz0005D07	OSIZBa0008F03	2	in ZS97RS1
OSIZBzz0005D08	OSIZBa0008F10	1	in ZS97RS1
OSIZBzz0005D09	OSIZBa0008F21	2	in ZS97RS1
OSIZBzz0005D10	OSIZBa0008G06	1	in ZS97RS1
OSIZBzz0005D11	OSIZBa0008G12	2	in ZS97RS1
OSIZBzz0005D12	OSIZBa0008H02	2
OSIZBzz0005E01	OSIZBa0008H03	1	in ZS97RS1
OSIZBzz0005E02	OSIZBa0008H10	2
OSIZBzz0005E03	OSIZBa0008H17	4	in ZS97RS1
OSIZBzz0005E04	OSIZBa0008H22	2	in ZS97RS1
OSIZBzz0005E05	OSIZBa0008I07	2	in ZS97RS1
OSIZBzz0005E06	OSIZBa0008I15	1	in ZS97RS1
OSIZBzz0005E07	OSIZBa0008I16	2	in ZS97RS1
OSIZBzz0005E08	OSIZBa0008J02	2	in ZS97RS1
OSIZBzz0005E09	OSIZBa0008J04	2	in ZS97RS1
OSIZBzz0005E10	OSIZBa0008J09	2	in ZS97RS1
OSIZBzz0005E11	OSIZBa0008J10	2	in ZS97RS1
OSIZBzz0005E12	OSIZBa0008J14	1	in ZS97RS1
OSIZBzz0005F01	OSIZBa0008K01	1	in ZS97RS1
OSIZBzz0005F02	OSIZBa0008K08	0
OSIZBzz0005F03	OSIZBa0008L01	1	in ZS97RS1
OSIZBzz0005F04	OSIZBa0008L02	1	in ZS97RS1
OSIZBzz0005F05	OSIZBa0008L08	1	in ZS97RS1
OSIZBzz0005F06	OSIZBa0008M03	2	in ZS97RS1
OSIZBzz0005F07	OSIZBa0008M06	1	in ZS97RS1
OSIZBzz0005F08	OSIZBa0008M07	2	in ZS97RS1
OSIZBzz0005F09	OSIZBa0008M21	2	in ZS97RS1
OSIZBzz0005F10	OSIZBa0008N03	2	in ZS97RS1
OSIZBzz0005F11	OSIZBa0008N23	2	in ZS97RS1
OSIZBzz0005F12	OSIZBa0008O01	1	in ZS97RS1
OSIZBzz0005G01	OSIZBa0008O03	1	in ZS97RS1
OSIZBzz0005G02	OSIZBa0008O07	1
OSIZBzz0005G03	OSIZBa0008P05	1	in ZS97RS1
OSIZBzz0005G04	OSIZBa0008P06	1	in ZS97RS1
OSIZBzz0005G05	OSIZBa0008P10	2	in ZS97RS1
OSIZBzz0005G06	OSIZBa0008P12	2	in ZS97RS1
OSIZBzz0005G07	OSIZBa0008P14	4
OSIZBzz0005G08	OSIZBa0008P18	1	in ZS97RS1
OSIZBzz0005G09	OSIZBa0009A04	1	in ZS97RS1
OSIZBzz0005G10	OSIZBa0009A09	2	in ZS97RS1
OSIZBzz0005G11	OSIZBa0009A23	1
OSIZBzz0005G12	OSIZBa0009B05	2	in ZS97RS1
OSIZBzz0005H01	OSIZBa0009B08	1	in ZS97RS1
OSIZBzz0005H02	OSIZBa0009B22	1
OSIZBzz0005H03	OSIZBa0009B23	2
OSIZBzz0005H04	OSIZBa0009C02	1	in ZS97RS1
OSIZBzz0005H05	OSIZBa0009C04	2	in ZS97RS1
OSIZBzz0005H06	OSIZBa0009C15	2	in ZS97RS1
OSIZBzz0005H07	OSIZBa0009C20	2	in ZS97RS1
OSIZBzz0005H08	OSIZBa0009C22	1	in ZS97RS1
OSIZBzz0005H09	OSIZBa0009D01	2	in ZS97RS1
OSIZBzz0005H10	OSIZBa0009D20	2	in ZS97RS1
OSIZBzz0005H11	OSIZBa0009E16	2	in ZS97RS1
OSIZBzz0005H12	OSIZBa0009E18	2
OSIZBzz0006A01	OSIZBa0009E20	1	in ZS97RS1
OSIZBzz0006A02	OSIZBa0009E22	1
OSIZBzz0006A03	OSIZBa0009E24	2	in ZS97RS1
OSIZBzz0006A04	OSIZBa0009F24	1	in ZS97RS1
OSIZBzz0006A05	OSIZBa0009H14	1	in ZS97RS1
OSIZBzz0006A06	OSIZBa0009I01	1	in ZS97RS1
OSIZBzz0006A07	OSIZBa0009I02	1	in ZS97RS1
OSIZBzz0006A08	OSIZBa0009I03	1
OSIZBzz0006A09	OSIZBa0009I11	1	in ZS97RS1
OSIZBzz0006A10	OSIZBa0009I13	2	in ZS97RS1
OSIZBzz0006A11	OSIZBa0009I14	1	in ZS97RS1
OSIZBzz0006A12	OSIZBa0009I20	1	in ZS97RS1
OSIZBzz0006B01	OSIZBa0009J08	2	in ZS97RS1
OSIZBzz0006B02	OSIZBa0009J14	1
OSIZBzz0006B03	OSIZBa0009K02	1	in ZS97RS1
OSIZBzz0006B04	OSIZBa0009K14	1
OSIZBzz0006B05	OSIZBa0009K20	2	in ZS97RS1
OSIZBzz0006B06	OSIZBa0009K22	1	in ZS97RS1
OSIZBzz0006B07	OSIZBa0009K23	1
OSIZBzz0006B08	OSIZBa0009L08	2	in ZS97RS1
OSIZBzz0006B09	OSIZBa0009L12	1	in ZS97RS1
OSIZBzz0006B10	OSIZBa0009L19	1	in ZS97RS1
OSIZBzz0006B11	OSIZBa0009L23	4	in ZS97RS1
OSIZBzz0006B12	OSIZBa0009M03	1	in ZS97RS1
OSIZBzz0006C01	OSIZBa0009M16	1	in ZS97RS1
OSIZBzz0006C02	OSIZBa0009M24	2	in ZS97RS1
OSIZBzz0006C03	OSIZBa0009N03	1	in ZS97RS1
OSIZBzz0006C04	OSIZBa0009N12	2
OSIZBzz0006C05	OSIZBa0009N18	1
OSIZBzz0006C06	OSIZBa0009O03	1	in ZS97RS1
OSIZBzz0006C07	OSIZBa0009O13	1
OSIZBzz0006C08	OSIZBa0009P05	1	in ZS97RS1
OSIZBzz0006C09	OSIZBa0009P08	2
OSIZBzz0006C10	OSIZBa0009P19	1	in ZS97RS1
OSIZBzz0006C11	OSIZBa0010A03	2	in ZS97RS1
OSIZBzz0006C12	OSIZBa0010A14	1	in ZS97RS1
OSIZBzz0006D01	OSIZBa0010A20	1	in ZS97RS1
OSIZBzz0006D02	OSIZBa0010B11	1	in ZS97RS1
OSIZBzz0006D03	OSIZBa0010B14	1
OSIZBzz0006D04	OSIZBa0010C07	1	in ZS97RS1
OSIZBzz0006D05	OSIZBa0010C16	2	in ZS97RS1
OSIZBzz0006D06	OSIZBa0010C18	2	in ZS97RS1
OSIZBzz0006D07	OSIZBa0010D03	2
OSIZBzz0006D08	OSIZBa0010D07	1
OSIZBzz0006D09	OSIZBa0010D16	1	in ZS97RS1
OSIZBzz0006D10	OSIZBa0010E02	2	in ZS97RS1
OSIZBzz0006D11	OSIZBa0010E04	2	in ZS97RS1
OSIZBzz0006D12	OSIZBa0010E20	1	in ZS97RS1
OSIZBzz0006E01	OSIZBa0010F05	1	in ZS97RS1
OSIZBzz0006E02	OSIZBa0010F08	1	in ZS97RS1
OSIZBzz0006E03	OSIZBa0010F15	2	in ZS97RS1
OSIZBzz0006E04	OSIZBa0010F17	2	in ZS97RS1
OSIZBzz0006E05	OSIZBa0010G05	1	in ZS97RS1
OSIZBzz0006E06	OSIZBa0010G09	2	in ZS97RS1
OSIZBzz0006E07	OSIZBa0010G22	1	in ZS97RS1
OSIZBzz0006E08	OSIZBa0010H09	2	in ZS97RS1
OSIZBzz0006E09	OSIZBa0010I07	1	in ZS97RS1
OSIZBzz0006E10	OSIZBa0010I12	1	in ZS97RS1
OSIZBzz0006E11	OSIZBa0010I14	1	in ZS97RS1
OSIZBzz0006E12	OSIZBa0010I19	1	in ZS97RS1
OSIZBzz0006F01	OSIZBa0010I20	1	in ZS97RS1
OSIZBzz0006F02	OSIZBa0010I23	1	in ZS97RS1
OSIZBzz0006F03	OSIZBa0010J02	2	in ZS97RS1
OSIZBzz0006F04	OSIZBa0010J04	1
OSIZBzz0006F05	OSIZBa0010J13	2	in ZS97RS1
OSIZBzz0006F06	OSIZBa0010J16	1
OSIZBzz0006F07	OSIZBa0010J18	1	in ZS97RS1
OSIZBzz0006F08	OSIZBa0010K11	1	in ZS97RS1
OSIZBzz0006F09	OSIZBa0010K16	1	in ZS97RS1
OSIZBzz0006F10	OSIZBa0010L13	1
OSIZBzz0006F11	OSIZBa0010L17	1
OSIZBzz0006F12	OSIZBa0010M24	1	in ZS97RS1
OSIZBzz0006G01	OSIZBa0010N01	2	in ZS97RS1
OSIZBzz0006G02	OSIZBa0010N12	2
OSIZBzz0006G03	OSIZBa0010P08	2	in ZS97RS1
OSIZBzz0006G04	OSIZBa0010P24	2
OSIZBzz0006G05	OSIZBa0011B02	1
OSIZBzz0006G06	OSIZBa0011B05	2
OSIZBzz0006G07	OSIZBa0011B10	1	in ZS97RS1
OSIZBzz0006G08	OSIZBa0011B18	1	in ZS97RS1
OSIZBzz0006G09	OSIZBa0011C09	0
OSIZBzz0006G10	OSIZBa0011D05	2	in ZS97RS1
OSIZBzz0006G11	OSIZBa0011D12	2	in ZS97RS1
OSIZBzz0006G12	OSIZBa0011E05	1	in ZS97RS1
OSIZBzz0006H01	OSIZBa0011E16	1	in ZS97RS1
OSIZBzz0006H02	OSIZBa0011E18	2	in ZS97RS1
OSIZBzz0006H03	OSIZBa0011E21	1	in ZS97RS1
OSIZBzz0006H04	OSIZBa0011E23	1
OSIZBzz0006H05	OSIZBa0011F03	1	in ZS97RS1
OSIZBzz0006H06	OSIZBa0011F04	1	in ZS97RS1
OSIZBzz0006H07	OSIZBa0011F19	2	in ZS97RS1
OSIZBzz0006H08	OSIZBa0011F21	2	in ZS97RS1
OSIZBzz0006H09	OSIZBa0011F23	1	in ZS97RS1
OSIZBzz0006H10	OSIZBa0011G05	2	in ZS97RS1
OSIZBzz0006H11	OSIZBa0011H04	2
OSIZBzz0006H12	OSIZBa0011H06	1	in ZS97RS1
OSIZBzz0007A01	OSIZBa0011H08	1	in ZS97RS1
OSIZBzz0007A02	OSIZBa0011H10	1	in ZS97RS1
OSIZBzz0007A03	OSIZBa0011H19	2	in ZS97RS1
OSIZBzz0007A04	OSIZBa0011H20	1	in ZS97RS1
OSIZBzz0007A05	OSIZBa0011I03	1	in ZS97RS1
OSIZBzz0007A06	OSIZBa0011I08	1	in ZS97RS1
OSIZBzz0007A07	OSIZBa0011I18	1	in ZS97RS1
OSIZBzz0007A08	OSIZBa0011I19	1	in ZS97RS1
OSIZBzz0007A09	OSIZBa0011I22	2	in ZS97RS1
OSIZBzz0007A10	OSIZBa0011J02	1	in ZS97RS1
OSIZBzz0007A11	OSIZBa0011J05	0
OSIZBzz0007A12	OSIZBa0011J06	2	in ZS97RS1
OSIZBzz0007B01	OSIZBa0011K02	2
OSIZBzz0007B02	OSIZBa0011K08	1	in ZS97RS1
OSIZBzz0007B03	OSIZBa0011K09	1	in ZS97RS1
OSIZBzz0007B04	OSIZBa0011K17	2	in ZS97RS1
OSIZBzz0007B05	OSIZBa0011L02	4	in ZS97RS1
OSIZBzz0007B06	OSIZBa0011L04	1	in ZS97RS1
OSIZBzz0007B07	OSIZBa0011M03	2	in ZS97RS1
OSIZBzz0007B08	OSIZBa0011M06	2	in ZS97RS1
OSIZBzz0007B09	OSIZBa0011M24	1	in ZS97RS1
OSIZBzz0007B10	OSIZBa0011N01	1	in ZS97RS1
OSIZBzz0007B11	OSIZBa0011N11	1
OSIZBzz0007B12	OSIZBa0011N17	1
OSIZBzz0007C01	OSIZBa0011N19	2	in ZS97RS1
OSIZBzz0007C02	OSIZBa0011N21	2	in ZS97RS1
OSIZBzz0007C03	OSIZBa0011O14	2	in ZS97RS1
OSIZBzz0007C04	OSIZBa0011O17	1	in ZS97RS1
OSIZBzz0007C05	OSIZBa0011P04	1
OSIZBzz0007C06	OSIZBa0011P15	1	in ZS97RS1
OSIZBzz0007C07	OSIZBa0011P20	1	in ZS97RS1
OSIZBzz0007C08	OSIZBa0011P21	4	in ZS97RS1
OSIZBzz0007C09	OSIZBa0011P23	1	in ZS97RS1
OSIZBzz0007C10	OSIZBa0011P24	1	in ZS97RS1
OSIZBzz0007C11	OSIZBa0012C07	0
OSIZBzz0007C12	OSIZBa0012D01	2	in ZS97RS1
OSIZBzz0007D01	OSIZBa0012D17	2	in ZS97RS1
OSIZBzz0007D02	OSIZBa0012D19	2	in ZS97RS1
OSIZBzz0007D03	OSIZBa0012D24	2	in ZS97RS1
OSIZBzz0007D04	OSIZBa0012F08	2
OSIZBzz0007D05	OSIZBa0012F17	1	in ZS97RS1
OSIZBzz0007D06	OSIZBa0012F21	1
OSIZBzz0007D07	OSIZBa0012G02	2	in ZS97RS1
OSIZBzz0007D08	OSIZBa0012G04	2	in ZS97RS1
OSIZBzz0007D09	OSIZBa0012G06	1	in ZS97RS1
OSIZBzz0007D10	OSIZBa0012G07	1	in ZS97RS1
OSIZBzz0007D11	OSIZBa0012H07	4	in ZS97RS1
OSIZBzz0007D12	OSIZBa0012H20	2	in ZS97RS1
OSIZBzz0007E01	OSIZBa0012H21	1	in ZS97RS1
OSIZBzz0007E02	OSIZBa0012I03	2	in ZS97RS1
OSIZBzz0007E03	OSIZBa0012J03	2
OSIZBzz0007E04	OSIZBa0012J07	1	in ZS97RS1
OSIZBzz0007E05	OSIZBa0012J16	2	in ZS97RS1
OSIZBzz0007E06	OSIZBa0012J18	2	in ZS97RS1
OSIZBzz0007E07	OSIZBa0012J19	2	in ZS97RS1
OSIZBzz0007E08	OSIZBa0012K04	1	in ZS97RS1
OSIZBzz0007E09	OSIZBa0012K16	0
OSIZBzz0007E10	OSIZBa0012K17	2	in ZS97RS1
OSIZBzz0007E11	OSIZBa0012L04	2	in ZS97RS1
OSIZBzz0007E12	OSIZBa0012M04	1	in ZS97RS1
OSIZBzz0007F01	OSIZBa0012M08	2	in ZS97RS1
OSIZBzz0007F02	OSIZBa0012M09	1	in ZS97RS1
OSIZBzz0007F03	OSIZBa0012N03	2
OSIZBzz0007F04	OSIZBa0012N04	2	in ZS97RS1
OSIZBzz0007F05	OSIZBa0012N06	2
OSIZBzz0007F06	OSIZBa0012N17	2	in ZS97RS1
OSIZBzz0007F07	OSIZBa0012N19	1	in ZS97RS1
OSIZBzz0007F08	OSIZBa0012N20	1	in ZS97RS1
OSIZBzz0007F09	OSIZBa0012O03	2
OSIZBzz0007F10	OSIZBa0012P17	4	in ZS97RS1
OSIZBzz0007F11	OSIZBa0012P20	1	in ZS97RS1
OSIZBzz0007F12	OSIZBa0013A07	2	in ZS97RS1
OSIZBzz0007G01	OSIZBa0013I04	2	in ZS97RS1
OSIZBzz0007G02	OSIZBa0013I07	2	in ZS97RS1
OSIZBzz0007G03	OSIZBa0013I08	1
OSIZBzz0007G04	OSIZBa0013I11	1	in ZS97RS1
OSIZBzz0007G05	OSIZBa0013I12	2	in ZS97RS1
OSIZBzz0007G06	OSIZBa0013I15	1	in ZS97RS1
OSIZBzz0007G07	OSIZBa0013I17	1
OSIZBzz0007G08	OSIZBa0013K05	0
OSIZBzz0007G09	OSIZBa0013K17	1	in ZS97RS1
OSIZBzz0007G10	OSIZBa0013L23	2	in ZS97RS1
OSIZBzz0007G11	OSIZBa0013M06	1	in ZS97RS1
OSIZBzz0007G12	OSIZBa0013M08	2
OSIZBzz0007H01	OSIZBa0013M15	1	in ZS97RS1
OSIZBzz0007H02	OSIZBa0013M17	2	in ZS97RS1
OSIZBzz0007H03	OSIZBa0013M21	2	in ZS97RS1
OSIZBzz0007H04	OSIZBa0013N02	2	in ZS97RS1
OSIZBzz0007H05	OSIZBa0013N04	1	in ZS97RS1
OSIZBzz0007H06	OSIZBa0013O09	1	in ZS97RS1
OSIZBzz0007H07	OSIZBa0013P09	2	in ZS97RS1
OSIZBzz0007H08	OSIZBa0013P16	1	in ZS97RS1
OSIZBzz0007H09	OSIZBa0014A06	1	in ZS97RS1
OSIZBzz0007H10	OSIZBa0014A11	2
OSIZBzz0007H11	OSIZBa0014A13	1	in ZS97RS1
OSIZBzz0007H12	OSIZBa0014A16	2	in ZS97RS1
OSIZBzz0008A01	OSIZBa0014B11	1	in ZS97RS1
OSIZBzz0008A02	OSIZBa0014B16	2	in ZS97RS1
OSIZBzz0008A03	OSIZBa0014C23	1	in ZS97RS1
OSIZBzz0008A04	OSIZBa0014D10	4	in ZS97RS1
OSIZBzz0008A05	OSIZBa0014D23	2
OSIZBzz0008A06	OSIZBa0014D24	1	in ZS97RS1
OSIZBzz0008A07	OSIZBa0014E08	2	in ZS97RS1
OSIZBzz0008A08	OSIZBa0014E21	2
OSIZBzz0008A09	OSIZBa0014F06	1	in ZS97RS1
OSIZBzz0008A10	OSIZBa0014F09	1	in ZS97RS1
OSIZBzz0008A11	OSIZBa0014F10	1	in ZS97RS1
OSIZBzz0008A12	OSIZBa0014F11	2	in ZS97RS1
OSIZBzz0008B01	OSIZBa0014F19	1	in ZS97RS1
OSIZBzz0008B02	OSIZBa0014G02	1	in ZS97RS1
OSIZBzz0008B03	OSIZBa0014G05	2	in ZS97RS1
OSIZBzz0008B04	OSIZBa0014G15	2	in ZS97RS1
OSIZBzz0008B05	OSIZBa0014H02	1	in ZS97RS1
OSIZBzz0008B06	OSIZBa0014H08	2	in ZS97RS1
OSIZBzz0008B07	OSIZBa0014H12	1	in ZS97RS1
OSIZBzz0008B08	OSIZBa0014H15	2	in ZS97RS1
OSIZBzz0008B09	OSIZBa0014H19	1	in ZS97RS1
OSIZBzz0008B10	OSIZBa0014H23	1	in ZS97RS1
OSIZBzz0008B11	OSIZBa0014I02	1	in ZS97RS1
OSIZBzz0008B12	OSIZBa0014I03	1	in ZS97RS1
OSIZBzz0008C01	OSIZBa0014I04	1
OSIZBzz0008C02	OSIZBa0014I05	1	in ZS97RS1
OSIZBzz0008C03	OSIZBa0014I13	2	in ZS97RS1
OSIZBzz0008C04	OSIZBa0014I15	2	in ZS97RS1
OSIZBzz0008C05	OSIZBa0014I16	2
OSIZBzz0008C06	OSIZBa0014I22	1	in ZS97RS1
OSIZBzz0008C07	OSIZBa0014I23	2	in ZS97RS1
OSIZBzz0008C08	OSIZBa0014J07	2	in ZS97RS1
OSIZBzz0008C09	OSIZBa0014J08	2
OSIZBzz0008C10	OSIZBa0014J10	1	in ZS97RS1
OSIZBzz0008C11	OSIZBa0014J18	1	in ZS97RS1
OSIZBzz0008C12	OSIZBa0014J20	1	in ZS97RS1
OSIZBzz0008D01	OSIZBa0014J22	1	in ZS97RS1
OSIZBzz0008D02	OSIZBa0014K12	2	in ZS97RS1
OSIZBzz0008D03	OSIZBa0014K17	1	in ZS97RS1
OSIZBzz0008D04	OSIZBa0014K18	2	in ZS97RS1
OSIZBzz0008D05	OSIZBa0014K24	2	in ZS97RS1
OSIZBzz0008D06	OSIZBa0014L17	2
OSIZBzz0008D07	OSIZBa0014L20	2	in ZS97RS1
OSIZBzz0008D08	OSIZBa0014L23	1	in ZS97RS1
OSIZBzz0008D09	OSIZBa0014M14	1	in ZS97RS1
OSIZBzz0008D10	OSIZBa0014M16	2	in ZS97RS1
OSIZBzz0008D11	OSIZBa0014M18	2	in ZS97RS1
OSIZBzz0008D12	OSIZBa0014M19	1	in ZS97RS1
OSIZBzz0008E01	OSIZBa0014M20	1	in ZS97RS1
OSIZBzz0008E02	OSIZBa0014N03	1	in ZS97RS1
OSIZBzz0008E03	OSIZBa0014N07	2
OSIZBzz0008E04	OSIZBa0014N08	2
OSIZBzz0008E05	OSIZBa0014N11	1	in ZS97RS1
OSIZBzz0008E06	OSIZBa0014N12	1	in ZS97RS1
OSIZBzz0008E07	OSIZBa0014N13	2
OSIZBzz0008E08	OSIZBa0014N18	1	in ZS97RS1
OSIZBzz0008E09	OSIZBa0014N20	2	in ZS97RS1
OSIZBzz0008E10	OSIZBa0014N22	2	in ZS97RS1
OSIZBzz0008E11	OSIZBa0014O14	2	in ZS97RS1
OSIZBzz0008E12	OSIZBa0014O20	1
OSIZBzz0008F01	OSIZBa0014O23	1	in ZS97RS1
OSIZBzz0008F02	OSIZBa0014P16	2
OSIZBzz0008F03	OSIZBa0014P23	2	in ZS97RS1
OSIZBzz0008F04	OSIZBa0015A07	2	in ZS97RS1
OSIZBzz0008F05	OSIZBa0015A18	2	in ZS97RS1
OSIZBzz0008F06	OSIZBa0015A19	1
OSIZBzz0008F07	OSIZBa0015A23	1	in ZS97RS1
OSIZBzz0008F08	OSIZBa0015B03	1	in ZS97RS1
OSIZBzz0008F09	OSIZBa0015B10	1
OSIZBzz0008F10	OSIZBa0015B14	1	in ZS97RS1
OSIZBzz0008F11	OSIZBa0015B16	2	in ZS97RS1
OSIZBzz0008F12	OSIZBa0015C03	2
OSIZBzz0008G01	OSIZBa0015C07	2
OSIZBzz0008G02	OSIZBa0015C19	2
OSIZBzz0008G03	OSIZBa0015C22	1
OSIZBzz0008G04	OSIZBa0015D01	1
OSIZBzz0008G05	OSIZBa0015D19	1	in ZS97RS1
OSIZBzz0008G06	OSIZBa0015D22	2
OSIZBzz0008G07	OSIZBa0015D24	2	in ZS97RS1
OSIZBzz0008G08	OSIZBa0015E02	2	in ZS97RS1
OSIZBzz0008G09	OSIZBa0015E20	2	in ZS97RS1
OSIZBzz0008G10	OSIZBa0015F01	2	in ZS97RS1
OSIZBzz0008G11	OSIZBa0015F02	1	in ZS97RS1
OSIZBzz0008G12	OSIZBa0015F03	2	in ZS97RS1
OSIZBzz0008H01	OSIZBa0015F11	2	in ZS97RS1
OSIZBzz0008H02	OSIZBa0015F12	2	in ZS97RS1
OSIZBzz0008H03	OSIZBa0015F15	1	in ZS97RS1
OSIZBzz0008H04	OSIZBa0015F18	1	in ZS97RS1
OSIZBzz0008H05	OSIZBa0015F22	4
OSIZBzz0008H06	OSIZBa0015F23	2	in ZS97RS1
OSIZBzz0008H07	OSIZBa0015F24	1	in ZS97RS1
OSIZBzz0008H08	OSIZBa0015G01	2	in ZS97RS1
OSIZBzz0008H09	OSIZBa0015G04	1	in ZS97RS1
OSIZBzz0008H10	OSIZBa0015G07	2	in ZS97RS1
OSIZBzz0008H11	OSIZBa0015G22	1	in ZS97RS1
OSIZBzz0008H12	OSIZBa0015H02	2	in ZS97RS1
OSIZBzz0009A01	OSIZBa0015H05	1
OSIZBzz0009A02	OSIZBa0015H10	3	in ZS97RS1
OSIZBzz0009A03	OSIZBa0015I02	2	in ZS97RS1
OSIZBzz0009A04	OSIZBa0015I05	2	in ZS97RS1
OSIZBzz0009A05	OSIZBa0015I14	1	in ZS97RS1
OSIZBzz0009A06	OSIZBa0015I20	0
OSIZBzz0009A07	OSIZBa0015J11	2	in ZS97RS1
OSIZBzz0009A08	OSIZBa0015J15	1	in ZS97RS1
OSIZBzz0009A09	OSIZBa0015J17	2	in ZS97RS1
OSIZBzz0009A10	OSIZBa0015J21	2	in ZS97RS1
OSIZBzz0009A11	OSIZBa0015K03	3	in ZS97RS1
OSIZBzz0009A12	OSIZBa0015K09	2	in ZS97RS1
OSIZBzz0009B01	OSIZBa0015K13	2	in ZS97RS1
OSIZBzz0009B02	OSIZBa0015K15	2
OSIZBzz0009B03	OSIZBa0015L08	2
OSIZBzz0009B04	OSIZBa0015L12	2	in ZS97RS1
OSIZBzz0009B05	OSIZBa0015L18	2	in ZS97RS1
OSIZBzz0009B06	OSIZBa0015L24	2	in ZS97RS1
OSIZBzz0009B07	OSIZBa0015M05	2	in ZS97RS1
OSIZBzz0009B08	OSIZBa0015M15	2
OSIZBzz0009B09	OSIZBa0015M22	1	in ZS97RS1
OSIZBzz0009B10	OSIZBa0015N04	2	in ZS97RS1
OSIZBzz0009B11	OSIZBa0015N07	2	in ZS97RS1
OSIZBzz0009B12	OSIZBa0015N08	4	in ZS97RS1
OSIZBzz0009C01	OSIZBa0015N11	2	in ZS97RS1
OSIZBzz0009C02	OSIZBa0015N17	2
OSIZBzz0009C03	OSIZBa0015N20	2
OSIZBzz0009C04	OSIZBa0015N21	2
OSIZBzz0009C05	OSIZBa0015N22	2	in ZS97RS1
OSIZBzz0009C06	OSIZBa0015N24	2
OSIZBzz0009C07	OSIZBa0015O09	0
OSIZBzz0009C08	OSIZBa0015O11	0
OSIZBzz0009C09	OSIZBa0015O17	1	in ZS97RS1
OSIZBzz0009C10	OSIZBa0015O19	2	in ZS97RS1
OSIZBzz0009C11	OSIZBa0015O24	2	in ZS97RS1
OSIZBzz0009C12	OSIZBa0015P05	2	in ZS97RS1
OSIZBzz0009D01	OSIZBa0015P09	2	in ZS97RS1
OSIZBzz0009D02	OSIZBa0015P15	1	in ZS97RS1
OSIZBzz0009D03	OSIZBa0015P18	2
OSIZBzz0009D04	OSIZBa0015P20	1	in ZS97RS1
OSIZBzz0009D05	OSIZBa0015P21	2	in ZS97RS1
OSIZBzz0009D06	OSIZBa0016A15	2
OSIZBzz0009D07	OSIZBa0016A23	2	in ZS97RS1
OSIZBzz0009D08	OSIZBa0016A24	0
OSIZBzz0009D09	OSIZBa0016B15	2	in ZS97RS1
OSIZBzz0009D10	OSIZBa0016C08	2	in ZS97RS1
OSIZBzz0009D11	OSIZBa0016C23	2	in ZS97RS1
OSIZBzz0009D12	OSIZBa0016D03	2	in ZS97RS1
OSIZBzz0009E01	OSIZBa0016D07	1	in ZS97RS1
OSIZBzz0009E02	OSIZBa0016D10	2	in ZS97RS1
OSIZBzz0009E03	OSIZBa0016D24	1	in ZS97RS1
OSIZBzz0009E04	OSIZBa0016E09	2	in ZS97RS1
OSIZBzz0009E05	OSIZBa0016E15	2
OSIZBzz0009E06	OSIZBa0016G20	2
OSIZBzz0009E07	OSIZBa0016I01	2	in ZS97RS1
OSIZBzz0009E08	OSIZBa0016I07	2	in ZS97RS1
OSIZBzz0009E09	OSIZBa0016I16	1	in ZS97RS1
OSIZBzz0009E10	OSIZBa0016I21	2	in ZS97RS1
OSIZBzz0009E11	OSIZBa0016J01	2
OSIZBzz0009E12	OSIZBa0016J03	2	in ZS97RS1
OSIZBzz0009F01	OSIZBa0016J11	1	in ZS97RS1
OSIZBzz0009F02	OSIZBa0016J17	2	in ZS97RS1
OSIZBzz0009F03	OSIZBa0016K13	2
OSIZBzz0009F04	OSIZBa0016L05	1	in ZS97RS1
OSIZBzz0009F05	OSIZBa0016L13	2	in ZS97RS1
OSIZBzz0009F06	OSIZBa0016L24	2	in ZS97RS1
OSIZBzz0009F07	OSIZBa0016M09	2	in ZS97RS1
OSIZBzz0009F08	OSIZBa0016M15	1
OSIZBzz0009F09	OSIZBa0016N03	2	in ZS97RS1
OSIZBzz0009F10	OSIZBa0016N09	2
OSIZBzz0009F11	OSIZBa0016P12	2	in ZS97RS1
OSIZBzz0009F12	OSIZBa0016P22	2	in ZS97RS1
OSIZBzz0009G01	OSIZBa0017B22	2
OSIZBzz0009G02	OSIZBa0017C08	2	in ZS97RS1
OSIZBzz0009G03	OSIZBa0017D07	2	in ZS97RS1
OSIZBzz0009G04	OSIZBa0017F03	2	in ZS97RS1
OSIZBzz0009G05	OSIZBa0017F23	2	in ZS97RS1
OSIZBzz0009G06	OSIZBa0017K03	2	in ZS97RS1
OSIZBzz0009G07	OSIZBa0017L09	4
OSIZBzz0009G08	OSIZBa0017L14	2
OSIZBzz0009G09	OSIZBa0017O14	1	in ZS97RS1
OSIZBzz0009G10	OSIZBa0017O19	2	in ZS97RS1
OSIZBzz0009G11	OSIZBa0018A18	2
OSIZBzz0009G12	OSIZBa0018B01	2
OSIZBzz0009H01	OSIZBa0018B09	2	in ZS97RS1
OSIZBzz0009H02	OSIZBa0018C12	2	in ZS97RS1
OSIZBzz0009H03	OSIZBa0018F06	2	in ZS97RS1
OSIZBzz0009H04	OSIZBa0018F23	2	in ZS97RS1
OSIZBzz0009H05	OSIZBa0018J23	1
OSIZBzz0009H06	OSIZBa0018J24	2	in ZS97RS1
OSIZBzz0009H07	OSIZBa0018L03	1
OSIZBzz0009H08	OSIZBa0018L07	2	in ZS97RS1
OSIZBzz0009H09	OSIZBa0018M10	2
OSIZBzz0009H10	OSIZBa0019B23	2	in ZS97RS1
OSIZBzz0009H11	OSIZBa0019C11	1	in ZS97RS1
OSIZBzz0009H12	OSIZBa0019C24	2
OSIZBzz0010A01	OSIZBa0019D08	2	in ZS97RS1
OSIZBzz0010A02	OSIZBa0019E05	1	in ZS97RS1
OSIZBzz0010A03	OSIZBa0019E07	2	in ZS97RS1
OSIZBzz0010A04	OSIZBa0019F17	2	in ZS97RS1
OSIZBzz0010A05	OSIZBa0019G21	1	in ZS97RS1
OSIZBzz0010A06	OSIZBa0019G22	1	in ZS97RS1
OSIZBzz0010A07	OSIZBa0019H05	2
OSIZBzz0010A08	OSIZBa0019I08	2
OSIZBzz0010A09	OSIZBa0019I24	1
OSIZBzz0010A10	OSIZBa0019J11	2	in ZS97RS1
OSIZBzz0010A11	OSIZBa0019J18	2
OSIZBzz0010A12	OSIZBa0019J19	2
OSIZBzz0010B01	OSIZBa0019J20	2	in ZS97RS1
OSIZBzz0010B02	OSIZBa0019J22	2	in ZS97RS1
OSIZBzz0010B03	OSIZBa0019K12	1	in ZS97RS1
OSIZBzz0010B04	OSIZBa0019K17	2	in ZS97RS1
OSIZBzz0010B05	OSIZBa0019L04	2	in ZS97RS1
OSIZBzz0010B06	OSIZBa0019L24	2	in ZS97RS1
OSIZBzz0010B07	OSIZBa0019M05	2	in ZS97RS1
OSIZBzz0010B08	OSIZBa0019M15	1	in ZS97RS1
OSIZBzz0010B09	OSIZBa0019N10	1
OSIZBzz0010B10	OSIZBa0019N16	1
OSIZBzz0010B11	OSIZBa0019O12	1	in ZS97RS1
OSIZBzz0010B12	OSIZBa0019O21	1	in ZS97RS1
OSIZBzz0010C01	OSIZBa0020A02	2
OSIZBzz0010C02	OSIZBa0020D17	1	in ZS97RS1
OSIZBzz0010C03	OSIZBa0020F16	2	in ZS97RS1
OSIZBzz0010C04	OSIZBa0020G15	1	in ZS97RS1
OSIZBzz0010C05	OSIZBa0020G21	2
OSIZBzz0010C06	OSIZBa0020H04	1
OSIZBzz0010C07	OSIZBa0020H21	2	in ZS97RS1
OSIZBzz0010C08	OSIZBa0020I23	2
OSIZBzz0010C09	OSIZBa0020J06	1
OSIZBzz0010C10	OSIZBa0020K05	0
OSIZBzz0010C11	OSIZBa0020L06	1	in ZS97RS1
OSIZBzz0010C12	OSIZBa0020P12	2
OSIZBzz0010D01	OSIZBa0020P15	2	in ZS97RS1
OSIZBzz0010D02	OSIZBa0021A17	2	in ZS97RS1
OSIZBzz0010D03	OSIZBa0021D03	2	in ZS97RS1
OSIZBzz0010D04	OSIZBa0021D08	2	in ZS97RS1
OSIZBzz0010D05	OSIZBa0021D16	0
OSIZBzz0010D06	OSIZBa0021D22	2	in ZS97RS1
OSIZBzz0010D07	OSIZBa0021G16	0
OSIZBzz0010D08	OSIZBa0021G21	2	in ZS97RS1
OSIZBzz0010D09	OSIZBa0021H04	0
OSIZBzz0010D10	OSIZBa0021J08	2	in ZS97RS1
OSIZBzz0010D11	OSIZBa0021K04	2
OSIZBzz0010D12	OSIZBa0021K06	4	in ZS97RS1
OSIZBzz0010E01	OSIZBa0021L02	2	in ZS97RS1
OSIZBzz0010E02	OSIZBa0021L07	2	in ZS97RS1
OSIZBzz0010E03	OSIZBa0021L17	2	in ZS97RS1
OSIZBzz0010E04	OSIZBa0021M17	1	in ZS97RS1
OSIZBzz0010E05	OSIZBa0021N01	1	in ZS97RS1
OSIZBzz0010E06	OSIZBa0021N06	2
OSIZBzz0010E07	OSIZBa0021N07	1	in ZS97RS1
OSIZBzz0010E08	OSIZBa0021N15	2	in ZS97RS1
OSIZBzz0010E09	OSIZBa0021N17	2
OSIZBzz0010E10	OSIZBa0021O04	2	in ZS97RS1
OSIZBzz0010E11	OSIZBa0021O19	1	in ZS97RS1
OSIZBzz0010E12	OSIZBa0021O23	2
OSIZBzz0010F01	OSIZBa0021P01	1	in ZS97RS1
OSIZBzz0010F02	OSIZBa0021P04	2	in ZS97RS1
OSIZBzz0010F03	OSIZBa0021P07	2	in ZS97RS1
OSIZBzz0010F04	OSIZBa0021P12	2	in ZS97RS1
OSIZBzz0010F05	OSIZBa0021P24	2	in ZS97RS1
OSIZBzz0010F06	OSIZBa0022A02	0
OSIZBzz0010F07	OSIZBa0022A16	2	in ZS97RS1
OSIZBzz0010F08	OSIZBa0022A24	1	in ZS97RS1
OSIZBzz0010F09	OSIZBa0022B08	2	in ZS97RS1
OSIZBzz0010F10	OSIZBa0022B14	2	in ZS97RS1
OSIZBzz0010F11	OSIZBa0022B22	2	in ZS97RS1
OSIZBzz0010F12	OSIZBa0022C03	2	in ZS97RS1
OSIZBzz0010G01	OSIZBa0022C14	1	in ZS97RS1
OSIZBzz0010G02	OSIZBa0022C16	1
OSIZBzz0010G03	OSIZBa0022D01	1	in ZS97RS1
OSIZBzz0010G04	OSIZBa0022D07	2	in ZS97RS1
OSIZBzz0010G05	OSIZBa0022D17	2	in ZS97RS1
OSIZBzz0010G06	OSIZBa0022D24	2
OSIZBzz0010G07	OSIZBa0022E19	2	in ZS97RS1
OSIZBzz0010G08	OSIZBa0022F03	2	in ZS97RS1
OSIZBzz0010G09	OSIZBa0022F04	1	in ZS97RS1
OSIZBzz0010G10	OSIZBa0022F14	1
OSIZBzz0010G11	OSIZBa0022F17	2	in ZS97RS1
OSIZBzz0010G12	OSIZBa0022I01	1	in ZS97RS1
OSIZBzz0010H01	OSIZBa0022J02	2	in ZS97RS1
OSIZBzz0010H02	OSIZBa0022J07	4
OSIZBzz0010H03	OSIZBa0022J08	2	in ZS97RS1
OSIZBzz0010H04	OSIZBa0022J18	2	in ZS97RS1
OSIZBzz0010H05	OSIZBa0022M18	2
OSIZBzz0010H06	OSIZBa0022N20	2	in ZS97RS1
OSIZBzz0010H07	OSIZBa0022O03	2	in ZS97RS1
OSIZBzz0010H08	OSIZBa0022O11	2	in ZS97RS1
OSIZBzz0010H09	OSIZBa0022O16	2
OSIZBzz0010H10	OSIZBa0022P03	2	in ZS97RS1
OSIZBzz0010H11	OSIZBa0022P10	1	in ZS97RS1
OSIZBzz0010H12	OSIZBa0022P19	1
OSIZBzz0011A01	OSIZBa0023A08	2	in ZS97RS1
OSIZBzz0011A02	OSIZBa0023A15	2	in ZS97RS1
OSIZBzz0011A03	OSIZBa0023A21	1
OSIZBzz0011A04	OSIZBa0023B04	2	in ZS97RS1
OSIZBzz0011A05	OSIZBa0023B17	2	in ZS97RS1
OSIZBzz0011A06	OSIZBa0023B22	2	in ZS97RS1
OSIZBzz0011A07	OSIZBa0023B23	1	in ZS97RS1
OSIZBzz0011A08	OSIZBa0023D05	2
OSIZBzz0011A09	OSIZBa0023D15	1	in ZS97RS1
OSIZBzz0011A10	OSIZBa0023D18	2
OSIZBzz0011A11	OSIZBa0023D22	1	in ZS97RS1
OSIZBzz0011A12	OSIZBa0023E06	1	in ZS97RS1
OSIZBzz0011B01	OSIZBa0023E07	2
OSIZBzz0011B02	OSIZBa0023F08	2	in ZS97RS1
OSIZBzz0011B03	OSIZBa0023F13	2	in ZS97RS1
OSIZBzz0011B04	OSIZBa0023F21	2	in ZS97RS1
OSIZBzz0011B05	OSIZBa0023I07	1	in ZS97RS1
OSIZBzz0011B06	OSIZBa0023J05	2
OSIZBzz0011B07	OSIZBa0023J09	1	in ZS97RS1
OSIZBzz0011B08	OSIZBa0023J22	1	in ZS97RS1
OSIZBzz0011B09	OSIZBa0023K08	1	in ZS97RS1
OSIZBzz0011B10	OSIZBa0023L04	1	in ZS97RS1
OSIZBzz0011B11	OSIZBa0023M04	2	in ZS97RS1
OSIZBzz0011B12	OSIZBa0023M18	2
OSIZBzz0011C01	OSIZBa0023N01	2	in ZS97RS1
OSIZBzz0011C02	OSIZBa0023N19	2	in ZS97RS1
OSIZBzz0011C03	OSIZBa0023N24	1
OSIZBzz0011C04	OSIZBa0023O15	2
OSIZBzz0011C05	OSIZBa0023O23	2	in ZS97RS1
OSIZBzz0011C06	OSIZBa0023P01	1
OSIZBzz0011C07	OSIZBa0023P03	2
OSIZBzz0011C08	OSIZBa0023P13	1	in ZS97RS1
OSIZBzz0011C09	OSIZBa0023P17	1	in ZS97RS1
OSIZBzz0011C10	OSIZBa0023P18	2	in ZS97RS1
OSIZBzz0011C11	OSIZBa0023P21	2	in ZS97RS1
OSIZBzz0011C12	OSIZBa0024A04	4	in ZS97RS1
OSIZBzz0011D01	OSIZBa0024A14	2
OSIZBzz0011D02	OSIZBa0024A21	1	in ZS97RS1
OSIZBzz0011D03	OSIZBa0024A22	2	in ZS97RS1
OSIZBzz0011D04	OSIZBa0024C08	1
OSIZBzz0011D05	OSIZBa0024C22	2	in ZS97RS1
OSIZBzz0011D06	OSIZBa0024D02	1	in ZS97RS1
OSIZBzz0011D07	OSIZBa0024D13	1	in ZS97RS1
OSIZBzz0011D08	OSIZBa0024F04	1	in ZS97RS1
OSIZBzz0011D09	OSIZBa0024G22	1	in ZS97RS1
OSIZBzz0011D10	OSIZBa0024L14	1	in ZS97RS1
OSIZBzz0011D11	OSIZBa0024L23	2	in ZS97RS1
OSIZBzz0011D12	OSIZBa0024M23	0
OSIZBzz0011E01	OSIZBa0025A01	1	in ZS97RS1
OSIZBzz0011E02	OSIZBa0025A10	2	in ZS97RS1
OSIZBzz0011E03	OSIZBa0025B02	2
OSIZBzz0011E04	OSIZBa0025B15	2	in ZS97RS1
OSIZBzz0011E05	OSIZBa0025B21	1
OSIZBzz0011E06	OSIZBa0025B23	2	in ZS97RS1
OSIZBzz0011E07	OSIZBa0025D01	1	in ZS97RS1
OSIZBzz0011E08	OSIZBa0025D03	1	in ZS97RS1
OSIZBzz0011E09	OSIZBa0025D05	2	in ZS97RS1
OSIZBzz0011E10	OSIZBa0025D06	1
OSIZBzz0011E11	OSIZBa0025D18	2	in ZS97RS1
OSIZBzz0011E12	OSIZBa0025D21	2	in ZS97RS1
OSIZBzz0011F01	OSIZBa0025E06	2	in ZS97RS1
OSIZBzz0011F02	OSIZBa0025E07	2	in ZS97RS1
OSIZBzz0011F03	OSIZBa0025E12	2	in ZS97RS1
OSIZBzz0011F04	OSIZBa0025F06	1	in ZS97RS1
OSIZBzz0011F05	OSIZBa0025F18	4	in ZS97RS1
OSIZBzz0011F06	OSIZBa0025F19	2	in ZS97RS1
OSIZBzz0011F07	OSIZBa0025G10	2	in ZS97RS1
OSIZBzz0011F08	OSIZBa0025G12	1	in ZS97RS1
OSIZBzz0011F09	OSIZBa0025G14	4	in ZS97RS1
OSIZBzz0011F10	OSIZBa0025G15	2	in ZS97RS1
OSIZBzz0011F11	OSIZBa0025H04	1	in ZS97RS1
OSIZBzz0011F12	OSIZBa0025H05	2
OSIZBzz0011G01	OSIZBa0025H08	2	in ZS97RS1
OSIZBzz0011G02	OSIZBa0025I20	2	in ZS97RS1
OSIZBzz0011G03	OSIZBa0025I23	1	in ZS97RS1
OSIZBzz0011G04	OSIZBa0025J03	2	in ZS97RS1
OSIZBzz0011G05	OSIZBa0025J04	1	in ZS97RS1
OSIZBzz0011G06	OSIZBa0025J06	1	in ZS97RS1
OSIZBzz0011G07	OSIZBa0025J09	1	in ZS97RS1
OSIZBzz0011G08	OSIZBa0025J10	2	in ZS97RS1
OSIZBzz0011G09	OSIZBa0025J17	1	in ZS97RS1
OSIZBzz0011G10	OSIZBa0025J20	1	in ZS97RS1
OSIZBzz0011G11	OSIZBa0025J24	1	in ZS97RS1
OSIZBzz0011G12	OSIZBa0025K20	2	in ZS97RS1
OSIZBzz0011H01	OSIZBa0025K22	2	in ZS97RS1
OSIZBzz0011H02	OSIZBa0025K23	0
OSIZBzz0011H03	OSIZBa0025L05	1	in ZS97RS1
OSIZBzz0011H04	OSIZBa0025L08	4	in ZS97RS1
OSIZBzz0011H05	OSIZBa0025L20	2
OSIZBzz0011H06	OSIZBa0025L21	2	in ZS97RS1
OSIZBzz0011H07	OSIZBa0025L22	1	in ZS97RS1
OSIZBzz0011H08	OSIZBa0025M03	2	in ZS97RS1
OSIZBzz0011H09	OSIZBa0025M08	0
OSIZBzz0011H10	OSIZBa0025M12	2
OSIZBzz0011H11	OSIZBa0025M21	3
OSIZBzz0011H12	OSIZBa0025N21	2
OSIZBzz0012A01	OSIZBa0025N24	2	in ZS97RS1
OSIZBzz0012A02	OSIZBa0025O05	2	in ZS97RS1
OSIZBzz0012A03	OSIZBa0025O14	2	in ZS97RS1
OSIZBzz0012A04	OSIZBa0025O15	2	in ZS97RS1
OSIZBzz0012A05	OSIZBa0025P08	2
OSIZBzz0012A06	OSIZBa0025P10	2	in ZS97RS1
OSIZBzz0012A07	OSIZBa0025P15	2	in ZS97RS1
OSIZBzz0012A08	OSIZBa0025P17	1	in ZS97RS1
OSIZBzz0012A09	OSIZBa0025P18	2	in ZS97RS1
OSIZBzz0012A10	OSIZBa0025P20	2
OSIZBzz0012A11	OSIZBa0026A03	2	in ZS97RS1
OSIZBzz0012A12	OSIZBa0026A10	2
OSIZBzz0012B01	OSIZBa0026A11	1	in ZS97RS1
OSIZBzz0012B02	OSIZBa0026A12	2
OSIZBzz0012B03	OSIZBa0026A16	2	in ZS97RS1
OSIZBzz0012B04	OSIZBa0026A22	2	in ZS97RS1
OSIZBzz0012B05	OSIZBa0026B06	2	in ZS97RS1
OSIZBzz0012B06	OSIZBa0026B11	2	in ZS97RS1
OSIZBzz0012B07	OSIZBa0026B16	1	in ZS97RS1
OSIZBzz0012B08	OSIZBa0026C08	2	in ZS97RS1
OSIZBzz0012B09	OSIZBa0026C12	2	in ZS97RS1
OSIZBzz0012B10	OSIZBa0026C14	2	in ZS97RS1
OSIZBzz0012B11	OSIZBa0026D17	2	in ZS97RS1
OSIZBzz0012B12	OSIZBa0026E08	2	in ZS97RS1
OSIZBzz0012C01	OSIZBa0026E09	2	in ZS97RS1
OSIZBzz0012C02	OSIZBa0026E19	2	in ZS97RS1
OSIZBzz0012C03	OSIZBa0026E21	2	in ZS97RS1
OSIZBzz0012C04	OSIZBa0026F03	2	in ZS97RS1
OSIZBzz0012C05	OSIZBa0026F23	2	in ZS97RS1
OSIZBzz0012C06	OSIZBa0026G10	2	in ZS97RS1
OSIZBzz0012C07	OSIZBa0026G12	2	in ZS97RS1
OSIZBzz0012C08	OSIZBa0026G13	0
OSIZBzz0012C09	OSIZBa0026G15	2	in ZS97RS1
OSIZBzz0012C10	OSIZBa0026G19	2	in ZS97RS1
OSIZBzz0012C11	OSIZBa0026G23	2
OSIZBzz0012C12	OSIZBa0026H03	2
OSIZBzz0012D01	OSIZBa0026H12	1	in ZS97RS1
OSIZBzz0012D02	OSIZBa0026H13	2	in ZS97RS1
OSIZBzz0012D03	OSIZBa0026H20	2	in ZS97RS1
OSIZBzz0012D04	OSIZBa0026I03	0
OSIZBzz0012D05	OSIZBa0026I07	1	in ZS97RS1
OSIZBzz0012D06	OSIZBa0026I10	2	in ZS97RS1
OSIZBzz0012D07	OSIZBa0026I13	2	in ZS97RS1
OSIZBzz0012D08	OSIZBa0026I15	2	in ZS97RS1
OSIZBzz0012D09	OSIZBa0026I21	2	in ZS97RS1
OSIZBzz0012D10	OSIZBa0026J07	2	in ZS97RS1
OSIZBzz0012D11	OSIZBa0026J10	1	in ZS97RS1
OSIZBzz0012D12	OSIZBa0026J18	2
OSIZBzz0012E01	OSIZBa0026J22	2	in ZS97RS1
OSIZBzz0012E02	OSIZBa0026K04	2
OSIZBzz0012E03	OSIZBa0026K12	1	in ZS97RS1
OSIZBzz0012E04	OSIZBa0026K17	2	in ZS97RS1
OSIZBzz0012E05	OSIZBa0026L01	1	in ZS97RS1
OSIZBzz0012E06	OSIZBa0026L07	2	in ZS97RS1
OSIZBzz0012E07	OSIZBa0026L08	1	in ZS97RS1
OSIZBzz0012E08	OSIZBa0026L09	2	in ZS97RS1
OSIZBzz0012E09	OSIZBa0026L13	1	in ZS97RS1
OSIZBzz0012E10	OSIZBa0026L15	2	in ZS97RS1
OSIZBzz0012E11	OSIZBa0026M07	1	in ZS97RS1
OSIZBzz0012E12	OSIZBa0026M13	1	in ZS97RS1
OSIZBzz0012F01	OSIZBa0026M17	2	in ZS97RS1
OSIZBzz0012F02	OSIZBa0026M20	2	in ZS97RS1
OSIZBzz0012F03	OSIZBa0026N08	2	in ZS97RS1
OSIZBzz0012F04	OSIZBa0026N19	2
OSIZBzz0012F05	OSIZBa0026N21	2	in ZS97RS1
OSIZBzz0012F06	OSIZBa0026N24	2	in ZS97RS1
OSIZBzz0012F07	OSIZBa0026O05	2	in ZS97RS1
OSIZBzz0012F08	OSIZBa0026O07	4	in ZS97RS1
OSIZBzz0012F09	OSIZBa0026O08	2	in ZS97RS1
OSIZBzz0012F10	OSIZBa0026O10	2	in ZS97RS1
OSIZBzz0012F11	OSIZBa0026O17	2	in ZS97RS1
OSIZBzz0012F12	OSIZBa0026P04	2	in ZS97RS1
OSIZBzz0012G01	OSIZBa0026P10	1	in ZS97RS1
OSIZBzz0012G02	OSIZBa0026P12	1	in ZS97RS1
OSIZBzz0012G03	OSIZBa0026P19	1	in ZS97RS1
OSIZBzz0012G04	OSIZBa0026P24	2	in ZS97RS1
OSIZBzz0012G05	OSIZBa0027A01	2	in ZS97RS1
OSIZBzz0012G06	OSIZBa0027A02	1	in ZS97RS1
OSIZBzz0012G07	OSIZBa0027A04	2	in ZS97RS1
OSIZBzz0012G08	OSIZBa0027A23	1	in ZS97RS1
OSIZBzz0012G09	OSIZBa0027A24	2	in ZS97RS1
OSIZBzz0012G10	OSIZBa0027B15	1	in ZS97RS1
OSIZBzz0012G11	OSIZBa0027F04	2	in ZS97RS1
OSIZBzz0012G12	OSIZBa0027F06	2	in ZS97RS1
OSIZBzz0012H01	OSIZBa0027F07	1	in ZS97RS1
OSIZBzz0012H02	OSIZBa0027F08	2
OSIZBzz0012H03	OSIZBa0027F11	2	in ZS97RS1
OSIZBzz0012H04	OSIZBa0027F13	2	in ZS97RS1
OSIZBzz0012H05	OSIZBa0027F14	1
OSIZBzz0012H06	OSIZBa0027F15	2	in ZS97RS1
OSIZBzz0012H07	OSIZBa0027F19	1	in ZS97RS1
OSIZBzz0012H08	OSIZBa0027F23	1	in ZS97RS1
OSIZBzz0012H09	OSIZBa0027G12	1
OSIZBzz0012H10	OSIZBa0027G13	1	in ZS97RS1
OSIZBzz0012H11	OSIZBa0027G18	2	in ZS97RS1
OSIZBzz0012H12	OSIZBa0027H02	2	in ZS97RS1
OSIZBzz0013A01	OSIZBa0027H07	2	in ZS97RS1
OSIZBzz0013A02	OSIZBa0027H10	1	in ZS97RS1
OSIZBzz0013A03	OSIZBa0027H12	1	in ZS97RS1
OSIZBzz0013A04	OSIZBa0027H13	0
OSIZBzz0013A05	OSIZBa0027H14	2	in ZS97RS1
OSIZBzz0013A06	OSIZBa0027H18	2	in ZS97RS1
OSIZBzz0013A07	OSIZBa0027H21	2	in ZS97RS1
OSIZBzz0013A08	OSIZBa0027H23	4
OSIZBzz0013A09	OSIZBa0027I04	2	in ZS97RS1
OSIZBzz0013A10	OSIZBa0027I05	2	in ZS97RS1
OSIZBzz0013A11	OSIZBa0027I06	1
OSIZBzz0013A12	OSIZBa0027I15	1	in ZS97RS1
OSIZBzz0013B01	OSIZBa0027J04	2
OSIZBzz0013B02	OSIZBa0027J10	2	in ZS97RS1
OSIZBzz0013B03	OSIZBa0027J12	1	in ZS97RS1
OSIZBzz0013B04	OSIZBa0027J24	2	in ZS97RS1
OSIZBzz0013B05	OSIZBa0027K06	1	in ZS97RS1
OSIZBzz0013B06	OSIZBa0027L15	2	in ZS97RS1
OSIZBzz0013B07	OSIZBa0027L19	2	in ZS97RS1
OSIZBzz0013B08	OSIZBa0027L20	2	in ZS97RS1
OSIZBzz0013B09	OSIZBa0027M03	2	in ZS97RS1
OSIZBzz0013B10	OSIZBa0027M05	2
OSIZBzz0013B11	OSIZBa0027M06	1	in ZS97RS1
OSIZBzz0013B12	OSIZBa0027M17	2	in ZS97RS1
OSIZBzz0013C01	OSIZBa0027M23	2	in ZS97RS1
OSIZBzz0013C02	OSIZBa0027N03	2	in ZS97RS1
OSIZBzz0013C03	OSIZBa0027N13	2
OSIZBzz0013C04	OSIZBa0027N22	2	in ZS97RS1
OSIZBzz0013C05	OSIZBa0027O12	1	in ZS97RS1
OSIZBzz0013C06	OSIZBa0027O14	2	in ZS97RS1
OSIZBzz0013C07	OSIZBa0027O15	2
OSIZBzz0013C08	OSIZBa0027O16	2	in ZS97RS1
OSIZBzz0013C09	OSIZBa0027O17	2	in ZS97RS1
OSIZBzz0013C10	OSIZBa0027O21	1
OSIZBzz0013C11	OSIZBa0027O22	1	in ZS97RS1
OSIZBzz0013C12	OSIZBa0027P11	2	in ZS97RS1
OSIZBzz0013D01	OSIZBa0027P24	2	in ZS97RS1
OSIZBzz0013D02	OSIZBa0028A07	2
OSIZBzz0013D03	OSIZBa0028A13	2	in ZS97RS1
OSIZBzz0013D04	OSIZBa0028A16	2	in ZS97RS1
OSIZBzz0013D05	OSIZBa0028A20	2
OSIZBzz0013D06	OSIZBa0028A24	2	in ZS97RS1
OSIZBzz0013D07	OSIZBa0028B03	2
OSIZBzz0013D08	OSIZBa0028B15	2	in ZS97RS1
OSIZBzz0013D09	OSIZBa0028B18	2	in ZS97RS1
OSIZBzz0013D10	OSIZBa0028C07	2	in ZS97RS1
OSIZBzz0013D11	OSIZBa0028C08	2	in ZS97RS1
OSIZBzz0013D12	OSIZBa0028C14	2	in ZS97RS1
OSIZBzz0013E01	OSIZBa0028C15	2	in ZS97RS1
OSIZBzz0013E02	OSIZBa0028D03	2
OSIZBzz0013E03	OSIZBa0028D12	1	in ZS97RS1
OSIZBzz0013E04	OSIZBa0028D16	2	in ZS97RS1
OSIZBzz0013E05	OSIZBa0028D18	2	in ZS97RS1
OSIZBzz0013E06	OSIZBa0028D23	1	in ZS97RS1
OSIZBzz0013E07	OSIZBa0028E04	1	in ZS97RS1
OSIZBzz0013E08	OSIZBa0028E05	2	in ZS97RS1
OSIZBzz0013E09	OSIZBa0028E15	2
OSIZBzz0013E10	OSIZBa0028E19	2	in ZS97RS1
OSIZBzz0013E11	OSIZBa0028F04	1	in ZS97RS1
OSIZBzz0013E12	OSIZBa0028F11	1	in ZS97RS1
OSIZBzz0013F01	OSIZBa0028F22	2	in ZS97RS1
OSIZBzz0013F02	OSIZBa0028F23	1	in ZS97RS1
OSIZBzz0013F03	OSIZBa0028G02	2	in ZS97RS1
OSIZBzz0013F04	OSIZBa0028G13	1	in ZS97RS1
OSIZBzz0013F05	OSIZBa0028H05	2	in ZS97RS1
OSIZBzz0013F06	OSIZBa0028H17	1	in ZS97RS1
OSIZBzz0013F07	OSIZBa0028H21	2
OSIZBzz0013F08	OSIZBa0028I04	2	in ZS97RS1
OSIZBzz0013F09	OSIZBa0028I08	2	in ZS97RS1
OSIZBzz0013F10	OSIZBa0028I13	2	in ZS97RS1
OSIZBzz0013F11	OSIZBa0028I15	2	in ZS97RS1
OSIZBzz0013F12	OSIZBa0028J12	2	in ZS97RS1
OSIZBzz0013G01	OSIZBa0028J21	2
OSIZBzz0013G02	OSIZBa0028K02	2	in ZS97RS1
OSIZBzz0013G03	OSIZBa0028K06	2
OSIZBzz0013G04	OSIZBa0028K07	2	in ZS97RS1
OSIZBzz0013G05	OSIZBa0028K14	2	in ZS97RS1
OSIZBzz0013G06	OSIZBa0028K15	2	in ZS97RS1
OSIZBzz0013G07	OSIZBa0028L02	1	in ZS97RS1
OSIZBzz0013G08	OSIZBa0028L03	1	in ZS97RS1
OSIZBzz0013G09	OSIZBa0028L07	1
OSIZBzz0013G10	OSIZBa0028L13	2
OSIZBzz0013G11	OSIZBa0028L14	1	in ZS97RS1
OSIZBzz0013G12	OSIZBa0028L16	2	in ZS97RS1
OSIZBzz0013H01	OSIZBa0028L22	1	in ZS97RS1
OSIZBzz0013H02	OSIZBa0028M11	2	in ZS97RS1
OSIZBzz0013H03	OSIZBa0028N02	2
OSIZBzz0013H04	OSIZBa0028P21	2	in ZS97RS1
OSIZBzz0013H05	OSIZBa0028P22	1	in ZS97RS1
OSIZBzz0013H06	OSIZBa0029C05	2	in ZS97RS1
OSIZBzz0013H07	OSIZBa0029C17	2
OSIZBzz0013H08	OSIZBa0029C21	1	in ZS97RS1
OSIZBzz0013H09	OSIZBa0029D02	0
OSIZBzz0013H10	OSIZBa0029D23	2	in ZS97RS1
OSIZBzz0013H11	OSIZBa0029D24	2	in ZS97RS1
OSIZBzz0013H12	OSIZBa0029F02	2	in ZS97RS1
OSIZBzz0014A01	OSIZBa0029F05	1	in ZS97RS1
OSIZBzz0014A02	OSIZBa0029F08	2	in ZS97RS1
OSIZBzz0014A03	OSIZBa0029F16	2	in ZS97RS1
OSIZBzz0014A04	OSIZBa0029G03	1	in ZS97RS1
OSIZBzz0014A05	OSIZBa0029G04	4	in ZS97RS1
OSIZBzz0014A06	OSIZBa0029G10	1	in ZS97RS1
OSIZBzz0014A07	OSIZBa0029H01	2	in ZS97RS1
OSIZBzz0014A08	OSIZBa0029I07	2	in ZS97RS1
OSIZBzz0014A09	OSIZBa0029J03	2	in ZS97RS1
OSIZBzz0014A10	OSIZBa0029K06	2	in ZS97RS1
OSIZBzz0014A11	OSIZBa0029K07	1	in ZS97RS1
OSIZBzz0014A12	OSIZBa0029K15	1	in ZS97RS1
OSIZBzz0014B01	OSIZBa0029L04	2	in ZS97RS1
OSIZBzz0014B02	OSIZBa0029L06	2	in ZS97RS1
OSIZBzz0014B03	OSIZBa0029L11	2	in ZS97RS1
OSIZBzz0014B04	OSIZBa0029L19	2
OSIZBzz0014B05	OSIZBa0029L21	1	in ZS97RS1
OSIZBzz0014B06	OSIZBa0029L23	2	in ZS97RS1
OSIZBzz0014B07	OSIZBa0029M01	1	in ZS97RS1
OSIZBzz0014B08	OSIZBa0029M08	2	in ZS97RS1
OSIZBzz0014B09	OSIZBa0029N08	2	in ZS97RS1
OSIZBzz0014B10	OSIZBa0029N15	1
OSIZBzz0014B11	OSIZBa0029N21	2	in ZS97RS1
OSIZBzz0014B12	OSIZBa0029P08	2	in ZS97RS1
OSIZBzz0014C01	OSIZBa0029P12	1	in ZS97RS1
OSIZBzz0014C02	OSIZBa0029P17	1	in ZS97RS1
OSIZBzz0014C03	OSIZBa0029P18	2	in ZS97RS1
OSIZBzz0014C04	OSIZBa0029P19	2	in ZS97RS1
OSIZBzz0014C05	OSIZBa0030B04	2	in ZS97RS1
OSIZBzz0014C06	OSIZBa0030B09	1	in ZS97RS1
OSIZBzz0014C07	OSIZBa0030B18	2	in ZS97RS1
OSIZBzz0014C08	OSIZBa0030B24	2	in ZS97RS1
OSIZBzz0014C09	OSIZBa0030C02	2	in ZS97RS1
OSIZBzz0014C10	OSIZBa0030C04	2	in ZS97RS1
OSIZBzz0014C11	OSIZBa0030C12	0
OSIZBzz0014C12	OSIZBa0030C16	2	in ZS97RS1
OSIZBzz0014D01	OSIZBa0030C22	2	in ZS97RS1
OSIZBzz0014D02	OSIZBa0030D01	1	in ZS97RS1
OSIZBzz0014D03	OSIZBa0030D17	1	in ZS97RS1
OSIZBzz0014D04	OSIZBa0030D23	2	in ZS97RS1
OSIZBzz0014D05	OSIZBa0030E01	1	in ZS97RS1
OSIZBzz0014D06	OSIZBa0030E08	2
OSIZBzz0014D07	OSIZBa0030E22	2
OSIZBzz0014D08	OSIZBa0030F13	0
OSIZBzz0014D09	OSIZBa0030F21	2	in ZS97RS1
OSIZBzz0014D10	OSIZBa0030F22	2	in ZS97RS1
OSIZBzz0014D11	OSIZBa0030F24	2
OSIZBzz0014D12	OSIZBa0030G02	2
OSIZBzz0014E01	OSIZBa0030G22	4	in ZS97RS1
OSIZBzz0014E02	OSIZBa0030H05	2	in ZS97RS1
OSIZBzz0014E03	OSIZBa0030I01	1	in ZS97RS1
OSIZBzz0014E04	OSIZBa0030I06	2	in ZS97RS1
OSIZBzz0014E05	OSIZBa0030I20	2	in ZS97RS1
OSIZBzz0014E06	OSIZBa0030I22	1	in ZS97RS1
OSIZBzz0014E07	OSIZBa0030J05	1	in ZS97RS1
OSIZBzz0014E08	OSIZBa0030J06	2	in ZS97RS1
OSIZBzz0014E09	OSIZBa0030J12	2	in ZS97RS1
OSIZBzz0014E10	OSIZBa0030J21	2	in ZS97RS1
OSIZBzz0014E11	OSIZBa0030K02	2	in ZS97RS1
OSIZBzz0014E12	OSIZBa0030K03	2	in ZS97RS1
OSIZBzz0014F01	OSIZBa0030K09	1
OSIZBzz0014F02	OSIZBa0030K11	1	in ZS97RS1
OSIZBzz0014F03	OSIZBa0030K13	2	in ZS97RS1
OSIZBzz0014F04	OSIZBa0030L02	2
OSIZBzz0014F05	OSIZBa0030L06	2
OSIZBzz0014F06	OSIZBa0030L10	1	in ZS97RS1
OSIZBzz0014F07	OSIZBa0030M02	1	in ZS97RS1
OSIZBzz0014F08	OSIZBa0030M06	1	in ZS97RS1
OSIZBzz0014F09	OSIZBa0030M09	2	in ZS97RS1
OSIZBzz0014F10	OSIZBa0030M15	0
OSIZBzz0014F11	OSIZBa0030N02	1	in ZS97RS1
OSIZBzz0014F12	OSIZBa0030N03	1	in ZS97RS1
OSIZBzz0014G01	OSIZBa0030N12	1	in ZS97RS1
OSIZBzz0014G02	OSIZBa0030N19	2
OSIZBzz0014G03	OSIZBa0030O07	2	in ZS97RS1
OSIZBzz0014G04	OSIZBa0030O08	2
OSIZBzz0014G05	OSIZBa0030O10	2	in ZS97RS1
OSIZBzz0014G06	OSIZBa0030O20	1	in ZS97RS1
OSIZBzz0014G07	OSIZBa0030P01	4
OSIZBzz0014G08	OSIZBa0030P02	2
OSIZBzz0014G09	OSIZBa0030P03	2	in ZS97RS1
OSIZBzz0014G10	OSIZBa0030P09	2	in ZS97RS1
OSIZBzz0014G11	OSIZBa0030P14	2
OSIZBzz0014G12	OSIZBa0030P16	1	in ZS97RS1
OSIZBzz0014H01	OSIZBa0030P22	1	in ZS97RS1
OSIZBzz0014H02	OSIZBa0030P24	2	in ZS97RS1
OSIZBzz0014H03	OSIZBa0031A02	1	in ZS97RS1
OSIZBzz0014H04	OSIZBa0031A14	2	in ZS97RS1
OSIZBzz0014H05	OSIZBa0031A17	2
OSIZBzz0014H06	OSIZBa0031A22	2	in ZS97RS1
OSIZBzz0014H07	OSIZBa0031A23	2
OSIZBzz0014H08	OSIZBa0031B04	1	in ZS97RS1
OSIZBzz0014H09	OSIZBa0031B08	2
OSIZBzz0014H10	OSIZBa0031B18	2	in ZS97RS1
OSIZBzz0014H11	OSIZBa0031C08	2	in ZS97RS1
OSIZBzz0014H12	OSIZBa0031C12	2	in ZS97RS1
OSIZBzz0015A01	OSIZBa0031C20	2	in ZS97RS1
OSIZBzz0015A02	OSIZBa0031C22	2	in ZS97RS1
OSIZBzz0015A03	OSIZBa0031D21	1	in ZS97RS1
OSIZBzz0015A04	OSIZBa0031D23	2	in ZS97RS1
OSIZBzz0015A05	OSIZBa0031E21	2	in ZS97RS1
OSIZBzz0015A06	OSIZBa0031E22	2	in ZS97RS1
OSIZBzz0015A07	OSIZBa0031F01	2	in ZS97RS1
OSIZBzz0015A08	OSIZBa0031F05	2	in ZS97RS1
OSIZBzz0015A09	OSIZBa0031F08	1	in ZS97RS1
OSIZBzz0015A10	OSIZBa0031F09	1	in ZS97RS1
OSIZBzz0015A11	OSIZBa0031F18	1
OSIZBzz0015A12	OSIZBa0031G05	2	in ZS97RS1
OSIZBzz0015B01	OSIZBa0031G09	2	in ZS97RS1
OSIZBzz0015B02	OSIZBa0031H02	1	in ZS97RS1
OSIZBzz0015B03	OSIZBa0031H04	2	in ZS97RS1
OSIZBzz0015B04	OSIZBa0031I04	2	in ZS97RS1
OSIZBzz0015B05	OSIZBa0031I10	2	in ZS97RS1
OSIZBzz0015B06	OSIZBa0031I14	1	in ZS97RS1
OSIZBzz0015B07	OSIZBa0031I15	1	in ZS97RS1
OSIZBzz0015B08	OSIZBa0031I18	0
OSIZBzz0015B09	OSIZBa0031I19	1	in ZS97RS1
OSIZBzz0015B10	OSIZBa0031I21	1	in ZS97RS1
OSIZBzz0015B11	OSIZBa0031J03	1	in ZS97RS1
OSIZBzz0015B12	OSIZBa0031K17	2	in ZS97RS1
OSIZBzz0015C01	OSIZBa0031L10	4	in ZS97RS1
OSIZBzz0015C02	OSIZBa0031L13	2
OSIZBzz0015C03	OSIZBa0031L17	2
OSIZBzz0015C04	OSIZBa0031M11	2
OSIZBzz0015C05	OSIZBa0031M20	1
OSIZBzz0015C06	OSIZBa0031M24	2	in ZS97RS1
OSIZBzz0015C07	OSIZBa0031N17	2	in ZS97RS1
OSIZBzz0015C08	OSIZBa0031O04	1	in ZS97RS1
OSIZBzz0015C09	OSIZBa0031O07	2	in ZS97RS1
OSIZBzz0015C10	OSIZBa0031O14	1	in ZS97RS1
OSIZBzz0015C11	OSIZBa0031O16	2	in ZS97RS1
OSIZBzz0015C12	OSIZBa0031O18	1
OSIZBzz0015D01	OSIZBa0031P06	1	in ZS97RS1
OSIZBzz0015D02	OSIZBa0031P12	2
OSIZBzz0015D03	OSIZBa0031P15	2	in ZS97RS1
OSIZBzz0015D04	OSIZBa0031P19	1	in ZS97RS1
OSIZBzz0015D05	OSIZBa0031P20	2
OSIZBzz0015D06	OSIZBa0031P22	1	in ZS97RS1
OSIZBzz0015D07	OSIZBa0032A12	4	in ZS97RS1
OSIZBzz0015D08	OSIZBa0032C09	2	in ZS97RS1
OSIZBzz0015D09	OSIZBa0032C24	2	in ZS97RS1
OSIZBzz0015D10	OSIZBa0032E06	0
OSIZBzz0015D11	OSIZBa0032E15	1	in ZS97RS1
OSIZBzz0015D12	OSIZBa0032F11	1	in ZS97RS1
OSIZBzz0015E01	OSIZBa0032H10	2
OSIZBzz0015E02	OSIZBa0032H14	1	in ZS97RS1
OSIZBzz0015E03	OSIZBa0032H15	2	in ZS97RS1
OSIZBzz0015E04	OSIZBa0032I05	1
OSIZBzz0015E05	OSIZBa0032I15	1	in ZS97RS1
OSIZBzz0015E06	OSIZBa0032I16	2	in ZS97RS1
OSIZBzz0015E07	OSIZBa0032J10	1	in ZS97RS1
OSIZBzz0015E08	OSIZBa0032J17	1
OSIZBzz0015E09	OSIZBa0032K01	1	in ZS97RS1
OSIZBzz0015E10	OSIZBa0032K02	1	in ZS97RS1
OSIZBzz0015E11	OSIZBa0032K03	2	in ZS97RS1
OSIZBzz0015E12	OSIZBa0032K10	1
OSIZBzz0015F01	OSIZBa0032K13	2	in ZS97RS1
OSIZBzz0015F02	OSIZBa0032K15	2
OSIZBzz0015F03	OSIZBa0032K19	0
OSIZBzz0015F04	OSIZBa0032L06	1	in ZS97RS1
OSIZBzz0015F05	OSIZBa0032L11	1	in ZS97RS1
OSIZBzz0015F06	OSIZBa0032L19	2
OSIZBzz0015F07	OSIZBa0032L24	1	in ZS97RS1
OSIZBzz0015F08	OSIZBa0032M01	2	in ZS97RS1
OSIZBzz0015F09	OSIZBa0032M05	1	in ZS97RS1
OSIZBzz0015F10	OSIZBa0032M06	1	in ZS97RS1
OSIZBzz0015F11	OSIZBa0032M07	1	in ZS97RS1
OSIZBzz0015F12	OSIZBa0032M08	1	in ZS97RS1
OSIZBzz0015G01	OSIZBa0032M10	0
OSIZBzz0015G02	OSIZBa0032M11	2	in ZS97RS1
OSIZBzz0015G03	OSIZBa0032M14	2
OSIZBzz0015G04	OSIZBa0032M15	2	in ZS97RS1
OSIZBzz0015G05	OSIZBa0032M17	2
OSIZBzz0015G06	OSIZBa0032N06	4	in ZS97RS1
OSIZBzz0015G07	OSIZBa0032N08	2
OSIZBzz0015G08	OSIZBa0032N09	2	in ZS97RS1
OSIZBzz0015G09	OSIZBa0032N14	2	in ZS97RS1
OSIZBzz0015G10	OSIZBa0032N16	1	in ZS97RS1
OSIZBzz0015G11	OSIZBa0032N19	1	in ZS97RS1
OSIZBzz0015G12	OSIZBa0032O07	2	in ZS97RS1
OSIZBzz0015H01	OSIZBa0032O11	1	in ZS97RS1
OSIZBzz0015H02	OSIZBa0032O14	2	in ZS97RS1
OSIZBzz0015H03	OSIZBa0032O15	2	in ZS97RS1
OSIZBzz0015H04	OSIZBa0032P03	2
OSIZBzz0015H05	OSIZBa0032P04	2
OSIZBzz0015H06	OSIZBa0032P10	1	in ZS97RS1
OSIZBzz0015H07	OSIZBa0033A02	1	in ZS97RS1
OSIZBzz0015H08	OSIZBa0033A04	2	in ZS97RS1
OSIZBzz0015H09	OSIZBa0033A05	2
OSIZBzz0015H10	OSIZBa0033B15	0
OSIZBzz0015H11	OSIZBa0033B17	1	in ZS97RS1
OSIZBzz0015H12	OSIZBa0033D19	1	in ZS97RS1
OSIZBzz0016A01	OSIZBa0033F10	1	in ZS97RS1
OSIZBzz0016A02	OSIZBa0033G03	1
OSIZBzz0016A03	OSIZBa0033G14	2	in ZS97RS1
OSIZBzz0016A04	OSIZBa0033G15	1	in ZS97RS1
OSIZBzz0016A05	OSIZBa0033G22	2
OSIZBzz0016A06	OSIZBa0033H03	1	in ZS97RS1
OSIZBzz0016A07	OSIZBa0033H14	1
OSIZBzz0016A08	OSIZBa0033H16	2	in ZS97RS1
OSIZBzz0016A09	OSIZBa0033H20	1
OSIZBzz0016A10	OSIZBa0033I06	1	in ZS97RS1
OSIZBzz0016A11	OSIZBa0033I14	2	in ZS97RS1
OSIZBzz0016A12	OSIZBa0033J02	2	in ZS97RS1
OSIZBzz0016B01	OSIZBa0033J15	2	in ZS97RS1
OSIZBzz0016B02	OSIZBa0033K07	1	in ZS97RS1
OSIZBzz0016B03	OSIZBa0033K08	1	in ZS97RS1
OSIZBzz0016B04	OSIZBa0033K14	1	in ZS97RS1
OSIZBzz0016B05	OSIZBa0033K21	1	in ZS97RS1
OSIZBzz0016B06	OSIZBa0033L13	2	in ZS97RS1
OSIZBzz0016B07	OSIZBa0033L15	2
OSIZBzz0016B08	OSIZBa0033L17	2	in ZS97RS1
OSIZBzz0016B09	OSIZBa0033L19	0
OSIZBzz0016B10	OSIZBa0033L21	2	in ZS97RS1
OSIZBzz0016B11	OSIZBa0033M08	2	in ZS97RS1
OSIZBzz0016B12	OSIZBa0033N01	2	in ZS97RS1
OSIZBzz0016C01	OSIZBa0033O12	2	in ZS97RS1
OSIZBzz0016C02	OSIZBa0033O22	1	in ZS97RS1
OSIZBzz0016C03	OSIZBa0033P15	2	in ZS97RS1
OSIZBzz0016C04	OSIZBa0033P17	1
OSIZBzz0016C05	OSIZBa0033P19	2	in ZS97RS1
OSIZBzz0016C06	OSIZBa0033P20	1	in ZS97RS1
OSIZBzz0016C07	OSIZBa0033P21	1	in ZS97RS1
OSIZBzz0016C08	OSIZBa0034A03	2	in ZS97RS1
OSIZBzz0016C09	OSIZBa0034A05	1	in ZS97RS1
OSIZBzz0016C10	OSIZBa0034A22	2	in ZS97RS1
OSIZBzz0016C11	OSIZBa0034C20	1	in ZS97RS1
OSIZBzz0016C12	OSIZBa0034D01	1	in ZS97RS1
OSIZBzz0016D01	OSIZBa0034D07	2
OSIZBzz0016D02	OSIZBa0034D20	2	in ZS97RS1
OSIZBzz0016D03	OSIZBa0034E05	4
OSIZBzz0016D04	OSIZBa0034E13	2	in ZS97RS1
OSIZBzz0016D05	OSIZBa0034F16	1	in ZS97RS1
OSIZBzz0016D06	OSIZBa0034F22	1	in ZS97RS1
OSIZBzz0016D07	OSIZBa0034I01	2	in ZS97RS1
OSIZBzz0016D08	OSIZBa0034I13	2	in ZS97RS1
OSIZBzz0016D09	OSIZBa0034J01	2	in ZS97RS1
OSIZBzz0016D10	OSIZBa0034J14	2	in ZS97RS1
OSIZBzz0016D11	OSIZBa0034J16	2	in ZS97RS1
OSIZBzz0016D12	OSIZBa0034J20	2
OSIZBzz0016E01	OSIZBa0034K03	2	in ZS97RS1
OSIZBzz0016E02	OSIZBa0034L18	1	in ZS97RS1
OSIZBzz0016E03	OSIZBa0034L19	1	in ZS97RS1
OSIZBzz0016E04	OSIZBa0034L24	2	in ZS97RS1
OSIZBzz0016E05	OSIZBa0034M11	2	in ZS97RS1
OSIZBzz0016E06	OSIZBa0034N03	2	in ZS97RS1
OSIZBzz0016E07	OSIZBa0034N08	2	in ZS97RS1
OSIZBzz0016E08	OSIZBa0034N15	2	in ZS97RS1
OSIZBzz0016E09	OSIZBa0034N23	1	in ZS97RS1
OSIZBzz0016E10	OSIZBa0034O01	2	in ZS97RS1
OSIZBzz0016E11	OSIZBa0034O03	2
OSIZBzz0016E12	OSIZBa0034O19	2	in ZS97RS1
OSIZBzz0016F01	OSIZBa0034P02	1	in ZS97RS1
OSIZBzz0016F02	OSIZBa0034P09	1	in ZS97RS1
OSIZBzz0016F03	OSIZBa0034P12	2
OSIZBzz0016F04	OSIZBa0034P13	1	in ZS97RS1
OSIZBzz0016F05	OSIZBa0034P14	2
OSIZBzz0016F06	OSIZBa0034P16	1	in ZS97RS1
OSIZBzz0016F07	OSIZBa0034P22	2	in ZS97RS1
OSIZBzz0016F08	OSIZBa0035A09	2	in ZS97RS1
OSIZBzz0016F09	OSIZBa0035A11	1	in ZS97RS1
OSIZBzz0016F10	OSIZBa0035A22	2	in ZS97RS1
OSIZBzz0016F11	OSIZBa0035C05	0
OSIZBzz0016F12	OSIZBa0035C07	2	in ZS97RS1
OSIZBzz0016G01	OSIZBa0035C18	3	in ZS97RS1
OSIZBzz0016G02	OSIZBa0035C19	2	in ZS97RS1
OSIZBzz0016G03	OSIZBa0035C22	2	in ZS97RS1
OSIZBzz0016G04	OSIZBa0035C23	1	in ZS97RS1
OSIZBzz0016G05	OSIZBa0035D01	2	in ZS97RS1
OSIZBzz0016G06	OSIZBa0035D15	1	in ZS97RS1
OSIZBzz0016G07	OSIZBa0035D17	1	in ZS97RS1
OSIZBzz0016G08	OSIZBa0035D19	4	in ZS97RS1
OSIZBzz0016G09	OSIZBa0035E01	1	in ZS97RS1
OSIZBzz0016G10	OSIZBa0035E20	2	in ZS97RS1
OSIZBzz0016G11	OSIZBa0035E21	1	in ZS97RS1
OSIZBzz0016G12	OSIZBa0035E23	1	in ZS97RS1
OSIZBzz0016H01	OSIZBa0035F01	2	in ZS97RS1
OSIZBzz0016H02	OSIZBa0035F12	1	in ZS97RS1
OSIZBzz0016H03	OSIZBa0035F13	1	in ZS97RS1
OSIZBzz0016H04	OSIZBa0035F18	2	in ZS97RS1
OSIZBzz0016H05	OSIZBa0035F21	2	in ZS97RS1
OSIZBzz0016H06	OSIZBa0035G01	2	in ZS97RS1
OSIZBzz0016H07	OSIZBa0035G05	2	in ZS97RS1
OSIZBzz0016H08	OSIZBa0035G11	2	in ZS97RS1
OSIZBzz0016H09	OSIZBa0035G13	2	in ZS97RS1
OSIZBzz0016H10	OSIZBa0035G19	1	in ZS97RS1
OSIZBzz0016H11	OSIZBa0035G22	1	in ZS97RS1
OSIZBzz0016H12	OSIZBa0035I13	1
OSIZBzz0017A01	OSIZBa0035I19	2	in ZS97RS1
OSIZBzz0017A02	OSIZBa0035J13	1
OSIZBzz0017A03	OSIZBa0035J14	1
OSIZBzz0017A04	OSIZBa0035J20	2	in ZS97RS1
OSIZBzz0017A05	OSIZBa0035J21	1	in ZS97RS1
OSIZBzz0017A06	OSIZBa0035K07	2	in ZS97RS1
OSIZBzz0017A07	OSIZBa0035K24	0
OSIZBzz0017A08	OSIZBa0035L06	2	in ZS97RS1
OSIZBzz0017A09	OSIZBa0035L08	1
OSIZBzz0017A10	OSIZBa0035L14	2	in ZS97RS1
OSIZBzz0017A11	OSIZBa0035L21	4
OSIZBzz0017A12	OSIZBa0035M03	2	in ZS97RS1
OSIZBzz0017B01	OSIZBa0035M11	0
OSIZBzz0017B02	OSIZBa0035M19	2	in ZS97RS1
OSIZBzz0017B03	OSIZBa0035M20	2	in ZS97RS1
OSIZBzz0017B04	OSIZBa0035N03	2	in ZS97RS1
OSIZBzz0017B05	OSIZBa0035N08	1	in ZS97RS1
OSIZBzz0017B06	OSIZBa0035N11	1	in ZS97RS1
OSIZBzz0017B07	OSIZBa0035N16	2	in ZS97RS1
OSIZBzz0017B08	OSIZBa0035N18	2	in ZS97RS1
OSIZBzz0017B09	OSIZBa0035N20	2
OSIZBzz0017B10	OSIZBa0035N21	2	in ZS97RS1
OSIZBzz0017B11	OSIZBa0035O03	1
OSIZBzz0017B12	OSIZBa0035O17	1	in ZS97RS1
OSIZBzz0017C01	OSIZBa0035O18	2	in ZS97RS1
OSIZBzz0017C02	OSIZBa0035O21	2	in ZS97RS1
OSIZBzz0017C03	OSIZBa0035O22	2	in ZS97RS1
OSIZBzz0017C04	OSIZBa0035O23	2	in ZS97RS1
OSIZBzz0017C05	OSIZBa0035P02	1	in ZS97RS1
OSIZBzz0017C06	OSIZBa0035P13	1
OSIZBzz0017C07	OSIZBa0035P18	2	in ZS97RS1
OSIZBzz0017C08	OSIZBa0036A09	0
OSIZBzz0017C09	OSIZBa0036A20	0
OSIZBzz0017C10	OSIZBa0036A22	1	in ZS97RS1
OSIZBzz0017C11	OSIZBa0036A24	1
OSIZBzz0017C12	OSIZBa0036B04	0
OSIZBzz0017D01	OSIZBa0036B08	1	in ZS97RS1
OSIZBzz0017D02	OSIZBa0036B17	2	in ZS97RS1
OSIZBzz0017D03	OSIZBa0036B19	1	in ZS97RS1
OSIZBzz0017D04	OSIZBa0036B22	1	in ZS97RS1
OSIZBzz0017D05	OSIZBa0036B24	2	in ZS97RS1
OSIZBzz0017D06	OSIZBa0036C07	1	in ZS97RS1
OSIZBzz0017D07	OSIZBa0036C15	1	in ZS97RS1
OSIZBzz0017D08	OSIZBa0036D12	2	in ZS97RS1
OSIZBzz0017D09	OSIZBa0036D17	2	in ZS97RS1
OSIZBzz0017D10	OSIZBa0036D19	1	in ZS97RS1
OSIZBzz0017D11	OSIZBa0036D20	1	in ZS97RS1
OSIZBzz0017D12	OSIZBa0036D24	2	in ZS97RS1
OSIZBzz0017E01	OSIZBa0036E05	1	in ZS97RS1
OSIZBzz0017E02	OSIZBa0036E15	2	in ZS97RS1
OSIZBzz0017E03	OSIZBa0036F17	1	in ZS97RS1
OSIZBzz0017E04	OSIZBa0036F22	2	in ZS97RS1
OSIZBzz0017E05	OSIZBa0036F24	2
OSIZBzz0017E06	OSIZBa0036G09	2
OSIZBzz0017E07	OSIZBa0036G11	1	in ZS97RS1
OSIZBzz0017E08	OSIZBa0036G21	1	in ZS97RS1
OSIZBzz0017E09	OSIZBa0036H04	1	in ZS97RS1
OSIZBzz0017E10	OSIZBa0036H10	1	in ZS97RS1
OSIZBzz0017E11	OSIZBa0036H16	1	in ZS97RS1
OSIZBzz0017E12	OSIZBa0036H19	1	in ZS97RS1
OSIZBzz0017F01	OSIZBa0036H22	2	in ZS97RS1
OSIZBzz0017F02	OSIZBa0036I07	2	in ZS97RS1
OSIZBzz0017F03	OSIZBa0036I09	0
OSIZBzz0017F04	OSIZBa0036I17	2	in ZS97RS1
OSIZBzz0017F05	OSIZBa0036I24	1
OSIZBzz0017F06	OSIZBa0036J10	1	in ZS97RS1
OSIZBzz0017F07	OSIZBa0036L12	2
OSIZBzz0017F08	OSIZBa0036L14	1	in ZS97RS1
OSIZBzz0017F09	OSIZBa0036L19	1	in ZS97RS1
OSIZBzz0017F10	OSIZBa0036L23	2	in ZS97RS1
OSIZBzz0017F11	OSIZBa0036M05	2	in ZS97RS1
OSIZBzz0017F12	OSIZBa0036M11	2	in ZS97RS1
OSIZBzz0017G01	OSIZBa0036M13	2	in ZS97RS1
OSIZBzz0017G02	OSIZBa0036N09	2	in ZS97RS1
OSIZBzz0017G03	OSIZBa0036N12	1	in ZS97RS1
OSIZBzz0017G04	OSIZBa0036N14	1	in ZS97RS1
OSIZBzz0017G05	OSIZBa0036N19	2
OSIZBzz0017G06	OSIZBa0036N23	1	in ZS97RS1
OSIZBzz0017G07	OSIZBa0036N24	2	in ZS97RS1
OSIZBzz0017G08	OSIZBa0036O21	4	in ZS97RS1
OSIZBzz0017G09	OSIZBa0036P16	2	in ZS97RS1
OSIZBzz0017G10	OSIZBa0036P21	2
OSIZBzz0017G11	OSIZBa0036P23	2	in ZS97RS1
OSIZBzz0017G12	OSIZBa0037A21	2
OSIZBzz0017H01	OSIZBa0037B08	2
OSIZBzz0017H02	OSIZBa0037B23	1	in ZS97RS1
OSIZBzz0017H03	OSIZBa0037C05	2	in ZS97RS1
OSIZBzz0017H04	OSIZBa0037C11	2	in ZS97RS1
OSIZBzz0017H05	OSIZBa0037C19	1	in ZS97RS1
OSIZBzz0017H06	OSIZBa0037D05	1	in ZS97RS1
OSIZBzz0017H07	OSIZBa0037D07	1	in ZS97RS1
OSIZBzz0017H08	OSIZBa0037D16	1	in ZS97RS1
OSIZBzz0017H09	OSIZBa0037D17	1	in ZS97RS1
OSIZBzz0017H10	OSIZBa0037D23	2
OSIZBzz0017H11	OSIZBa0037E14	1	in ZS97RS1
OSIZBzz0017H12	OSIZBa0037F01	1	in ZS97RS1
OSIZBzz0018A01	OSIZBa0037F14	2	in ZS97RS1
OSIZBzz0018A02	OSIZBa0037F18	2	in ZS97RS1
OSIZBzz0018A03	OSIZBa0037G16	2	in ZS97RS1
OSIZBzz0018A04	OSIZBa0037H13	1	in ZS97RS1
OSIZBzz0018A05	OSIZBa0037H16	2	in ZS97RS1
OSIZBzz0018A06	OSIZBa0037H23	1
OSIZBzz0018A07	OSIZBa0037I10	1	in ZS97RS1
OSIZBzz0018A08	OSIZBa0037I11	2	in ZS97RS1
OSIZBzz0018A09	OSIZBa0037I21	0
OSIZBzz0018A10	OSIZBa0037I24	1	in ZS97RS1
OSIZBzz0018A11	OSIZBa0037J11	2	in ZS97RS1
OSIZBzz0018A12	OSIZBa0037J12	2	in ZS97RS1
OSIZBzz0018B01	OSIZBa0037J22	0
OSIZBzz0018B02	OSIZBa0037K01	4	in ZS97RS1
OSIZBzz0018B03	OSIZBa0037K02	2	in ZS97RS1
OSIZBzz0018B04	OSIZBa0037K15	1	in ZS97RS1
OSIZBzz0018B05	OSIZBa0037K16	1	in ZS97RS1
OSIZBzz0018B06	OSIZBa0037K20	2	in ZS97RS1
OSIZBzz0018B07	OSIZBa0037L09	2	in ZS97RS1
OSIZBzz0018B08	OSIZBa0037L18	1
OSIZBzz0018B09	OSIZBa0037L20	1	in ZS97RS1
OSIZBzz0018B10	OSIZBa0037M09	2	in ZS97RS1
OSIZBzz0018B11	OSIZBa0037M17	1	in ZS97RS1
OSIZBzz0018B12	OSIZBa0037N15	1	in ZS97RS1
OSIZBzz0018C01	OSIZBa0037N18	2	in ZS97RS1
OSIZBzz0018C02	OSIZBa0037O03	1	in ZS97RS1
OSIZBzz0018C03	OSIZBa0037O05	0
OSIZBzz0018C04	OSIZBa0037O07	2	in ZS97RS1
OSIZBzz0018C05	OSIZBa0037O11	1	in ZS97RS1
OSIZBzz0018C06	OSIZBa0037P23	1	in ZS97RS1
OSIZBzz0018C07	OSIZBa0038A04	2	in ZS97RS1
OSIZBzz0018C08	OSIZBa0038A05	2	in ZS97RS1
OSIZBzz0018C09	OSIZBa0038A06	1
OSIZBzz0018C10	OSIZBa0038A09	2	in ZS97RS1
OSIZBzz0018C11	OSIZBa0038A10	2	in ZS97RS1
OSIZBzz0018C12	OSIZBa0038A14	1	in ZS97RS1
OSIZBzz0018D01	OSIZBa0038B19	2	in ZS97RS1
OSIZBzz0018D02	OSIZBa0038C01	2	in ZS97RS1
OSIZBzz0018D03	OSIZBa0038C07	2	in ZS97RS1
OSIZBzz0018D04	OSIZBa0038D01	2
OSIZBzz0018D05	OSIZBa0038D14	2	in ZS97RS1
OSIZBzz0018D06	OSIZBa0038D18	2	in ZS97RS1
OSIZBzz0018D07	OSIZBa0038D21	1	in ZS97RS1
OSIZBzz0018D08	OSIZBa0038D22	2	in ZS97RS1
OSIZBzz0018D09	OSIZBa0038E06	1	in ZS97RS1
OSIZBzz0018D10	OSIZBa0038E07	2
OSIZBzz0018D11	OSIZBa0038E09	2	in ZS97RS1
OSIZBzz0018D12	OSIZBa0038E10	1
OSIZBzz0018E01	OSIZBa0038E11	2	in ZS97RS1
OSIZBzz0018E02	OSIZBa0038F12	1	in ZS97RS1
OSIZBzz0018E03	OSIZBa0038F14	2
OSIZBzz0018E04	OSIZBa0038F19	1	in ZS97RS1
OSIZBzz0018E05	OSIZBa0038F21	1
OSIZBzz0018E06	OSIZBa0038F24	1	in ZS97RS1
OSIZBzz0018E07	OSIZBa0038G05	2	in ZS97RS1
OSIZBzz0018E08	OSIZBa0038G20	2	in ZS97RS1
OSIZBzz0018E09	OSIZBa0038G22	2
OSIZBzz0018E10	OSIZBa0038H05	2	in ZS97RS1
OSIZBzz0018E11	OSIZBa0038H12	1	in ZS97RS1
OSIZBzz0018E12	OSIZBa0038H21	2
OSIZBzz0018F01	OSIZBa0038I02	1	in ZS97RS1
OSIZBzz0018F02	OSIZBa0038I03	1	in ZS97RS1
OSIZBzz0018F03	OSIZBa0038I04	2	in ZS97RS1
OSIZBzz0018F04	OSIZBa0038I10	2	in ZS97RS1
OSIZBzz0018F05	OSIZBa0038I19	2	in ZS97RS1
OSIZBzz0018F06	OSIZBa0038I24	1	in ZS97RS1
OSIZBzz0018F07	OSIZBa0038J07	2	in ZS97RS1
OSIZBzz0018F08	OSIZBa0038J12	2	in ZS97RS1
OSIZBzz0018F09	OSIZBa0038J17	2	in ZS97RS1
OSIZBzz0018F10	OSIZBa0038J20	2
OSIZBzz0018F11	OSIZBa0038K02	1	in ZS97RS1
OSIZBzz0018F12	OSIZBa0038K04	1	in ZS97RS1
OSIZBzz0018G01	OSIZBa0038K05	2	in ZS97RS1
OSIZBzz0018G02	OSIZBa0038K06	2	in ZS97RS1
OSIZBzz0018G03	OSIZBa0038K12	2	in ZS97RS1
OSIZBzz0018G04	OSIZBa0038K20	1	in ZS97RS1
OSIZBzz0018G05	OSIZBa0038L06	1	in ZS97RS1
OSIZBzz0018G06	OSIZBa0038L08	2	in ZS97RS1
OSIZBzz0018G07	OSIZBa0038L11	1	in ZS97RS1
OSIZBzz0018G08	OSIZBa0038L17	1	in ZS97RS1
OSIZBzz0018G09	OSIZBa0038M05	2
OSIZBzz0018G10	OSIZBa0038M06	2	in ZS97RS1
OSIZBzz0018G11	OSIZBa0038M12	1
OSIZBzz0018G12	OSIZBa0038M15	1	in ZS97RS1
OSIZBzz0018H01	OSIZBa0038M19	2
OSIZBzz0018H02	OSIZBa0038N03	1	in ZS97RS1
OSIZBzz0018H03	OSIZBa0038N06	1	in ZS97RS1
OSIZBzz0018H04	OSIZBa0038N07	2	in ZS97RS1
OSIZBzz0018H05	OSIZBa0038N12	1
OSIZBzz0018H06	OSIZBa0038N17	1	in ZS97RS1
OSIZBzz0018H07	OSIZBa0038N18	1	in ZS97RS1
OSIZBzz0018H08	OSIZBa0038N19	1	in ZS97RS1
OSIZBzz0018H09	OSIZBa0038N23	2	in ZS97RS1
OSIZBzz0018H10	OSIZBa0038O12	2	in ZS97RS1
OSIZBzz0018H11	OSIZBa0038O13	1	in ZS97RS1
OSIZBzz0018H12	OSIZBa0038O14	1	in ZS97RS1
OSIZBzz0019A01	OSIZBa0038O23	2	in ZS97RS1
OSIZBzz0019A02	OSIZBa0038P04	2	in ZS97RS1
OSIZBzz0019A03	OSIZBa0038P11	2	in ZS97RS1
OSIZBzz0019A04	OSIZBa0038P13	2	in ZS97RS1
OSIZBzz0019A05	OSIZBa0038P17	2	in ZS97RS1
OSIZBzz0019A06	OSIZBa0038P22	0
OSIZBzz0019A07	OSIZBa0039A01	1	in ZS97RS1
OSIZBzz0019A08	OSIZBa0039A04	1	in ZS97RS1
OSIZBzz0019A09	OSIZBa0039A14	1
OSIZBzz0019A10	OSIZBa0039A17	2	in ZS97RS1
OSIZBzz0019A11	OSIZBa0039A22	1	in ZS97RS1
OSIZBzz0019A12	OSIZBa0039B01	1	in ZS97RS1
OSIZBzz0019B01	OSIZBa0039B12	2	in ZS97RS1
OSIZBzz0019B02	OSIZBa0039B20	2	in ZS97RS1
OSIZBzz0019B03	OSIZBa0039B22	2	in ZS97RS1
OSIZBzz0019B04	OSIZBa0039C01	2	in ZS97RS1
OSIZBzz0019B05	OSIZBa0039C04	1	in ZS97RS1
OSIZBzz0019B06	OSIZBa0039C11	2	in ZS97RS1
OSIZBzz0019B07	OSIZBa0039D01	2
OSIZBzz0019B08	OSIZBa0039D03	2	in ZS97RS1
OSIZBzz0019B09	OSIZBa0039D09	2	in ZS97RS1
OSIZBzz0019B10	OSIZBa0039D14	1	in ZS97RS1
OSIZBzz0019B11	OSIZBa0039E01	2	in ZS97RS1
OSIZBzz0019B12	OSIZBa0039E02	1
OSIZBzz0019C01	OSIZBa0039E04	1	in ZS97RS1
OSIZBzz0019C02	OSIZBa0039E05	2	in ZS97RS1
OSIZBzz0019C03	OSIZBa0039E07	2	in ZS97RS1
OSIZBzz0019C04	OSIZBa0039F09	2	in ZS97RS1
OSIZBzz0019C05	OSIZBa0039F11	1	in ZS97RS1
OSIZBzz0019C06	OSIZBa0039F16	2	in ZS97RS1
OSIZBzz0019C07	OSIZBa0039F20	4	in ZS97RS1
OSIZBzz0019C08	OSIZBa0039F24	2	in ZS97RS1
OSIZBzz0019C09	OSIZBa0039G01	2	in ZS97RS1
OSIZBzz0019C10	OSIZBa0039G11	1	in ZS97RS1
OSIZBzz0019C11	OSIZBa0039G12	1	in ZS97RS1
OSIZBzz0019C12	OSIZBa0039G13	2	in ZS97RS1
OSIZBzz0019D01	OSIZBa0039G15	2
OSIZBzz0019D02	OSIZBa0039G19	2	in ZS97RS1
OSIZBzz0019D03	OSIZBa0039G21	1	in ZS97RS1
OSIZBzz0019D04	OSIZBa0039G24	2
OSIZBzz0019D05	OSIZBa0039H05	1	in ZS97RS1
OSIZBzz0019D06	OSIZBa0039H21	4	in ZS97RS1
OSIZBzz0019D07	OSIZBa0039I01	2	in ZS97RS1
OSIZBzz0019D08	OSIZBa0039I04	2	in ZS97RS1
OSIZBzz0019D09	OSIZBa0039I11	2	in ZS97RS1
OSIZBzz0019D10	OSIZBa0039I13	4	in ZS97RS1
OSIZBzz0019D11	OSIZBa0039I14	4	in ZS97RS1
OSIZBzz0019D12	OSIZBa0039I17	1
OSIZBzz0019E01	OSIZBa0039I18	2
OSIZBzz0019E02	OSIZBa0039J04	2	in ZS97RS1
OSIZBzz0019E03	OSIZBa0039J21	2	in ZS97RS1
OSIZBzz0019E04	OSIZBa0039K04	2	in ZS97RS1
OSIZBzz0019E05	OSIZBa0039K06	2	in ZS97RS1
OSIZBzz0019E06	OSIZBa0039K07	1	in ZS97RS1
OSIZBzz0019E07	OSIZBa0039K10	1	in ZS97RS1
OSIZBzz0019E08	OSIZBa0039K18	2	in ZS97RS1
OSIZBzz0019E09	OSIZBa0039K20	1
OSIZBzz0019E10	OSIZBa0039K22	1	in ZS97RS1
OSIZBzz0019E11	OSIZBa0039L10	2	in ZS97RS1
OSIZBzz0019E12	OSIZBa0039L12	2	in ZS97RS1
OSIZBzz0019F01	OSIZBa0039L13	2	in ZS97RS1
OSIZBzz0019F02	OSIZBa0039M07	1	in ZS97RS1
OSIZBzz0019F03	OSIZBa0039M14	1	in ZS97RS1
OSIZBzz0019F04	OSIZBa0039M23	2	in ZS97RS1
OSIZBzz0019F05	OSIZBa0039N02	2
OSIZBzz0019F06	OSIZBa0039N04	2	in ZS97RS1
OSIZBzz0019F07	OSIZBa0039N13	1	in ZS97RS1
OSIZBzz0019F08	OSIZBa0039N24	1	in ZS97RS1
OSIZBzz0019F09	OSIZBa0039O03	1	in ZS97RS1
OSIZBzz0019F10	OSIZBa0039O12	2	in ZS97RS1
OSIZBzz0019F11	OSIZBa0039O14	1	in ZS97RS1
OSIZBzz0019F12	OSIZBa0039O18	1	in ZS97RS1
OSIZBzz0019G01	OSIZBa0039O21	1
OSIZBzz0019G02	OSIZBa0039P20	1	in ZS97RS1
OSIZBzz0019G03	OSIZBa0040A01	2	in ZS97RS1
OSIZBzz0019G04	OSIZBa0040A02	1
OSIZBzz0019G05	OSIZBa0040A03	2	in ZS97RS1
OSIZBzz0019G06	OSIZBa0040A10	2	in ZS97RS1
OSIZBzz0019G07	OSIZBa0040A17	2	in ZS97RS1
OSIZBzz0019G08	OSIZBa0040B12	1	in ZS97RS1
OSIZBzz0019G09	OSIZBa0040B19	1
OSIZBzz0019G10	OSIZBa0040B23	1	in ZS97RS1
OSIZBzz0019G11	OSIZBa0040B24	1	in ZS97RS1
OSIZBzz0019G12	OSIZBa0040C01	1	in ZS97RS1
OSIZBzz0019H01	OSIZBa0040C03	1	in ZS97RS1
OSIZBzz0019H02	OSIZBa0040C06	2	in ZS97RS1
OSIZBzz0019H03	OSIZBa0040C20	2	in ZS97RS1
OSIZBzz0019H04	OSIZBa0040D01	2	in ZS97RS1
OSIZBzz0019H05	OSIZBa0040D02	1	in ZS97RS1
OSIZBzz0019H06	OSIZBa0040D12	1	in ZS97RS1
OSIZBzz0019H07	OSIZBa0040D13	2	in ZS97RS1
OSIZBzz0019H08	OSIZBa0040D21	1	in ZS97RS1
OSIZBzz0019H09	OSIZBa0040D22	1	in ZS97RS1
OSIZBzz0019H10	OSIZBa0040E01	1	in ZS97RS1
OSIZBzz0019H11	OSIZBa0040E14	1	in ZS97RS1
OSIZBzz0019H12	OSIZBa0040E18	1
OSIZBzz0020A01	OSIZBa0040E24	1	in ZS97RS1
OSIZBzz0020A02	OSIZBa0040F05	2	in ZS97RS1
OSIZBzz0020A03	OSIZBa0040F14	2
OSIZBzz0020A04	OSIZBa0040F15	1	in ZS97RS1
OSIZBzz0020A05	OSIZBa0040F21	4	in ZS97RS1
OSIZBzz0020A06	OSIZBa0040F23	1
OSIZBzz0020A07	OSIZBa0040G01	4	in ZS97RS1
OSIZBzz0020A08	OSIZBa0040G03	2
OSIZBzz0020A09	OSIZBa0040G04	1	in ZS97RS1
OSIZBzz0020A10	OSIZBa0040G05	2	in ZS97RS1
OSIZBzz0020A11	OSIZBa0040G09	1	in ZS97RS1
OSIZBzz0020A12	OSIZBa0040G12	2	in ZS97RS1
OSIZBzz0020B01	OSIZBa0040G18	1	in ZS97RS1
OSIZBzz0020B02	OSIZBa0040H06	2	in ZS97RS1
OSIZBzz0020B03	OSIZBa0040H07	1	in ZS97RS1
OSIZBzz0020B04	OSIZBa0040I03	2
OSIZBzz0020B05	OSIZBa0040I05	2	in ZS97RS1
OSIZBzz0020B06	OSIZBa0040J13	2	in ZS97RS1
OSIZBzz0020B07	OSIZBa0040J15	1	in ZS97RS1
OSIZBzz0020B08	OSIZBa0040J20	2	in ZS97RS1
OSIZBzz0020B09	OSIZBa0040J24	2
OSIZBzz0020B10	OSIZBa0040K05	1	in ZS97RS1
OSIZBzz0020B11	OSIZBa0040K09	2	in ZS97RS1
OSIZBzz0020B12	OSIZBa0040K15	2	in ZS97RS1
OSIZBzz0020C01	OSIZBa0040K19	1	in ZS97RS1
OSIZBzz0020C02	OSIZBa0040K24	2	in ZS97RS1
OSIZBzz0020C03	OSIZBa0040L06	2	in ZS97RS1
OSIZBzz0020C04	OSIZBa0040L08	2	in ZS97RS1
OSIZBzz0020C05	OSIZBa0040L15	2	in ZS97RS1
OSIZBzz0020C06	OSIZBa0040M13	1
OSIZBzz0020C07	OSIZBa0040M15	1	in ZS97RS1
OSIZBzz0020C08	OSIZBa0040M16	4	in ZS97RS1
OSIZBzz0020C09	OSIZBa0040N01	2	in ZS97RS1
OSIZBzz0020C10	OSIZBa0040N16	2	in ZS97RS1
OSIZBzz0020C11	OSIZBa0040N19	1
OSIZBzz0020C12	OSIZBa0040N23	2	in ZS97RS1
OSIZBzz0020D01	OSIZBa0040O02	2	in ZS97RS1
OSIZBzz0020D02	OSIZBa0040O07	2
OSIZBzz0020D03	OSIZBa0040O12	2	in ZS97RS1
OSIZBzz0020D04	OSIZBa0040O19	2	in ZS97RS1
OSIZBzz0020D05	OSIZBa0040P13	2	in ZS97RS1
OSIZBzz0020D06	OSIZBa0040P15	2
OSIZBzz0020D07	OSIZBa0040P19	1	in ZS97RS1
OSIZBzz0020D08	OSIZBa0041A04	1
OSIZBzz0020D09	OSIZBa0041C12	1	in ZS97RS1
OSIZBzz0020D10	OSIZBa0041D17	1	in ZS97RS1
OSIZBzz0020D11	OSIZBa0041F12	1
OSIZBzz0020D12	OSIZBa0041F24	2	in ZS97RS1
OSIZBzz0020E01	OSIZBa0041J24	1	in ZS97RS1
OSIZBzz0020E02	OSIZBa0041K11	1
OSIZBzz0020E03	OSIZBa0041K21	2	in ZS97RS1
OSIZBzz0020E04	OSIZBa0041O21	2	in ZS97RS1
OSIZBzz0020E05	OSIZBa0042B12	4	in ZS97RS1
OSIZBzz0020E06	OSIZBa0042C13	2	in ZS97RS1
OSIZBzz0020E07	OSIZBa0042E16	1	in ZS97RS1
OSIZBzz0020E08	OSIZBa0042F15	2	in ZS97RS1
OSIZBzz0020E09	OSIZBa0042F20	1	in ZS97RS1
OSIZBzz0020E10	OSIZBa0042F24	2	in ZS97RS1
OSIZBzz0020E11	OSIZBa0042J01	0
OSIZBzz0020E12	OSIZBa0042J13	0
OSIZBzz0020F01	OSIZBa0042L14	2	in ZS97RS1
OSIZBzz0020F02	OSIZBa0042M08	2
OSIZBzz0020F03	OSIZBa0042N08	2	in ZS97RS1
OSIZBzz0020F04	OSIZBa0042N16	1	in ZS97RS1
OSIZBzz0020F05	OSIZBa0042O12	2	in ZS97RS1
OSIZBzz0020F06	OSIZBa0043C02	1
OSIZBzz0020F07	OSIZBa0043C07	2	in ZS97RS1
OSIZBzz0020F08	OSIZBa0043C08	1	in ZS97RS1
OSIZBzz0020F09	OSIZBa0043D19	2	in ZS97RS1
OSIZBzz0020F10	OSIZBa0043F04	2	in ZS97RS1
OSIZBzz0020F11	OSIZBa0043F15	1	in ZS97RS1
OSIZBzz0020F12	OSIZBa0043G12	1	in ZS97RS1
OSIZBzz0020G01	OSIZBa0043G24	2	in ZS97RS1
OSIZBzz0020G02	OSIZBa0043I24	2
OSIZBzz0020G03	OSIZBa0043L06	1	in ZS97RS1
OSIZBzz0020G04	OSIZBa0043L24	1	in ZS97RS1
OSIZBzz0020G05	OSIZBa0043N15	2	in ZS97RS1
OSIZBzz0020G06	OSIZBa0043N23	2	in ZS97RS1
OSIZBzz0020G07	OSIZBa0043O03	2	in ZS97RS1
OSIZBzz0020G08	OSIZBa0043O12	2
OSIZBzz0020G09	OSIZBa0043O19	2	in ZS97RS1
OSIZBzz0020G10	OSIZBa0043O22	2	in ZS97RS1
OSIZBzz0020G11	OSIZBa0044B08	2	in ZS97RS1
OSIZBzz0020G12	OSIZBa0044D24	2	in ZS97RS1
OSIZBzz0020H01	OSIZBa0044G16	2	in ZS97RS1
OSIZBzz0020H02	OSIZBa0044I09	2	in ZS97RS1
OSIZBzz0020H03	OSIZBa0044J16	2	in ZS97RS1
OSIZBzz0020H04	OSIZBa0044L01	2	in ZS97RS1
OSIZBzz0020H05	OSIZBa0044P07	2	in ZS97RS1
OSIZBzz0020H06	OSIZBa0045A07	2	in ZS97RS1
OSIZBzz0020H07	OSIZBa0045A21	1	in ZS97RS1
OSIZBzz0020H08	OSIZBa0045B04	1	in ZS97RS1
OSIZBzz0020H09	OSIZBa0045B08	1
OSIZBzz0020H10	OSIZBa0045B10	1	in ZS97RS1
OSIZBzz0020H11	OSIZBa0045C05	0
OSIZBzz0020H12	OSIZBa0045C18	2	in ZS97RS1
OSIZBzz0021A01	OSIZBa0045C21	4	in ZS97RS1
OSIZBzz0021A02	OSIZBa0045D01	1	in ZS97RS1
OSIZBzz0021A03	OSIZBa0045D04	1	in ZS97RS1
OSIZBzz0021A04	OSIZBa0045D07	1	in ZS97RS1
OSIZBzz0021A05	OSIZBa0045D12	2	in ZS97RS1
OSIZBzz0021A06	OSIZBa0045D16	2	in ZS97RS1
OSIZBzz0021A07	OSIZBa0045E24	2	in ZS97RS1
OSIZBzz0021A08	OSIZBa0045F02	1	in ZS97RS1
OSIZBzz0021A09	OSIZBa0045F13	1	in ZS97RS1
OSIZBzz0021A10	OSIZBa0045F19	2
OSIZBzz0021A11	OSIZBa0045F21	2
OSIZBzz0021A12	OSIZBa0045F23	2	in ZS97RS1
OSIZBzz0021B01	OSIZBa0045F24	2	in ZS97RS1
OSIZBzz0021B02	OSIZBa0045H21	2	in ZS97RS1
OSIZBzz0021B03	OSIZBa0045J04	1	in ZS97RS1
OSIZBzz0021B04	OSIZBa0045J20	2	in ZS97RS1
OSIZBzz0021B05	OSIZBa0045J22	2
OSIZBzz0021B06	OSIZBa0045K13	2	in ZS97RS1
OSIZBzz0021B07	OSIZBa0045L03	2
OSIZBzz0021B08	OSIZBa0045L13	2	in ZS97RS1
OSIZBzz0021B09	OSIZBa0045N16	2	in ZS97RS1
OSIZBzz0021B10	OSIZBa0045O15	2
OSIZBzz0021B11	OSIZBa0045O18	2	in ZS97RS1
OSIZBzz0021B12	OSIZBa0045O21	2	in ZS97RS1
OSIZBzz0021C01	OSIZBa0045P04	2	in ZS97RS1
OSIZBzz0021C02	OSIZBa0045P12	0
OSIZBzz0021C03	OSIZBa0046A05	1	in ZS97RS1
OSIZBzz0021C04	OSIZBa0046A08	2	in ZS97RS1
OSIZBzz0021C05	OSIZBa0046A11	2	in ZS97RS1
OSIZBzz0021C06	OSIZBa0046A16	2	in ZS97RS1
OSIZBzz0021C07	OSIZBa0046B09	2	in ZS97RS1
OSIZBzz0021C08	OSIZBa0046B14	2	in ZS97RS1
OSIZBzz0021C09	OSIZBa0046C07	2	in ZS97RS1
OSIZBzz0021C10	OSIZBa0046C09	2	in ZS97RS1
OSIZBzz0021C11	OSIZBa0046C12	1	in ZS97RS1
OSIZBzz0021C12	OSIZBa0046C16	1	in ZS97RS1
OSIZBzz0021D01	OSIZBa0046C22	2	in ZS97RS1
OSIZBzz0021D02	OSIZBa0046D04	2	in ZS97RS1
OSIZBzz0021D03	OSIZBa0046D13	2	in ZS97RS1
OSIZBzz0021D04	OSIZBa0046D17	1	in ZS97RS1
OSIZBzz0021D05	OSIZBa0046D20	2	in ZS97RS1
OSIZBzz0021D06	OSIZBa0046D21	2	in ZS97RS1
OSIZBzz0021D07	OSIZBa0046E08	2	in ZS97RS1
OSIZBzz0021D08	OSIZBa0046E11	2	in ZS97RS1
OSIZBzz0021D09	OSIZBa0046E14	2	in ZS97RS1
OSIZBzz0021D10	OSIZBa0046E23	2
OSIZBzz0021D11	OSIZBa0046F02	1	in ZS97RS1
OSIZBzz0021D12	OSIZBa0046F11	2	in ZS97RS1
OSIZBzz0021E01	OSIZBa0046G02	0
OSIZBzz0021E02	OSIZBa0046G05	4	in ZS97RS1
OSIZBzz0021E03	OSIZBa0046G09	2	in ZS97RS1
OSIZBzz0021E04	OSIZBa0046G10	2
OSIZBzz0021E05	OSIZBa0046G13	2	in ZS97RS1
OSIZBzz0021E06	OSIZBa0046H02	2	in ZS97RS1
OSIZBzz0021E07	OSIZBa0046H11	0
OSIZBzz0021E08	OSIZBa0046H13	2
OSIZBzz0021E09	OSIZBa0046H16	2	in ZS97RS1
OSIZBzz0021E10	OSIZBa0046I08	2	in ZS97RS1
OSIZBzz0021E11	OSIZBa0046I17	2	in ZS97RS1
OSIZBzz0021E12	OSIZBa0046J01	2	in ZS97RS1
OSIZBzz0021F01	OSIZBa0046J12	1	in ZS97RS1
OSIZBzz0021F02	OSIZBa0046J24	1	in ZS97RS1
OSIZBzz0021F03	OSIZBa0046K07	2	in ZS97RS1
OSIZBzz0021F04	OSIZBa0046K11	1	in ZS97RS1
OSIZBzz0021F05	OSIZBa0046K23	2	in ZS97RS1
OSIZBzz0021F06	OSIZBa0046K24	2
OSIZBzz0021F07	OSIZBa0046L03	1
OSIZBzz0021F08	OSIZBa0046L05	1	in ZS97RS1
OSIZBzz0021F09	OSIZBa0046L06	2	in ZS97RS1
OSIZBzz0021F10	OSIZBa0046L22	1	in ZS97RS1
OSIZBzz0021F11	OSIZBa0046M04	1	in ZS97RS1
OSIZBzz0021F12	OSIZBa0046M12	2	in ZS97RS1
OSIZBzz0021G01	OSIZBa0046N01	2	in ZS97RS1
OSIZBzz0021G02	OSIZBa0046N03	2	in ZS97RS1
OSIZBzz0021G03	OSIZBa0046O02	2
OSIZBzz0021G04	OSIZBa0046O04	1	in ZS97RS1
OSIZBzz0021G05	OSIZBa0046O06	2	in ZS97RS1
OSIZBzz0021G06	OSIZBa0046O11	1
[truncated: 3,320 more rows]

## Sheet: Supplementary Table 1b
Supplementary Table 1b. MTP BAC clones for sequencing MH63 genome
MTP clone	Original clone	Sequence Status	Note
OSIABzz0001A01	OSIABa0001B04	2	in MH63RS1
OSIABzz0001A02	OSIABa0001G11	1
OSIABzz0001A03	OSIABa0001H18	1
OSIABzz0001A04	OSIABa0001K12	2	in MH63RS1
OSIABzz0001A05	OSIABa0001L24	1
OSIABzz0001A06	OSIABa0001P11	2
OSIABzz0001A07	OSIABa0002M16	1	in MH63RS1
OSIABzz0001A08	OSIABa0003D01	2
OSIABzz0001A09	OSIABa0003E10	1
OSIABzz0001A10	OSIABa0003K01	1	in MH63RS1
OSIABzz0001A11	OSIABa0003P07	1	in MH63RS1
OSIABzz0001A12	OSIABa0004B10	1	in MH63RS1
OSIABzz0001B01	OSIABa0004B19	2
OSIABzz0001B02	OSIABa0004D13	1
OSIABzz0001B03	OSIABa0004I09	1
OSIABzz0001B04	OSIABa0004I14	1	in MH63RS1
OSIABzz0001B05	OSIABa0004K18	1
OSIABzz0001B06	OSIABa0004M16	1	in MH63RS1
OSIABzz0001B07	OSIABa0005C13	1
OSIABzz0001B08	OSIABa0005P11	1	in MH63RS1
OSIABzz0001B09	OSIABa0006E22	1
OSIABzz0001B10	OSIABa0006L24	1
OSIABzz0001B11	OSIABa0006M05	2
OSIABzz0001B12	OSIABa0007C17	2
OSIABzz0001C01	OSIABa0007D22	2	in MH63RS1
OSIABzz0001C02	OSIABa0007J21	1	in MH63RS1
OSIABzz0001C03	OSIABa0007L13	2
OSIABzz0001C04	OSIABa0007N10	2	in MH63RS1
OSIABzz0001C05	OSIABa0007N15	1	in MH63RS1
OSIABzz0001C06	OSIABa0007O17	1	in MH63RS1
OSIABzz0001C07	OSIABa0008D14	1
OSIABzz0001C08	OSIABa0008F21	1	in MH63RS1
OSIABzz0001C09	OSIABa0008P09	1	in MH63RS1
OSIABzz0001C10	OSIABa0009A15	2	in MH63RS1
OSIABzz0001C11	OSIABa0009B11	2
OSIABzz0001C12	OSIABa0009E24	1	in MH63RS1
OSIABzz0001D01	OSIABa0009F13	1
OSIABzz0001D02	OSIABa0009G17	2	in MH63RS1
OSIABzz0001D03	OSIABa0009G24	1	in MH63RS1
OSIABzz0001D04	OSIABa0009I09	1	in MH63RS1
OSIABzz0001D05	OSIABa0009M20	1	in MH63RS1
OSIABzz0001D06	OSIABa0010A22	2	in MH63RS1
OSIABzz0001D07	OSIABa0010B16	1	in MH63RS1
OSIABzz0001D08	OSIABa0010B22	1	in MH63RS1
OSIABzz0001D09	OSIABa0010I14	1
OSIABzz0001D10	OSIABa0011B16	1	in MH63RS1
OSIABzz0001D11	OSIABa0011B24	1	in MH63RS1
OSIABzz0001D12	OSIABa0011F09	1
OSIABzz0001E01	OSIABa0011J01	2	in MH63RS1
OSIABzz0001E02	OSIABa0011J02	1
OSIABzz0001E03	OSIABa0011J12	1	in MH63RS1
OSIABzz0001E04	OSIABa0011K24	1
OSIABzz0001E05	OSIABa0011L23	2	in MH63RS1
OSIABzz0001E06	OSIABa0011M18	1	in MH63RS1
OSIABzz0001E07	OSIABa0011O10	1
OSIABzz0001E08	OSIABa0011O22	2	in MH63RS1
OSIABzz0001E09	OSIABa0012C04	1	in MH63RS1
OSIABzz0001E10	OSIABa0012O01	2	in MH63RS1
OSIABzz0001E11	OSIABa0013P20	4	in MH63RS1
OSIABzz0001E12	OSIABa0014B20	1
OSIABzz0001F01	OSIABa0014D14	1	in MH63RS1
OSIABzz0001F02	OSIABa0014J15	1	in MH63RS1
OSIABzz0001F03	OSIABa0014K11	1	in MH63RS1
OSIABzz0001F04	OSIABa0014K12	1	in MH63RS1
OSIABzz0001F05	OSIABa0014K15	2	in MH63RS1
OSIABzz0001F06	OSIABa0014M15	2
OSIABzz0001F07	OSIABa0014P05	1	in MH63RS1
OSIABzz0001F08	OSIABa0014P06	1	in MH63RS1
OSIABzz0001F09	OSIABa0015C06	1
OSIABzz0001F10	OSIABa0015C14	1	in MH63RS1
OSIABzz0001F11	OSIABa0015G24	2	in MH63RS1
OSIABzz0001F12	OSIABa0015L02	1
OSIABzz0001G01	OSIABa0015L16	2	in MH63RS1
OSIABzz0001G02	OSIABa0016A24	1
OSIABzz0001G03	OSIABa0016F24	1
OSIABzz0001G04	OSIABa0016H07	1
OSIABzz0001G05	OSIABa0016H14	2
OSIABzz0001G06	OSIABa0016I01	2
OSIABzz0001G07	OSIABa0016J19	2
OSIABzz0001G08	OSIABa0016P22	1	in MH63RS1
OSIABzz0001G09	OSIABa0017B23	1
OSIABzz0001G10	OSIABa0017H09	1
OSIABzz0001G11	OSIABa0017M09	2
OSIABzz0001G12	OSIABa0018C18	1
OSIABzz0001H01	OSIABa0018G14	1
OSIABzz0001H02	OSIABa0018H24	0
OSIABzz0001H03	OSIABa0018I16	1	in MH63RS1
OSIABzz0001H04	OSIABa0018I21	0
OSIABzz0001H05	OSIABa0018J04	0
OSIABzz0001H06	OSIABa0018J05	0
OSIABzz0001H07	OSIABa0018J07	2	in MH63RS1
OSIABzz0001H08	OSIABa0018M19	2	in MH63RS1
OSIABzz0001H09	OSIABa0018O04	2
OSIABzz0001H10	OSIABa0019B13	4
OSIABzz0001H11	OSIABa0019B19	2	in MH63RS1
OSIABzz0001H12	OSIABa0019C19	2
OSIABzz0002A01	OSIABa0019H02	0
OSIABzz0002A02	OSIABa0019H14	1
OSIABzz0002A03	OSIABa0019P01	1
OSIABzz0002A04	OSIABa0019P19	1	in MH63RS1
OSIABzz0002A05	OSIABa0020B17	1
OSIABzz0002A06	OSIABa0020B23	2
OSIABzz0002A07	OSIABa0020E01	1
OSIABzz0002A08	OSIABa0020E16	0
OSIABzz0002A09	OSIABa0020F18	1	in MH63RS1
OSIABzz0002A10	OSIABa0020F20	1
OSIABzz0002A11	OSIABa0020H14	0
OSIABzz0002A12	OSIABa0020K10	2	in MH63RS1
OSIABzz0002B01	OSIABa0020L07	1	in MH63RS1
OSIABzz0002B02	OSIABa0020L22	1
OSIABzz0002B03	OSIABa0020N19	1	in MH63RS1
OSIABzz0002B04	OSIABa0021B11	1
OSIABzz0002B05	OSIABa0021C03	2	in MH63RS1
OSIABzz0002B06	OSIABa0021D23	1	in MH63RS1
OSIABzz0002B07	OSIABa0021J20	1	in MH63RS1
OSIABzz0002B08	OSIABa0021J21	1	in MH63RS1
OSIABzz0002B09	OSIABa0022A07	1
OSIABzz0002B10	OSIABa0022I24	1
OSIABzz0002B11	OSIABa0022J22	1
OSIABzz0002B12	OSIABa0022K22	1	in MH63RS1
OSIABzz0002C01	OSIABa0022L18	2	in MH63RS1
OSIABzz0002C02	OSIABa0022N11	2	in MH63RS1
OSIABzz0002C03	OSIABa0022N14	2	in MH63RS1
OSIABzz0002C04	OSIABa0022P08	1	in MH63RS1
OSIABzz0002C05	OSIABa0023A11	1
OSIABzz0002C06	OSIABa0023D20	2	in MH63RS1
OSIABzz0002C07	OSIABa0024B12	3
OSIABzz0002C08	OSIABa0024F23	1	in MH63RS1
OSIABzz0002C09	OSIABa0024H22	1
OSIABzz0002C10	OSIABa0024K12	2
OSIABzz0002C11	OSIABa0024K17	1	in MH63RS1
OSIABzz0002C12	OSIABa0024P12	1	in MH63RS1
OSIABzz0002D01	OSIABa0025A15	0
OSIABzz0002D02	OSIABa0025A17	1
OSIABzz0002D03	OSIABa0026E17	2
OSIABzz0002D04	OSIABa0026F11	1	in MH63RS1
OSIABzz0002D05	OSIABa0026F24	2	in MH63RS1
OSIABzz0002D06	OSIABa0026I08	2	in MH63RS1
OSIABzz0002D07	OSIABa0026L19	1	in MH63RS1
OSIABzz0002D08	OSIABa0026M02	1	in MH63RS1
OSIABzz0002D09	OSIABa0027G05	1	in MH63RS1
OSIABzz0002D10	OSIABa0027G21	4	in MH63RS1
OSIABzz0002D11	OSIABa0027H18	1	in MH63RS1
OSIABzz0002D12	OSIABa0027J04	0
OSIABzz0002E01	OSIABa0027J19	1	in MH63RS1
OSIABzz0002E02	OSIABa0028A03	1
OSIABzz0002E03	OSIABa0028A24	1	in MH63RS1
OSIABzz0002E04	OSIABa0028C11	2	in MH63RS1
OSIABzz0002E05	OSIABa0028I04	1	in MH63RS1
OSIABzz0002E06	OSIABa0028M01	2	in MH63RS1
OSIABzz0002E07	OSIABa0029B06	1
OSIABzz0002E08	OSIABa0029B20	2	in MH63RS1
OSIABzz0002E09	OSIABa0029C18	1	in MH63RS1
OSIABzz0002E10	OSIABa0029E18	1	in MH63RS1
OSIABzz0002E11	OSIABa0029L03	1
OSIABzz0002E12	OSIABa0029O22	1	in MH63RS1
OSIABzz0002F01	OSIABa0030E01	1	in MH63RS1
OSIABzz0002F02	OSIABa0030E16	2	in MH63RS1
OSIABzz0002F03	OSIABa0030G23	2	in MH63RS1
OSIABzz0002F04	OSIABa0030J22	2	in MH63RS1
OSIABzz0002F05	OSIABa0030M22	2	in MH63RS1
OSIABzz0002F06	OSIABa0031B21	2	in MH63RS1
OSIABzz0002F07	OSIABa0031E14	1	in MH63RS1
OSIABzz0002F08	OSIABa0031F10	1	in MH63RS1
OSIABzz0002F09	OSIABa0031G06	2	in MH63RS1
OSIABzz0002F10	OSIABa0031M05	1
OSIABzz0002F11	OSIABa0031N16	1	in MH63RS1
OSIABzz0002F12	OSIABa0031N18	1	in MH63RS1
OSIABzz0002G01	OSIABa0032B23	3	in MH63RS1
OSIABzz0002G02	OSIABa0032F21	2	in MH63RS1
OSIABzz0002G03	OSIABa0032G23	2
OSIABzz0002G04	OSIABa0032M06	2	in MH63RS1
OSIABzz0002G05	OSIABa0032M21	1
OSIABzz0002G06	OSIABa0032M22	2
OSIABzz0002G07	OSIABa0032P23	1	in MH63RS1
OSIABzz0002G08	OSIABa0033C01	1	in MH63RS1
OSIABzz0002G09	OSIABa0033E16	2	in MH63RS1
OSIABzz0002G10	OSIABa0033F24	1	in MH63RS1
OSIABzz0002G11	OSIABa0033J08	2	in MH63RS1
OSIABzz0002G12	OSIABa0033K09	1
OSIABzz0002H01	OSIABa0033N14	2	in MH63RS1
OSIABzz0002H02	OSIABa0033N20	3	in MH63RS1
OSIABzz0002H03	OSIABa0033O02	1
OSIABzz0002H04	OSIABa0034C10	2
OSIABzz0002H05	OSIABa0034G22	2	in MH63RS1
OSIABzz0002H06	OSIABa0034L15	1
OSIABzz0002H07	OSIABa0034M21	0
OSIABzz0002H08	OSIABa0034N09	1	in MH63RS1
OSIABzz0002H09	OSIABa0034P15	1	in MH63RS1
OSIABzz0002H10	OSIABa0035A12	2	in MH63RS1
OSIABzz0002H11	OSIABa0035C10	1	in MH63RS1
OSIABzz0002H12	OSIABa0035D18	2
OSIABzz0003A01	OSIABa0035H20	1	in MH63RS1
OSIABzz0003A02	OSIABa0035L10	2	in MH63RS1
OSIABzz0003A03	OSIABa0035P11	1
OSIABzz0003A04	OSIABa0036B08	1	in MH63RS1
OSIABzz0003A05	OSIABa0036D19	1	in MH63RS1
OSIABzz0003A06	OSIABa0036D21	1	in MH63RS1
OSIABzz0003A07	OSIABa0036E10	2	in MH63RS1
OSIABzz0003A08	OSIABa0036K11	2
OSIABzz0003A09	OSIABa0036O14	1
OSIABzz0003A10	OSIABa0036O18	1	in MH63RS1
OSIABzz0003A11	OSIABa0037P12	1	in MH63RS1
OSIABzz0003A12	OSIABa0038D04	1	in MH63RS1
OSIABzz0003B01	OSIABa0038F15	2	in MH63RS1
OSIABzz0003B02	OSIABa0038P02	2	in MH63RS1
OSIABzz0003B03	OSIABa0039J21	1	in MH63RS1
OSIABzz0003B04	OSIABa0039L22	2
OSIABzz0003B05	OSIABa0039M21	1	in MH63RS1
OSIABzz0003B06	OSIABa0039O20	4	in MH63RS1
OSIABzz0003B07	OSIABa0040D14	1	in MH63RS1
OSIABzz0003B08	OSIABa0040F01	1	in MH63RS1
OSIABzz0003B09	OSIABa0040G19	1	in MH63RS1
OSIABzz0003B10	OSIABa0040H04	2
OSIABzz0003B11	OSIABa0040I10	0
OSIABzz0003B12	OSIABa0040L21	1	in MH63RS1
OSIABzz0003C01	OSIABa0040M15	1	in MH63RS1
OSIABzz0003C02	OSIABa0040O11	1	in MH63RS1
OSIABzz0003C03	OSIABa0040P20	1
OSIABzz0003C04	OSIABa0049P06	2	in MH63RS1
OSIABzz0003C05	OSIABa0050B07	2	in MH63RS1
OSIABzz0003C06	OSIABa0050C24	2	in MH63RS1
OSIABzz0003C07	OSIABa0050L18	2	in MH63RS1
OSIABzz0003C08	OSIABa0051E17	2	in MH63RS1
OSIABzz0003C09	OSIABa0052L02	2
OSIABzz0003C10	OSIABa0053E03	2	in MH63RS1
OSIABzz0003C11	OSIABa0053F19	2	in MH63RS1
OSIABzz0003C12	OSIABa0053L10	2	in MH63RS1
OSIABzz0003D01	OSIABa0053N07	2	in MH63RS1
OSIABzz0003D02	OSIABa0053N12	1	in MH63RS1
OSIABzz0003D03	OSIABa0054C14	3
OSIABzz0003D04	OSIABa0054D19	1
OSIABzz0003D05	OSIABa0054F12	2	in MH63RS1
OSIABzz0003D06	OSIABa0054I11	1
OSIABzz0003D07	OSIABa0054K15	3	in MH63RS1
OSIABzz0003D08	OSIABa0054K16	1	in MH63RS1
OSIABzz0003D09	OSIABa0055E18	2
OSIABzz0003D10	OSIABa0055F04	2
OSIABzz0003D11	OSIABa0055F14	1	in MH63RS1
OSIABzz0003D12	OSIABa0055G03	0
OSIABzz0003E01	OSIABa0055H20	1	in MH63RS1
OSIABzz0003E02	OSIABa0055I20	2	in MH63RS1
OSIABzz0003E03	OSIABa0055K01	2
OSIABzz0003E04	OSIABa0055O04	2	in MH63RS1
OSIABzz0003E05	OSIABa0055O07	1
OSIABzz0003E06	OSIABa0056A02	1	in MH63RS1
OSIABzz0003E07	OSIABa0056B04	1
OSIABzz0003E08	OSIABa0056D14	1	in MH63RS1
OSIABzz0003E09	OSIABa0056F24	1	in MH63RS1
OSIABzz0003E10	OSIABa0056M05	1	in MH63RS1
OSIABzz0003E11	OSIABa0056M10	2	in MH63RS1
OSIABzz0003E12	OSIABa0056N13	1	in MH63RS1
OSIABzz0003F01	OSIABa0057F19	2	in MH63RS1
OSIABzz0003F02	OSIABa0057H08	1	in MH63RS1
OSIABzz0003F03	OSIABa0057I10	1	in MH63RS1
OSIABzz0003F04	OSIABa0057J13	2	in MH63RS1
OSIABzz0003F05	OSIABa0057K12	1	in MH63RS1
OSIABzz0003F06	OSIABa0058C11	1
OSIABzz0003F07	OSIABa0058E03	1	in MH63RS1
OSIABzz0003F08	OSIABa0058F08	1
OSIABzz0003F09	OSIABa0058G17	1
OSIABzz0003F10	OSIABa0058J14	1	in MH63RS1
OSIABzz0003F11	OSIABa0058K20	1
OSIABzz0003F12	OSIABa0058L04	2
OSIABzz0003G01	OSIABa0059A11	1	in MH63RS1
OSIABzz0003G02	OSIABa0059A14	2	in MH63RS1
OSIABzz0003G03	OSIABa0059A21	1	in MH63RS1
OSIABzz0003G04	OSIABa0059D04	2	in MH63RS1
OSIABzz0003G05	OSIABa0059D23	2	in MH63RS1
OSIABzz0003G06	OSIABa0059F20	1	in MH63RS1
OSIABzz0003G07	OSIABa0059H17	2	in MH63RS1
OSIABzz0003G08	OSIABa0059P13	1
OSIABzz0003G09	OSIABa0060A11	2	in MH63RS1
OSIABzz0003G10	OSIABa0061A16	1
OSIABzz0003G11	OSIABa0061H24	2
OSIABzz0003G12	OSIABa0062G06	2	in MH63RS1
OSIABzz0003H01	OSIABa0062H03	1	in MH63RS1
OSIABzz0003H02	OSIABa0062I08	2	in MH63RS1
OSIABzz0003H03	OSIABa0062J12	4	in MH63RS1
OSIABzz0003H04	OSIABa0062K16	1	in MH63RS1
OSIABzz0003H05	OSIABa0062M13	1
OSIABzz0003H06	OSIABa0062P05	4	in MH63RS1
OSIABzz0003H07	OSIABa0063D11	2	in MH63RS1
OSIABzz0003H08	OSIABa0063G13	2	in MH63RS1
OSIABzz0003H09	OSIABa0063J12	1	in MH63RS1
OSIABzz0003H10	OSIABa0063O01	2
OSIABzz0003H11	OSIABa0063P16	2	in MH63RS1
OSIABzz0003H12	OSIABa0064C11	2	in MH63RS1
OSIABzz0004A01	OSIABa0064G20	1	in MH63RS1
OSIABzz0004A02	OSIABa0064P11	1
OSIABzz0004A03	OSIABa0065E20	0
OSIABzz0004A04	OSIABa0065F12	0
OSIABzz0004A05	OSIABa0065J08	0
OSIABzz0004A06	OSIABa0065L12	0
OSIABzz0004A07	OSIABa0066F09	0
OSIABzz0004A08	OSIABa0066F12	1
OSIABzz0004A09	OSIABa0066G23	0
OSIABzz0004A10	OSIABa0066J10	0
OSIABzz0004A11	OSIABa0066J23	2	in MH63RS1
OSIABzz0004A12	OSIABa0067C13	0
OSIABzz0004B01	OSIABa0067D03	1	in MH63RS1
OSIABzz0004B02	OSIABa0067E04	0
OSIABzz0004B03	OSIABa0067I20	1	in MH63RS1
OSIABzz0004B04	OSIABa0067P05	0
OSIABzz0004B05	OSIABa0068E16	0
OSIABzz0004B06	OSIABa0068F08	2
OSIABzz0004B07	OSIABa0068J02	0
OSIABzz0004B08	OSIABa0068M04	1
OSIABzz0004B09	OSIABa0068M05	1
OSIABzz0004B10	OSIABa0068O08	2
OSIABzz0004B11	OSIABa0069B17	1	in MH63RS1
OSIABzz0004B12	OSIABa0069G13	1
OSIABzz0004C01	OSIABa0069J21	2
OSIABzz0004C02	OSIABa0069J24	1	in MH63RS1
OSIABzz0004C03	OSIABa0069K17	2	in MH63RS1
OSIABzz0004C04	OSIABa0069P13	1
OSIABzz0004C05	OSIABa0070D01	1	in MH63RS1
OSIABzz0004C06	OSIABa0070D05	1	in MH63RS1
OSIABzz0004C07	OSIABa0070D11	3	in MH63RS1
OSIABzz0004C08	OSIABa0070E10	1	in MH63RS1
OSIABzz0004C09	OSIABa0070E14	1	in MH63RS1
OSIABzz0004C10	OSIABa0070H19	1
OSIABzz0004C11	OSIABa0070N19	1	in MH63RS1
OSIABzz0004C12	OSIABa0070P18	1	in MH63RS1
OSIABzz0004D01	OSIABa0071F11	1	in MH63RS1
OSIABzz0004D02	OSIABa0071M17	1	in MH63RS1
OSIABzz0004D03	OSIABa0072E22	1	in MH63RS1
OSIABzz0004D04	OSIABa0072N11	1
OSIABzz0004D05	OSIABa0073H01	1
OSIABzz0004D06	OSIABa0073J14	1	in MH63RS1
OSIABzz0004D07	OSIABa0073L08	1	in MH63RS1
OSIABzz0004D08	OSIABa0074D18	1
OSIABzz0004D09	OSIABa0074E09	1
OSIABzz0004D10	OSIABa0074H18	1	in MH63RS1
OSIABzz0004D11	OSIABa0074K24	2
OSIABzz0004D12	OSIABa0074L20	1	in MH63RS1
OSIABzz0004E01	OSIABa0076C11	1	in MH63RS1
OSIABzz0004E02	OSIABa0076D14	2	in MH63RS1
OSIABzz0004E03	OSIABa0076O14	0
OSIABzz0004E04	OSIABa0077A01	2	in MH63RS1
OSIABzz0004E05	OSIABa0077G01	2	in MH63RS1
OSIABzz0004E06	OSIABa0077J01	2
OSIABzz0004E07	OSIABa0077K13	2
OSIABzz0004E08	OSIABa0077M19	2	in MH63RS1
OSIABzz0004E09	OSIABa0078B19	2	in MH63RS1
OSIABzz0004E10	OSIABa0078D15	1	in MH63RS1
OSIABzz0004E11	OSIABa0078E12	1	in MH63RS1
OSIABzz0004E12	OSIABa0078E15	1	in MH63RS1
OSIABzz0004F01	OSIABa0078H10	1	in MH63RS1
OSIABzz0004F02	OSIABa0078H20	2	in MH63RS1
OSIABzz0004F03	OSIABa0078J01	1	in MH63RS1
OSIABzz0004F04	OSIABa0078L18	0
OSIABzz0004F05	OSIABa0078M05	2	in MH63RS1
OSIABzz0004F06	OSIABa0078O03	1	in MH63RS1
OSIABzz0004F07	OSIABa0079A16	2	in MH63RS1
OSIABzz0004F08	OSIABa0079J23	2	in MH63RS1
OSIABzz0004F09	OSIABa0080I14	2	in MH63RS1
OSIABzz0004F10	OSIABa0080K16	2	in MH63RS1
OSIABzz0004F11	OSIABa0080N19	2	in MH63RS1
OSIABzz0004F12	OSIABa0082A14	2	in MH63RS1
OSIABzz0004G01	OSIABa0082A15	4
OSIABzz0004G02	OSIABa0082C22	2	in MH63RS1
OSIABzz0004G03	OSIABa0082G10	2
OSIABzz0004G04	OSIABa0082G13	1	in MH63RS1
OSIABzz0004G05	OSIABa0082J10	2	in MH63RS1
OSIABzz0004G06	OSIABa0083E18	0
OSIABzz0004G07	OSIABa0083G11	1	in MH63RS1
OSIABzz0004G08	OSIABa0083J22	1
OSIABzz0004G09	OSIABa0083K16	2
OSIABzz0004G10	OSIABa0083N21	2	in MH63RS1
OSIABzz0004G11	OSIABa0083O18	1	in MH63RS1
OSIABzz0004G12	OSIABa0084E15	2
OSIABzz0004H01	OSIABa0085B02	1	in MH63RS1
OSIABzz0004H02	OSIABa0085J07	1
OSIABzz0004H03	OSIABa0086N16	2	in MH63RS1
OSIABzz0004H04	OSIABa0086O03	2
OSIABzz0004H05	OSIABa0086P09	2	in MH63RS1
OSIABzz0004H06	OSIABa0087D09	2	in MH63RS1
OSIABzz0004H07	OSIABa0087D21	2	in MH63RS1
OSIABzz0004H08	OSIABa0087J10	2
OSIABzz0004H09	OSIABa0087K03	0
OSIABzz0004H10	OSIABa0088A18	2	in MH63RS1
OSIABzz0004H11	OSIABa0088B18	2
OSIABzz0004H12	OSIABa0088E06	2	in MH63RS1
OSIABzz0005A01	OSIABa0001A04	2	in MH63RS1
OSIABzz0005A02	OSIABa0001B08	1	in MH63RS1
OSIABzz0005A03	OSIABa0001C14	2
OSIABzz0005A04	OSIABa0001G09	2	in MH63RS1
OSIABzz0005A05	OSIABa0001J14	2	in MH63RS1
OSIABzz0005A06	OSIABa0001K09	2	in MH63RS1
OSIABzz0005A07	OSIABa0001L11	1
OSIABzz0005A08	OSIABa0001M09	3	in MH63RS1
OSIABzz0005A09	OSIABa0001N18	1	in MH63RS1
OSIABzz0005A10	OSIABa0001N19	1
OSIABzz0005A11	OSIABa0002B09	2	in MH63RS1
OSIABzz0005A12	OSIABa0002B18	3	in MH63RS1
OSIABzz0005B01	OSIABa0002C10	2
OSIABzz0005B02	OSIABa0002D15	2	in MH63RS1
OSIABzz0005B03	OSIABa0002F08	2
OSIABzz0005B04	OSIABa0002F12	1	in MH63RS1
OSIABzz0005B05	OSIABa0002G02	1	in MH63RS1
OSIABzz0005B06	OSIABa0002G16	2	in MH63RS1
OSIABzz0005B07	OSIABa0002H10	2	in MH63RS1
OSIABzz0005B08	OSIABa0002I09	2	in MH63RS1
OSIABzz0005B09	OSIABa0002J06	2
OSIABzz0005B10	OSIABa0002J14	1
OSIABzz0005B11	OSIABa0002J21	2	in MH63RS1
OSIABzz0005B12	OSIABa0002K01	2	in MH63RS1
OSIABzz0005C01	OSIABa0002K10	1	in MH63RS1
OSIABzz0005C02	OSIABa0002K11	1	in MH63RS1
OSIABzz0005C03	OSIABa0002K16	2	in MH63RS1
OSIABzz0005C04	OSIABa0002M03	1	in MH63RS1
OSIABzz0005C05	OSIABa0002M10	1	in MH63RS1
OSIABzz0005C06	OSIABa0002O13	1
OSIABzz0005C07	OSIABa0002P07	1	in MH63RS1
OSIABzz0005C08	OSIABa0003B08	1
OSIABzz0005C09	OSIABa0003C11	0
OSIABzz0005C10	OSIABa0003D10	1
OSIABzz0005C11	OSIABa0003E12	3	in MH63RS1
OSIABzz0005C12	OSIABa0003E23	1	in MH63RS1
OSIABzz0005D01	OSIABa0003G02	1
OSIABzz0005D02	OSIABa0003G08	1	in MH63RS1
OSIABzz0005D03	OSIABa0003G11	1	in MH63RS1
OSIABzz0005D04	OSIABa0003I02	1
OSIABzz0005D05	OSIABa0003J02	1
OSIABzz0005D06	OSIABa0003J06	1
OSIABzz0005D07	OSIABa0003J20	1	in MH63RS1
OSIABzz0005D08	OSIABa0003K11	1	in MH63RS1
OSIABzz0005D09	OSIABa0003L09	0
OSIABzz0005D10	OSIABa0003M13	2
OSIABzz0005D11	OSIABa0003N11	1	in MH63RS1
OSIABzz0005D12	OSIABa0003O06	1
OSIABzz0005E01	OSIABa0003P18	1	in MH63RS1
OSIABzz0005E02	OSIABa0004D09	1
OSIABzz0005E03	OSIABa0004F03	1	in MH63RS1
OSIABzz0005E04	OSIABa0004F06	2	in MH63RS1
OSIABzz0005E05	OSIABa0004F14	2	in MH63RS1
OSIABzz0005E06	OSIABa0004F21	2
OSIABzz0005E07	OSIABa0004G06	2	in MH63RS1
OSIABzz0005E08	OSIABa0004G15	1	in MH63RS1
OSIABzz0005E09	OSIABa0004H06	1
OSIABzz0005E10	OSIABa0004L15	1	in MH63RS1
OSIABzz0005E11	OSIABa0004M16	1	in MH63RS1
OSIABzz0005E12	OSIABa0004N13	1	in MH63RS1
OSIABzz0005F01	OSIABa0004N23	1
OSIABzz0005F02	OSIABa0004O06	1
OSIABzz0005F03	OSIABa0004P08	1	in MH63RS1
OSIABzz0005F04	OSIABa0004P16	2
OSIABzz0005F05	OSIABa0005A19	1	in MH63RS1
OSIABzz0005F06	OSIABa0005C14	1	in MH63RS1
OSIABzz0005F07	OSIABa0005D16	1	in MH63RS1
OSIABzz0005F08	OSIABa0005D24	1
OSIABzz0005F09	OSIABa0005E11	2
OSIABzz0005F10	OSIABa0005E24	4
OSIABzz0005F11	OSIABa0005G07	2	in MH63RS1
OSIABzz0005F12	OSIABa0005G11	0
OSIABzz0005G01	OSIABa0005G21	0
OSIABzz0005G02	OSIABa0005I11	4	in MH63RS1
OSIABzz0005G03	OSIABa0005I21	4
OSIABzz0005G04	OSIABa0005J16	2
OSIABzz0005G05	OSIABa0005K18	1	in MH63RS1
OSIABzz0005G06	OSIABa0005K20	2
OSIABzz0005G07	OSIABa0005O14	2
OSIABzz0005G08	OSIABa0005P08	2	in MH63RS1
OSIABzz0005G09	OSIABa0005P22	1
OSIABzz0005G10	OSIABa0006A13	0
OSIABzz0005G11	OSIABa0006B13	1
OSIABzz0005G12	OSIABa0006C18	1
OSIABzz0005H01	OSIABa0006D04	2
OSIABzz0005H02	OSIABa0006D07	1	in MH63RS1
OSIABzz0005H03	OSIABa0006D16	2	in MH63RS1
OSIABzz0005H04	OSIABa0006E20	2
OSIABzz0005H05	OSIABa0006G13	1
OSIABzz0005H06	OSIABa0006G21	1
OSIABzz0005H07	OSIABa0006H06	2	in MH63RS1
OSIABzz0005H08	OSIABa0006H18	1	in MH63RS1
OSIABzz0005H09	OSIABa0006I03	2	in MH63RS1
OSIABzz0005H10	OSIABa0006I07	1	in MH63RS1
OSIABzz0005H11	OSIABa0006K05	1	in MH63RS1
OSIABzz0005H12	OSIABa0006K07	1
OSIABzz0006A01	OSIABa0006O08	1	in MH63RS1
OSIABzz0006A02	OSIABa0007A16	2	in MH63RS1
OSIABzz0006A03	OSIABa0007C03	1	in MH63RS1
OSIABzz0006A04	OSIABa0007D05	2	in MH63RS1
OSIABzz0006A05	OSIABa0007F06	2
OSIABzz0006A06	OSIABa0007F08	2	in MH63RS1
OSIABzz0006A07	OSIABa0007G05	1
OSIABzz0006A08	OSIABa0007I17	1	in MH63RS1
OSIABzz0006A09	OSIABa0007K08	1
OSIABzz0006A10	OSIABa0007N21	2	in MH63RS1
OSIABzz0006A11	OSIABa0007O12	1
OSIABzz0006A12	OSIABa0007O22	1
OSIABzz0006B01	OSIABa0007P11	2	in MH63RS1
OSIABzz0006B02	OSIABa0008A09	2
OSIABzz0006B03	OSIABa0008A13	1	in MH63RS1
OSIABzz0006B04	OSIABa0008A21	1
OSIABzz0006B05	OSIABa0008B11	2	in MH63RS1
OSIABzz0006B06	OSIABa0008C01	2
OSIABzz0006B07	OSIABa0008E18	2	in MH63RS1
OSIABzz0006B08	OSIABa0008G09	1
OSIABzz0006B09	OSIABa0008H05	2
OSIABzz0006B10	OSIABa0008H06	2	in MH63RS1
OSIABzz0006B11	OSIABa0008H15	1	in MH63RS1
OSIABzz0006B12	OSIABa0008I14	1	in MH63RS1
OSIABzz0006C01	OSIABa0008L13	2	in MH63RS1
OSIABzz0006C02	OSIABa0008O15	1
OSIABzz0006C03	OSIABa0008P13	2	in MH63RS1
OSIABzz0006C04	OSIABa0009C11	1	in MH63RS1
OSIABzz0006C05	OSIABa0009D06	2
OSIABzz0006C06	OSIABa0009D23	1	in MH63RS1
OSIABzz0006C07	OSIABa0009E10	1	in MH63RS1
OSIABzz0006C08	OSIABa0009H24	1	in MH63RS1
OSIABzz0006C09	OSIABa0009I21	2	in MH63RS1
OSIABzz0006C10	OSIABa0009J13	3	in MH63RS1
OSIABzz0006C11	OSIABa0009K02	1
OSIABzz0006C12	OSIABa0009M16	2	in MH63RS1
OSIABzz0006D01	OSIABa0009N05	1	in MH63RS1
OSIABzz0006D02	OSIABa0009N23	1
OSIABzz0006D03	OSIABa0009O01	1	in MH63RS1
OSIABzz0006D04	OSIABa0010B18	1	in MH63RS1
OSIABzz0006D05	OSIABa0010D19	1	in MH63RS1
OSIABzz0006D06	OSIABa0010F11	2
OSIABzz0006D07	OSIABa0010F17	2
OSIABzz0006D08	OSIABa0010F23	1	in MH63RS1
OSIABzz0006D09	OSIABa0010F24	2	in MH63RS1
OSIABzz0006D10	OSIABa0010H14	1
OSIABzz0006D11	OSIABa0010H18	2
OSIABzz0006D12	OSIABa0010H19	2
OSIABzz0006E01	OSIABa0010I03	1	in MH63RS1
OSIABzz0006E02	OSIABa0010J20	2	in MH63RS1
OSIABzz0006E03	OSIABa0010J21	2	in MH63RS1
OSIABzz0006E04	OSIABa0010J23	4
OSIABzz0006E05	OSIABa0010K14	3
OSIABzz0006E06	OSIABa0010L18	2	in MH63RS1
OSIABzz0006E07	OSIABa0010N05	2	in MH63RS1
OSIABzz0006E08	OSIABa0010N12	2
OSIABzz0006E09	OSIABa0010N15	2	in MH63RS1
OSIABzz0006E10	OSIABa0010O01	1	in MH63RS1
OSIABzz0006E11	OSIABa0010P15	1
OSIABzz0006E12	OSIABa0011A05	1
OSIABzz0006F01	OSIABa0011B03	1	in MH63RS1
OSIABzz0006F02	OSIABa0011B05	2	in MH63RS1
OSIABzz0006F03	OSIABa0011C02	1
OSIABzz0006F04	OSIABa0011E03	1	in MH63RS1
OSIABzz0006F05	OSIABa0011E15	2	in MH63RS1
OSIABzz0006F06	OSIABa0011F04	2	in MH63RS1
OSIABzz0006F07	OSIABa0011G11	2
OSIABzz0006F08	OSIABa0011H07	1	in MH63RS1
OSIABzz0006F09	OSIABa0011H21	2	in MH63RS1
OSIABzz0006F10	OSIABa0011K20	1	in MH63RS1
OSIABzz0006F11	OSIABa0011K23	1
OSIABzz0006F12	OSIABa0011L15	2	in MH63RS1
OSIABzz0006G01	OSIABa0011M12	2	in MH63RS1
OSIABzz0006G02	OSIABa0011P01	2	in MH63RS1
OSIABzz0006G03	OSIABa0011P13	2	in MH63RS1
OSIABzz0006G04	OSIABa0011P17	1
OSIABzz0006G05	OSIABa0012B03	1	in MH63RS1
OSIABzz0006G06	OSIABa0012D21	1	in MH63RS1
OSIABzz0006G07	OSIABa0012E08	2
OSIABzz0006G08	OSIABa0012F03	1	in MH63RS1
OSIABzz0006G09	OSIABa0012H11	1	in MH63RS1
OSIABzz0006G10	OSIABa0012H21	3	in MH63RS1
OSIABzz0006G11	OSIABa0012L09	2
OSIABzz0006G12	OSIABa0012L23	1
OSIABzz0006H01	OSIABa0012M11	2
OSIABzz0006H02	OSIABa0013A11	2	in MH63RS1
OSIABzz0006H03	OSIABa0013A15	4	in MH63RS1
OSIABzz0006H04	OSIABa0013B18	1	in MH63RS1
OSIABzz0006H05	OSIABa0013M21	1
OSIABzz0006H06	OSIABa0013P15	1
OSIABzz0006H07	OSIABa0013P17	2	in MH63RS1
OSIABzz0006H08	OSIABa0014A05	1	in MH63RS1
OSIABzz0006H09	OSIABa0014B06	1
OSIABzz0006H10	OSIABa0014C21	2
OSIABzz0006H11	OSIABa0014D05	2	in MH63RS1
OSIABzz0006H12	OSIABa0014I01	1
OSIABzz0007A01	OSIABa0014J18	1
OSIABzz0007A02	OSIABa0014K10	1	in MH63RS1
OSIABzz0007A03	OSIABa0014M01	2
OSIABzz0007A04	OSIABa0014N05	1
OSIABzz0007A05	OSIABa0014N12	1	in MH63RS1
OSIABzz0007A06	OSIABa0015A15	1
OSIABzz0007A07	OSIABa0015F04	1	in MH63RS1
OSIABzz0007A08	OSIABa0015F11	1	in MH63RS1
OSIABzz0007A09	OSIABa0015H06	2
OSIABzz0007A10	OSIABa0015I07	2	in MH63RS1
OSIABzz0007A11	OSIABa0015I09	2	in MH63RS1
OSIABzz0007A12	OSIABa0016B06	1	in MH63RS1
OSIABzz0007B01	OSIABa0016C10	2	in MH63RS1
OSIABzz0007B02	OSIABa0016I11	1	in MH63RS1
OSIABzz0007B03	OSIABa0016L22	1
OSIABzz0007B04	OSIABa0016M04	2
OSIABzz0007B05	OSIABa0016M17	1	in MH63RS1
OSIABzz0007B06	OSIABa0016P01	1
OSIABzz0007B07	OSIABa0017L11	1
OSIABzz0007B08	OSIABa0017M05	2	in MH63RS1
OSIABzz0007B09	OSIABa0017O15	1	in MH63RS1
OSIABzz0007B10	OSIABa0018N21	0
OSIABzz0007B11	OSIABa0018O16	1
OSIABzz0007B12	OSIABa0018P12	1
OSIABzz0007C01	OSIABa0019A05	1
OSIABzz0007C02	OSIABa0019B12	1	in MH63RS1
OSIABzz0007C03	OSIABa0019B17	2	in MH63RS1
OSIABzz0007C04	OSIABa0019C05	1	in MH63RS1
OSIABzz0007C05	OSIABa0019G21	2
OSIABzz0007C06	OSIABa0019I17	2
OSIABzz0007C07	OSIABa0019N16	2
OSIABzz0007C08	OSIABa0020B09	2	in MH63RS1
OSIABzz0007C09	OSIABa0020B20	1
OSIABzz0007C10	OSIABa0020B24	1	in MH63RS1
OSIABzz0007C11	OSIABa0020D03	2
OSIABzz0007C12	OSIABa0020H07	2	in MH63RS1
OSIABzz0007D01	OSIABa0020H22	2
OSIABzz0007D02	OSIABa0020I18	2
OSIABzz0007D03	OSIABa0021A04	1	in MH63RS1
OSIABzz0007D04	OSIABa0021A24	1
OSIABzz0007D05	OSIABa0021F14	1
OSIABzz0007D06	OSIABa0021I09	1
OSIABzz0007D07	OSIABa0021I13	2	in MH63RS1
OSIABzz0007D08	OSIABa0021N24	2	in MH63RS1
OSIABzz0007D09	OSIABa0022A11	1	in MH63RS1
OSIABzz0007D10	OSIABa0022A23	2
OSIABzz0007D11	OSIABa0022B13	1	in MH63RS1
OSIABzz0007D12	OSIABa0022D18	1
OSIABzz0007E01	OSIABa0022E20	2
OSIABzz0007E02	OSIABa0022H10	2	in MH63RS1
OSIABzz0007E03	OSIABa0022J16	4	in MH63RS1
OSIABzz0007E04	OSIABa0022J20	1
OSIABzz0007E05	OSIABa0022M11	1	in MH63RS1
OSIABzz0007E06	OSIABa0022N15	2	in MH63RS1
OSIABzz0007E07	OSIABa0022P11	2	in MH63RS1
OSIABzz0007E08	OSIABa0022P14	2	in MH63RS1
OSIABzz0007E09	OSIABa0023C08	2	in MH63RS1
OSIABzz0007E10	OSIABa0023E07	2	in MH63RS1
OSIABzz0007E11	OSIABa0023M15	2
OSIABzz0007E12	OSIABa0023N01	2
OSIABzz0007F01	OSIABa0024A07	1	in MH63RS1
OSIABzz0007F02	OSIABa0024C03	2	in MH63RS1
OSIABzz0007F03	OSIABa0024C18	2	in MH63RS1
OSIABzz0007F04	OSIABa0024I05	2
OSIABzz0007F05	OSIABa0024J06	1	in MH63RS1
OSIABzz0007F06	OSIABa0024L19	1
OSIABzz0007F07	OSIABa0024M14	2
OSIABzz0007F08	OSIABa0024O05	1	in MH63RS1
OSIABzz0007F09	OSIABa0024P08	1	in MH63RS1
OSIABzz0007F10	OSIABa0025E03	1	in MH63RS1
OSIABzz0007F11	OSIABa0025E08	1
OSIABzz0007F12	OSIABa0025G24	2	in MH63RS1
OSIABzz0007G01	OSIABa0025I07	4
OSIABzz0007G02	OSIABa0025M06	2
OSIABzz0007G03	OSIABa0025M20	1
OSIABzz0007G04	OSIABa0025O01	2	in MH63RS1
OSIABzz0007G05	OSIABa0026E20	1	in MH63RS1
OSIABzz0007G06	OSIABa0026I10	2	in MH63RS1
OSIABzz0007G07	OSIABa0026J23	2	in MH63RS1
OSIABzz0007G08	OSIABa0026K04	0
OSIABzz0007G09	OSIABa0026L05	4	in MH63RS1
OSIABzz0007G10	OSIABa0026L11	1	in MH63RS1
OSIABzz0007G11	OSIABa0026M06	1	in MH63RS1
OSIABzz0007G12	OSIABa0026M14	2	in MH63RS1
OSIABzz0007H01	OSIABa0026M18	0
OSIABzz0007H02	OSIABa0026P09	1	in MH63RS1
OSIABzz0007H03	OSIABa0026P11	1	in MH63RS1
OSIABzz0007H04	OSIABa0026P17	2	in MH63RS1
OSIABzz0007H05	OSIABa0027A17	1	in MH63RS1
OSIABzz0007H06	OSIABa0027A18	1
OSIABzz0007H07	OSIABa0027B17	1	in MH63RS1
OSIABzz0007H08	OSIABa0027C17	2	in MH63RS1
OSIABzz0007H09	OSIABa0027D06	1	in MH63RS1
OSIABzz0007H10	OSIABa0027D17	0
OSIABzz0007H11	OSIABa0027E11	2
OSIABzz0007H12	OSIABa0027F02	2
OSIABzz0008A01	OSIABa0027F05	1
OSIABzz0008A02	OSIABa0027F11	1
OSIABzz0008A03	OSIABa0027I10	0
OSIABzz0008A04	OSIABa0027K20	2	in MH63RS1
OSIABzz0008A05	OSIABa0027L04	4	in MH63RS1
OSIABzz0008A06	OSIABa0027M20	1	in MH63RS1
OSIABzz0008A07	OSIABa0027N18	1	in MH63RS1
OSIABzz0008A08	OSIABa0027O09	2	in MH63RS1
OSIABzz0008A09	OSIABa0027P05	1
OSIABzz0008A10	OSIABa0027P18	1
OSIABzz0008A11	OSIABa0028C10	1
OSIABzz0008A12	OSIABa0028C17	1
OSIABzz0008B01	OSIABa0028D13	1
OSIABzz0008B02	OSIABa0028H16	1
OSIABzz0008B03	OSIABa0028H24	1	in MH63RS1
OSIABzz0008B04	OSIABa0028K16	2	in MH63RS1
OSIABzz0008B05	OSIABa0028L05	1
OSIABzz0008B06	OSIABa0028L15	2	in MH63RS1
OSIABzz0008B07	OSIABa0028O15	2	in MH63RS1
OSIABzz0008B08	OSIABa0028O19	1	in MH63RS1
OSIABzz0008B09	OSIABa0028P14	1	in MH63RS1
OSIABzz0008B10	OSIABa0029B02	1	in MH63RS1
OSIABzz0008B11	OSIABa0029C21	2	in MH63RS1
OSIABzz0008B12	OSIABa0029D18	4
OSIABzz0008C01	OSIABa0029H18	1
OSIABzz0008C02	OSIABa0029J15	1	in MH63RS1
OSIABzz0008C03	OSIABa0029L16	2	in MH63RS1
OSIABzz0008C04	OSIABa0029L23	1
OSIABzz0008C05	OSIABa0029P19	0
OSIABzz0008C06	OSIABa0030B06	1
OSIABzz0008C07	OSIABa0030B13	2
OSIABzz0008C08	OSIABa0030B14	2	in MH63RS1
OSIABzz0008C09	OSIABa0030E06	2	in MH63RS1
OSIABzz0008C10	OSIABa0030E10	1	in MH63RS1
OSIABzz0008C11	OSIABa0030E13	1
OSIABzz0008C12	OSIABa0030G18	1
OSIABzz0008D01	OSIABa0030G22	1	in MH63RS1
OSIABzz0008D02	OSIABa0030I24	2	in MH63RS1
OSIABzz0008D03	OSIABa0030O09	1	in MH63RS1
OSIABzz0008D04	OSIABa0031A01	1	in MH63RS1
OSIABzz0008D05	OSIABa0031A17	1	in MH63RS1
OSIABzz0008D06	OSIABa0031A23	1	in MH63RS1
OSIABzz0008D07	OSIABa0031E15	2	in MH63RS1
OSIABzz0008D08	OSIABa0031G20	2	in MH63RS1
OSIABzz0008D09	OSIABa0031H15	1	in MH63RS1
OSIABzz0008D10	OSIABa0031K05	1	in MH63RS1
OSIABzz0008D11	OSIABa0031N10	1	in MH63RS1
OSIABzz0008D12	OSIABa0031P17	1
OSIABzz0008E01	OSIABa0032A24	1	in MH63RS1
OSIABzz0008E02	OSIABa0032C12	1	in MH63RS1
OSIABzz0008E03	OSIABa0032E10	1	in MH63RS1
OSIABzz0008E04	OSIABa0032I08	2	in MH63RS1
OSIABzz0008E05	OSIABa0032I15	2	in MH63RS1
OSIABzz0008E06	OSIABa0032J17	2	in MH63RS1
OSIABzz0008E07	OSIABa0032M08	1
OSIABzz0008E08	OSIABa0032P09	2	in MH63RS1
OSIABzz0008E09	OSIABa0033B11	1	in MH63RS1
OSIABzz0008E10	OSIABa0033C02	1
OSIABzz0008E11	OSIABa0033D01	1
OSIABzz0008E12	OSIABa0033G07	1	in MH63RS1
OSIABzz0008F01	OSIABa0033H01	2
OSIABzz0008F02	OSIABa0033H21	2
OSIABzz0008F03	OSIABa0033H24	1	in MH63RS1
OSIABzz0008F04	OSIABa0033I16	1	in MH63RS1
OSIABzz0008F05	OSIABa0033K10	2	in MH63RS1
OSIABzz0008F06	OSIABa0033K15	2	in MH63RS1
OSIABzz0008F07	OSIABa0033M01	2
OSIABzz0008F08	OSIABa0033M13	2	in MH63RS1
OSIABzz0008F09	OSIABa0033P05	2
OSIABzz0008F10	OSIABa0034A16	2
OSIABzz0008F11	OSIABa0034C13	2
OSIABzz0008F12	OSIABa0034D13	2
OSIABzz0008G01	OSIABa0034D22	1
OSIABzz0008G02	OSIABa0034D24	2
OSIABzz0008G03	OSIABa0034F13	2
OSIABzz0008G04	OSIABa0034G11	2
OSIABzz0008G05	OSIABa0034J05	1
OSIABzz0008G06	OSIABa0034J13	2
OSIABzz0008G07	OSIABa0034J22	0
OSIABzz0008G08	OSIABa0034L22	1
OSIABzz0008G09	OSIABa0034O09	1	in MH63RS1
OSIABzz0008G10	OSIABa0035A01	2
OSIABzz0008G11	OSIABa0035A15	1
OSIABzz0008G12	OSIABa0035B01	1	in MH63RS1
OSIABzz0008H01	OSIABa0035B04	2	in MH63RS1
OSIABzz0008H02	OSIABa0035B15	1	in MH63RS1
OSIABzz0008H03	OSIABa0035D12	0
OSIABzz0008H04	OSIABa0035D23	1
OSIABzz0008H05	OSIABa0035H11	1
OSIABzz0008H06	OSIABa0035K15	1
OSIABzz0008H07	OSIABa0035L20	2
OSIABzz0008H08	OSIABa0035N06	0
OSIABzz0008H09	OSIABa0035P14	0
OSIABzz0008H10	OSIABa0036A03	1	in MH63RS1
OSIABzz0008H11	OSIABa0036A10	1
OSIABzz0008H12	OSIABa0036A12	2	in MH63RS1
OSIABzz0009A01	OSIABa0036A15	1
OSIABzz0009A02	OSIABa0036D09	1
OSIABzz0009A03	OSIABa0036E23	1
OSIABzz0009A04	OSIABa0036F12	1
OSIABzz0009A05	OSIABa0036F23	1	in MH63RS1
OSIABzz0009A06	OSIABa0036H14	1
OSIABzz0009A07	OSIABa0036I07	2	in MH63RS1
OSIABzz0009A08	OSIABa0036J19	2	in MH63RS1
OSIABzz0009A09	OSIABa0036N06	2	in MH63RS1
OSIABzz0009A10	OSIABa0036O18	1	in MH63RS1
OSIABzz0009A11	OSIABa0037C14	2	in MH63RS1
OSIABzz0009A12	OSIABa0037D11	1	in MH63RS1
OSIABzz0009B01	OSIABa0037E23	1
OSIABzz0009B02	OSIABa0037I03	2	in MH63RS1
OSIABzz0009B03	OSIABa0038D14	1	in MH63RS1
OSIABzz0009B04	OSIABa0038D21	1	in MH63RS1
OSIABzz0009B05	OSIABa0038G06	1	in MH63RS1
OSIABzz0009B06	OSIABa0038H10	1	in MH63RS1
OSIABzz0009B07	OSIABa0038J08	2	in MH63RS1
OSIABzz0009B08	OSIABa0038J14	2	in MH63RS1
OSIABzz0009B09	OSIABa0038L08	1
OSIABzz0009B10	OSIABa0038N15	2	in MH63RS1
OSIABzz0009B11	OSIABa0038O10	1	in MH63RS1
OSIABzz0009B12	OSIABa0038P04	2
OSIABzz0009C01	OSIABa0039A23	0
OSIABzz0009C02	OSIABa0039B19	1
OSIABzz0009C03	OSIABa0039G13	1
OSIABzz0009C04	OSIABa0039G19	0
OSIABzz0009C05	OSIABa0039I04	4	in MH63RS1
OSIABzz0009C06	OSIABa0039I12	2	in MH63RS1
OSIABzz0009C07	OSIABa0039J19	2	in MH63RS1
OSIABzz0009C08	OSIABa0039M08	2
OSIABzz0009C09	OSIABa0039N16	1	in MH63RS1
OSIABzz0009C10	OSIABa0039P02	4	in MH63RS1
OSIABzz0009C11	OSIABa0039P17	3	in MH63RS1
OSIABzz0009C12	OSIABa0040A05	1
OSIABzz0009D01	OSIABa0040A14	1	in MH63RS1
OSIABzz0009D02	OSIABa0040B20	1	in MH63RS1
OSIABzz0009D03	OSIABa0040B23	1
OSIABzz0009D04	OSIABa0040D07	0
OSIABzz0009D05	OSIABa0040E17	1
OSIABzz0009D06	OSIABa0040H23	1	in MH63RS1
OSIABzz0009D07	OSIABa0040I15	0
OSIABzz0009D08	OSIABa0040M05	4
OSIABzz0009D09	OSIABa0040M14	1
OSIABzz0009D10	OSIABa0040O15	2	in MH63RS1
OSIABzz0009D11	OSIABa0040P14	2	in MH63RS1
OSIABzz0009D12	OSIABa0049A08	1
OSIABzz0009E01	OSIABa0049L14	1	in MH63RS1
OSIABzz0009E02	OSIABa0050G04	1
OSIABzz0009E03	OSIABa0050G19	4	in MH63RS1
OSIABzz0009E04	OSIABa0050H03	1
OSIABzz0009E05	OSIABa0050M13	2
OSIABzz0009E06	OSIABa0050O20	2	in MH63RS1
OSIABzz0009E07	OSIABa0051J23	2
OSIABzz0009E08	OSIABa0053E15	1	in MH63RS1
OSIABzz0009E09	OSIABa0053O09	1	in MH63RS1
OSIABzz0009E10	OSIABa0054B21	1	in MH63RS1
OSIABzz0009E11	OSIABa0054C08	1
OSIABzz0009E12	OSIABa0054C11	1	in MH63RS1
OSIABzz0009F01	OSIABa0054D09	1	in MH63RS1
OSIABzz0009F02	OSIABa0054D21	1
OSIABzz0009F03	OSIABa0054E08	1	in MH63RS1
OSIABzz0009F04	OSIABa0054F15	2	in MH63RS1
OSIABzz0009F05	OSIABa0054F21	1
OSIABzz0009F06	OSIABa0054H14	1
OSIABzz0009F07	OSIABa0054I07	1
OSIABzz0009F08	OSIABa0054I10	2	in MH63RS1
OSIABzz0009F09	OSIABa0054J18	0
OSIABzz0009F10	OSIABa0054K13	2	in MH63RS1
OSIABzz0009F11	OSIABa0054K24	1	in MH63RS1
OSIABzz0009F12	OSIABa0054L24	1	in MH63RS1
OSIABzz0009G01	OSIABa0054N21	2	in MH63RS1
OSIABzz0009G02	OSIABa0054N22	1
OSIABzz0009G03	OSIABa0054N23	1
OSIABzz0009G04	OSIABa0054P13	1	in MH63RS1
OSIABzz0009G05	OSIABa0055A10	4
OSIABzz0009G06	OSIABa0055A11	3	in MH63RS1
OSIABzz0009G07	OSIABa0055A22	1	in MH63RS1
OSIABzz0009G08	OSIABa0055A23	2
OSIABzz0009G09	OSIABa0055B11	2
OSIABzz0009G10	OSIABa0055B13	1
OSIABzz0009G11	OSIABa0055D09	1	in MH63RS1
OSIABzz0009G12	OSIABa0055D10	1	in MH63RS1
OSIABzz0009H01	OSIABa0055D18	2
OSIABzz0009H02	OSIABa0055D21	4	in MH63RS1
OSIABzz0009H03	OSIABa0055G16	1
OSIABzz0009H04	OSIABa0055H15	0
OSIABzz0009H05	OSIABa0055I15	2
OSIABzz0009H06	OSIABa0055J07	2
OSIABzz0009H07	OSIABa0055K10	2	in MH63RS1
OSIABzz0009H08	OSIABa0055M19	1
OSIABzz0009H09	OSIABa0055M23	2
OSIABzz0009H10	OSIABa0055N05	1
OSIABzz0009H11	OSIABa0055O12	1	in MH63RS1
OSIABzz0009H12	OSIABa0055O14	1
OSIABzz0010A01	OSIABa0055O17	1
OSIABzz0010A02	OSIABa0055P17	1	in MH63RS1
OSIABzz0010A03	OSIABa0056B11	2	in MH63RS1
OSIABzz0010A04	OSIABa0056B12	2	in MH63RS1
OSIABzz0010A05	OSIABa0056C09	1
OSIABzz0010A06	OSIABa0056E07	2	in MH63RS1
OSIABzz0010A07	OSIABa0056F08	1	in MH63RS1
OSIABzz0010A08	OSIABa0056H17	1	in MH63RS1
OSIABzz0010A09	OSIABa0056H18	2	in MH63RS1
OSIABzz0010A10	OSIABa0056H24	1
OSIABzz0010A11	OSIABa0056I07	1	in MH63RS1
OSIABzz0010A12	OSIABa0056J17	1	in MH63RS1
OSIABzz0010B01	OSIABa0056O02	1	in MH63RS1
OSIABzz0010B02	OSIABa0056O05	1
OSIABzz0010B03	OSIABa0056P03	1	in MH63RS1
OSIABzz0010B04	OSIABa0056P05	1
OSIABzz0010B05	OSIABa0057A09	1	in MH63RS1
OSIABzz0010B06	OSIABa0057A23	2
OSIABzz0010B07	OSIABa0057C16	1	in MH63RS1
OSIABzz0010B08	OSIABa0057D08	2
OSIABzz0010B09	OSIABa0057D20	1
OSIABzz0010B10	OSIABa0057E05	1	in MH63RS1
OSIABzz0010B11	OSIABa0057I08	2	in MH63RS1
OSIABzz0010B12	OSIABa0057L04	1
OSIABzz0010C01	OSIABa0057N13	1	in MH63RS1
OSIABzz0010C02	OSIABa0058B19	2	in MH63RS1
OSIABzz0010C03	OSIABa0058C02	1	in MH63RS1
OSIABzz0010C04	OSIABa0058C19	1	in MH63RS1
OSIABzz0010C05	OSIABa0058C22	1
OSIABzz0010C06	OSIABa0058D05	1	in MH63RS1
OSIABzz0010C07	OSIABa0058E07	1	in MH63RS1
OSIABzz0010C08	OSIABa0058E20	2
OSIABzz0010C09	OSIABa0058F12	1
OSIABzz0010C10	OSIABa0058F14	1	in MH63RS1
OSIABzz0010C11	OSIABa0058H09	1
OSIABzz0010C12	OSIABa0058H15	2
OSIABzz0010D01	OSIABa0058I02	2
OSIABzz0010D02	OSIABa0058I11	1	in MH63RS1
OSIABzz0010D03	OSIABa0058J16	2	in MH63RS1
OSIABzz0010D04	OSIABa0058K18	1	in MH63RS1
OSIABzz0010D05	OSIABa0058L14	2	in MH63RS1
OSIABzz0010D06	OSIABa0058M18	0
OSIABzz0010D07	OSIABa0058M21	1
OSIABzz0010D08	OSIABa0058P08	2	in MH63RS1
OSIABzz0010D09	OSIABa0059A16	2	in MH63RS1
OSIABzz0010D10	OSIABa0059B13	1	in MH63RS1
OSIABzz0010D11	OSIABa0059B15	1
OSIABzz0010D12	OSIABa0059F10	1	in MH63RS1
OSIABzz0010E01	OSIABa0059G13	1
OSIABzz0010E02	OSIABa0059H05	1	in MH63RS1
OSIABzz0010E03	OSIABa0059H14	2	in MH63RS1
OSIABzz0010E04	OSIABa0059H20	1	in MH63RS1
OSIABzz0010E05	OSIABa0059H24	1
OSIABzz0010E06	OSIABa0059I09	1	in MH63RS1
OSIABzz0010E07	OSIABa0059J02	1	in MH63RS1
OSIABzz0010E08	OSIABa0059M01	1	in MH63RS1
OSIABzz0010E09	OSIABa0059N14	1	in MH63RS1
OSIABzz0010E10	OSIABa0059P18	1	in MH63RS1
OSIABzz0010E11	OSIABa0060B02	1
OSIABzz0010E12	OSIABa0060B07	1
OSIABzz0010F01	OSIABa0060D04	1	in MH63RS1
OSIABzz0010F02	OSIABa0060F20	1	in MH63RS1
OSIABzz0010F03	OSIABa0060G05	2
OSIABzz0010F04	OSIABa0060N24	2	in MH63RS1
OSIABzz0010F05	OSIABa0061D16	1	in MH63RS1
OSIABzz0010F06	OSIABa0061F21	2	in MH63RS1
OSIABzz0010F07	OSIABa0061J12	2	in MH63RS1
OSIABzz0010F08	OSIABa0062A22	1	in MH63RS1
OSIABzz0010F09	OSIABa0062B05	1
OSIABzz0010F10	OSIABa0062D05	1	in MH63RS1
OSIABzz0010F11	OSIABa0062F04	1
OSIABzz0010F12	OSIABa0062I10	1	in MH63RS1
OSIABzz0010G01	OSIABa0062J22	2	in MH63RS1
OSIABzz0010G02	OSIABa0062O12	1	in MH63RS1
OSIABzz0010G03	OSIABa0063B18	2
OSIABzz0010G04	OSIABa0063C01	1	in MH63RS1
OSIABzz0010G05	OSIABa0063C18	2
OSIABzz0010G06	OSIABa0063C19	1
OSIABzz0010G07	OSIABa0063D13	2
OSIABzz0010G08	OSIABa0063F13	2	in MH63RS1
OSIABzz0010G09	OSIABa0063F21	1	in MH63RS1
OSIABzz0010G10	OSIABa0063G10	1
OSIABzz0010G11	OSIABa0063G12	2
OSIABzz0010G12	OSIABa0063I14	2
OSIABzz0010H01	OSIABa0063I16	1	in MH63RS1
OSIABzz0010H02	OSIABa0063J03	1
OSIABzz0010H03	OSIABa0063J18	2
OSIABzz0010H04	OSIABa0063L09	2
OSIABzz0010H05	OSIABa0063M19	1
OSIABzz0010H06	OSIABa0063O08	2
OSIABzz0010H07	OSIABa0063O14	2
OSIABzz0010H08	OSIABa0063P22	2	in MH63RS1
OSIABzz0010H09	OSIABa0064C17	1	in MH63RS1
OSIABzz0010H10	OSIABa0064H08	2	in MH63RS1
OSIABzz0010H11	OSIABa0064M03	2	in MH63RS1
OSIABzz0010H12	OSIABa0064M07	2
OSIABzz0011A01	OSIABa0065E11	0
OSIABzz0011A02	OSIABa0065E17	2	in MH63RS1
OSIABzz0011A03	OSIABa0065F15	0
OSIABzz0011A04	OSIABa0065J15	0
OSIABzz0011A05	OSIABa0065K10	0
OSIABzz0011A06	OSIABa0066B21	0
OSIABzz0011A07	OSIABa0066D13	2
OSIABzz0011A08	OSIABa0066H13	1
OSIABzz0011A09	OSIABa0066H21	2
OSIABzz0011A10	OSIABa0066I14	2
OSIABzz0011A11	OSIABa0066J18	1
OSIABzz0011A12	OSIABa0066M15	2
OSIABzz0011B01	OSIABa0066M17	0
OSIABzz0011B02	OSIABa0066O10	2
OSIABzz0011B03	OSIABa0066O13	0
OSIABzz0011B04	OSIABa0066O14	2	in MH63RS1
OSIABzz0011B05	OSIABa0067A05	0
OSIABzz0011B06	OSIABa0067A14	0
OSIABzz0011B07	OSIABa0067B02	0
OSIABzz0011B08	OSIABa0067B03	1	in MH63RS1
OSIABzz0011B09	OSIABa0067B21	0
OSIABzz0011B10	OSIABa0067C09	0
OSIABzz0011B11	OSIABa0067C12	1
OSIABzz0011B12	OSIABa0067C23	0
OSIABzz0011C01	OSIABa0067H01	0
OSIABzz0011C02	OSIABa0067I23	0
OSIABzz0011C03	OSIABa0067O01	0
OSIABzz0011C04	OSIABa0067P09	2
OSIABzz0011C05	OSIABa0068A05	0
OSIABzz0011C06	OSIABa0068A07	0
OSIABzz0011C07	OSIABa0068C02	0
OSIABzz0011C08	OSIABa0068D09	0
OSIABzz0011C09	OSIABa0068D10	0
OSIABzz0011C10	OSIABa0068D23	0
OSIABzz0011C11	OSIABa0068F07	0
OSIABzz0011C12	OSIABa0068F17	0
OSIABzz0011D01	OSIABa0068I22	2
OSIABzz0011D02	OSIABa0068J17	0
OSIABzz0011D03	OSIABa0068O16	0
OSIABzz0011D04	OSIABa0068P05	4	in MH63RS1
OSIABzz0011D05	OSIABa0068P12	1
OSIABzz0011D06	OSIABa0068P15	0
OSIABzz0011D07	OSIABa0068P16	1
OSIABzz0011D08	OSIABa0068P22	2
OSIABzz0011D09	OSIABa0069A12	1
OSIABzz0011D10	OSIABa0069B01	1
OSIABzz0011D11	OSIABa0069B10	1
OSIABzz0011D12	OSIABa0069B19	2
OSIABzz0011E01	OSIABa0069B21	2
OSIABzz0011E02	OSIABa0069D20	1	in MH63RS1
OSIABzz0011E03	OSIABa0069E17	4	in MH63RS1
OSIABzz0011E04	OSIABa0069L03	1	in MH63RS1
OSIABzz0011E05	OSIABa0069N16	2	in MH63RS1
OSIABzz0011E06	OSIABa0069N19	1	in MH63RS1
OSIABzz0011E07	OSIABa0069P08	2	in MH63RS1
OSIABzz0011E08	OSIABa0069P24	1
OSIABzz0011E09	OSIABa0070A20	4	in MH63RS1
OSIABzz0011E10	OSIABa0070B03	2	in MH63RS1
OSIABzz0011E11	OSIABa0070B24	1	in MH63RS1
OSIABzz0011E12	OSIABa0070D09	2
OSIABzz0011F01	OSIABa0070D11	3	in MH63RS1
OSIABzz0011F02	OSIABa0070E17	2	in MH63RS1
OSIABzz0011F03	OSIABa0070F06	2	in MH63RS1
OSIABzz0011F04	OSIABa0070J18	4	in MH63RS1
OSIABzz0011F05	OSIABa0070K06	2	in MH63RS1
OSIABzz0011F06	OSIABa0070K08	1
OSIABzz0011F07	OSIABa0070L13	2	in MH63RS1
OSIABzz0011F08	OSIABa0070M13	2
OSIABzz0011F09	OSIABa0070N22	1	in MH63RS1
OSIABzz0011F10	OSIABa0070P01	1	in MH63RS1
OSIABzz0011F11	OSIABa0071C06	2	in MH63RS1
OSIABzz0011F12	OSIABa0071C15	2	in MH63RS1
OSIABzz0011G01	OSIABa0071D02	2
OSIABzz0011G02	OSIABa0071E10	2	in MH63RS1
OSIABzz0011G03	OSIABa0071E14	2	in MH63RS1
OSIABzz0011G04	OSIABa0071G15	1	in MH63RS1
OSIABzz0011G05	OSIABa0071G17	2	in MH63RS1
OSIABzz0011G06	OSIABa0071J19	1	in MH63RS1
OSIABzz0011G07	OSIABa0071K14	4	in MH63RS1
OSIABzz0011G08	OSIABa0071O07	2
OSIABzz0011G09	OSIABa0072A21	2
OSIABzz0011G10	OSIABa0072B17	2	in MH63RS1
OSIABzz0011G11	OSIABa0072B22	2	in MH63RS1
OSIABzz0011G12	OSIABa0072D02	2	in MH63RS1
OSIABzz0011H01	OSIABa0072D10	2
OSIABzz0011H02	OSIABa0072E07	1	in MH63RS1
OSIABzz0011H03	OSIABa0072F06	1
OSIABzz0011H04	OSIABa0072F13	1
OSIABzz0011H05	OSIABa0072F20	2	in MH63RS1
OSIABzz0011H06	OSIABa0072H12	1	in MH63RS1
OSIABzz0011H07	OSIABa0072H16	2	in MH63RS1
OSIABzz0011H08	OSIABa0072H18	1	in MH63RS1
OSIABzz0011H09	OSIABa0072I07	2
OSIABzz0011H10	OSIABa0072L13	2	in MH63RS1
OSIABzz0011H11	OSIABa0072M01	1	in MH63RS1
OSIABzz0011H12	OSIABa0072N12	2	in MH63RS1
OSIABzz0012A01	OSIABa0072O15	4	in MH63RS1
OSIABzz0012A02	OSIABa0073C20	2	in MH63RS1
OSIABzz0012A03	OSIABa0073D21	2	in MH63RS1
OSIABzz0012A04	OSIABa0073E10	1
OSIABzz0012A05	OSIABa0073F06	1
OSIABzz0012A06	OSIABa0073F22	1
OSIABzz0012A07	OSIABa0073K01	2	in MH63RS1
OSIABzz0012A08	OSIABa0073K07	2	in MH63RS1
OSIABzz0012A09	OSIABa0074D08	1	in MH63RS1
OSIABzz0012A10	OSIABa0074E15	1	in MH63RS1
OSIABzz0012A11	OSIABa0074J13	2	in MH63RS1
OSIABzz0012A12	OSIABa0074O20	0
OSIABzz0012B01	OSIABa0076B14	1
OSIABzz0012B02	OSIABa0076C07	1	in MH63RS1
OSIABzz0012B03	OSIABa0076G03	1	in MH63RS1
OSIABzz0012B04	OSIABa0077C14	1	in MH63RS1
OSIABzz0012B05	OSIABa0077F18	2
OSIABzz0012B06	OSIABa0077H07	2	in MH63RS1
OSIABzz0012B07	OSIABa0077K03	1	in MH63RS1
OSIABzz0012B08	OSIABa0077O05	2
OSIABzz0012B09	OSIABa0078A15	2	in MH63RS1
OSIABzz0012B10	OSIABa0078D10	2	in MH63RS1
OSIABzz0012B11	OSIABa0078D16	1
OSIABzz0012B12	OSIABa0078E19	1
OSIABzz0012C01	OSIABa0078F05	1	in MH63RS1
OSIABzz0012C02	OSIABa0079A15	1	in MH63RS1
OSIABzz0012C03	OSIABa0079B22	1
OSIABzz0012C04	OSIABa0079C12	1
OSIABzz0012C05	OSIABa0079D15	2
OSIABzz0012C06	OSIABa0079E08	1
OSIABzz0012C07	OSIABa0079G14	0
OSIABzz0012C08	OSIABa0079I11	2	in MH63RS1
OSIABzz0012C09	OSIABa0079I12	1
OSIABzz0012C10	OSIABa0079J12	1	in MH63RS1
OSIABzz0012C11	OSIABa0079K12	1	in MH63RS1
OSIABzz0012C12	OSIABa0079K16	1	in MH63RS1
OSIABzz0012D01	OSIABa0079N13	3	in MH63RS1
OSIABzz0012D02	OSIABa0079P04	1	in MH63RS1
OSIABzz0012D03	OSIABa0080B07	1
OSIABzz0012D04	OSIABa0080B23	1
OSIABzz0012D05	OSIABa0080C05	1
OSIABzz0012D06	OSIABa0080C08	1	in MH63RS1
OSIABzz0012D07	OSIABa0080D22	2	in MH63RS1
OSIABzz0012D08	OSIABa0080E04	2	in MH63RS1
OSIABzz0012D09	OSIABa0080E09	1	in MH63RS1
OSIABzz0012D10	OSIABa0080G07	1	in MH63RS1
OSIABzz0012D11	OSIABa0080L11	1
OSIABzz0012D12	OSIABa0080M05	1
OSIABzz0012E01	OSIABa0080N19	2	in MH63RS1
OSIABzz0012E02	OSIABa0080P08	1	in MH63RS1
OSIABzz0012E03	OSIABa0080P14	0
OSIABzz0012E04	OSIABa0081B06	4	in MH63RS1
OSIABzz0012E05	OSIABa0081B11	1	in MH63RS1
OSIABzz0012E06	OSIABa0081B23	1	in MH63RS1
OSIABzz0012E07	OSIABa0081C21	2	in MH63RS1
OSIABzz0012E08	OSIABa0081D22	1	in MH63RS1
OSIABzz0012E09	OSIABa0081F18	1	in MH63RS1
OSIABzz0012E10	OSIABa0081F22	1
OSIABzz0012E11	OSIABa0081K11	2
OSIABzz0012E12	OSIABa0081N04	1
OSIABzz0012F01	OSIABa0081O03	1	in MH63RS1
OSIABzz0012F02	OSIABa0082G01	2
OSIABzz0012F03	OSIABa0082G17	1	in MH63RS1
OSIABzz0012F04	OSIABa0082I07	1
OSIABzz0012F05	OSIABa0082J07	1	in MH63RS1
OSIABzz0012F06	OSIABa0083A21	1	in MH63RS1
OSIABzz0012F07	OSIABa0083H17	1	in MH63RS1
OSIABzz0012F08	OSIABa0083H24	2
OSIABzz0012F09	OSIABa0083K02	1	in MH63RS1
OSIABzz0012F10	OSIABa0083K03	1	in MH63RS1
OSIABzz0012F11	OSIABa0083L03	1	in MH63RS1
OSIABzz0012F12	OSIABa0083L12	2	in MH63RS1
OSIABzz0012G01	OSIABa0083L24	2
OSIABzz0012G02	OSIABa0083P02	2
OSIABzz0012G03	OSIABa0084F18	1	in MH63RS1
OSIABzz0012G04	OSIABa0084I14	1
OSIABzz0012G05	OSIABa0084K12	1
OSIABzz0012G06	OSIABa0084K24	1	in MH63RS1
OSIABzz0012G07	OSIABa0084L07	1
OSIABzz0012G08	OSIABa0084P08	1	in MH63RS1
OSIABzz0012G09	OSIABa0086B01	1
OSIABzz0012G10	OSIABa0086D23	1	in MH63RS1
OSIABzz0012G11	OSIABa0086F24	1
OSIABzz0012G12	OSIABa0086J24	1
OSIABzz0012H01	OSIABa0086K07	0
OSIABzz0012H02	OSIABa0086N03	1	in MH63RS1
OSIABzz0012H03	OSIABa0086N09	1	in MH63RS1
OSIABzz0012H04	OSIABa0087A20	1	in MH63RS1
OSIABzz0012H05	OSIABa0087E03	1	in MH63RS1
OSIABzz0012H06	OSIABa0087E06	2	in MH63RS1
OSIABzz0012H07	OSIABa0087G13	1
OSIABzz0012H08	OSIABa0087H05	2	in MH63RS1
OSIABzz0012H09	OSIABa0087J16	1	in MH63RS1
OSIABzz0012H10	OSIABa0088H22	1	in MH63RS1
OSIABzz0012H11	OSIABa0088I05	1	in MH63RS1
OSIABzz0012H12	OSIABa0088I10	1
OSIABzz0013A01	OSIABa0001C03	2	in MH63RS1
OSIABzz0013A02	OSIABa0001E09	2	in MH63RS1
OSIABzz0013A03	OSIABa0001H13	1	in MH63RS1
OSIABzz0013A04	OSIABa0001I14	2	in MH63RS1
OSIABzz0013A05	OSIABa0001J22	1	in MH63RS1
OSIABzz0013A06	OSIABa0001L13	2	in MH63RS1
OSIABzz0013A07	OSIABa0001O04	1
OSIABzz0013A08	OSIABa0002D03	2	in MH63RS1
OSIABzz0013A09	OSIABa0002D23	1	in MH63RS1
OSIABzz0013A10	OSIABa0002N07	2	in MH63RS1
OSIABzz0013A11	OSIABa0003A18	2	in MH63RS1
OSIABzz0013A12	OSIABa0003B09	4
OSIABzz0013B01	OSIABa0003I01	1	in MH63RS1
OSIABzz0013B02	OSIABa0003L22	1
OSIABzz0013B03	OSIABa0003O16	1
OSIABzz0013B04	OSIABa0003P13	1	in MH63RS1
OSIABzz0013B05	OSIABa0004F13	4	in MH63RS1
OSIABzz0013B06	OSIABa0004H08	2
OSIABzz0013B07	OSIABa0004L07	1	in MH63RS1
OSIABzz0013B08	OSIABa0005B16	2	in MH63RS1
OSIABzz0013B09	OSIABa0005C18	2	in MH63RS1
OSIABzz0013B10	OSIABa0005H21	1
OSIABzz0013B11	OSIABa0006O01	1	in MH63RS1
OSIABzz0013B12	OSIABa0007E03	1
OSIABzz0013C01	OSIABa0007H04	1	in MH63RS1
OSIABzz0013C02	OSIABa0007K17	2
OSIABzz0013C03	OSIABa0007L17	1	in MH63RS1
OSIABzz0013C04	OSIABa0008B09	2	in MH63RS1
OSIABzz0013C05	OSIABa0008D13	0
OSIABzz0013C06	OSIABa0008D17	0
OSIABzz0013C07	OSIABa0008E09	1	in MH63RS1
OSIABzz0013C08	OSIABa0008F15	2	in MH63RS1
OSIABzz0013C09	OSIABa0008P12	2	in MH63RS1
OSIABzz0013C10	OSIABa0009E20	1	in MH63RS1
OSIABzz0013C11	OSIABa0009M23	1	in MH63RS1
OSIABzz0013C12	OSIABa0009O12	2	in MH63RS1
OSIABzz0013D01	OSIABa0010A12	1	in MH63RS1
OSIABzz0013D02	OSIABa0010G21	2	in MH63RS1
OSIABzz0013D03	OSIABa0010G23	2	in MH63RS1
OSIABzz0013D04	OSIABa0010L04	1	in MH63RS1
OSIABzz0013D05	OSIABa0011B14	1	in MH63RS1
OSIABzz0013D06	OSIABa0011D01	1	in MH63RS1
OSIABzz0013D07	OSIABa0011E19	2	in MH63RS1
OSIABzz0013D08	OSIABa0011J10	2	in MH63RS1
OSIABzz0013D09	OSIABa0011K02	1
OSIABzz0013D10	OSIABa0011L13	1
OSIABzz0013D11	OSIABa0011P18	2	in MH63RS1
OSIABzz0013D12	OSIABa0012C23	2	in MH63RS1
OSIABzz0013E01	OSIABa0012G23	2	in MH63RS1
OSIABzz0013E02	OSIABa0012I10	2
OSIABzz0013E03	OSIABa0012J20	1	in MH63RS1
OSIABzz0013E04	OSIABa0012M18	2	in MH63RS1
OSIABzz0013E05	OSIABa0012N03	2
OSIABzz0013E06	OSIABa0012O06	2
OSIABzz0013E07	OSIABa0012O19	2
OSIABzz0013E08	OSIABa0012P11	2	in MH63RS1
OSIABzz0013E09	OSIABa0013A01	2	in MH63RS1
OSIABzz0013E10	OSIABa0013E18	2
OSIABzz0013E11	OSIABa0013P14	4	in MH63RS1
OSIABzz0013E12	OSIABa0014P03	1	in MH63RS1
OSIABzz0013F01	OSIABa0015B14	1
OSIABzz0013F02	OSIABa0015C08	2	in MH63RS1
OSIABzz0013F03	OSIABa0015D09	2	in MH63RS1
OSIABzz0013F04	OSIABa0015D15	2	in MH63RS1
OSIABzz0013F05	OSIABa0015D17	4
OSIABzz0013F06	OSIABa0015E22	2	in MH63RS1
OSIABzz0013F07	OSIABa0015G19	2	in MH63RS1
OSIABzz0013F08	OSIABa0015I12	2	in MH63RS1
OSIABzz0013F09	OSIABa0015I20	2
OSIABzz0013F10	OSIABa0015N14	2
OSIABzz0013F11	OSIABa0016E04	1	in MH63RS1
OSIABzz0013F12	OSIABa0016E07	1
OSIABzz0013G01	OSIABa0016K05	2	in MH63RS1
OSIABzz0013G02	OSIABa0016K11	1	in MH63RS1
OSIABzz0013G03	OSIABa0016L23	1	in MH63RS1
OSIABzz0013G04	OSIABa0016M19	2	in MH63RS1
OSIABzz0013G05	OSIABa0016P20	1	in MH63RS1
OSIABzz0013G06	OSIABa0017I01	1
OSIABzz0013G07	OSIABa0017L15	1	in MH63RS1
OSIABzz0013G08	OSIABa0017M12	1
OSIABzz0013G09	OSIABa0017P24	2	in MH63RS1
OSIABzz0013G10	OSIABa0018A06	1
OSIABzz0013G11	OSIABa0018D01	0
OSIABzz0013G12	OSIABa0018D08	0
OSIABzz0013H01	OSIABa0019B10	2	in MH63RS1
OSIABzz0013H02	OSIABa0019D16	1	in MH63RS1
OSIABzz0013H03	OSIABa0019F08	2	in MH63RS1
OSIABzz0013H04	OSIABa0019F18	1
OSIABzz0013H05	OSIABa0019H06	1	in MH63RS1
OSIABzz0013H06	OSIABa0019K14	1
OSIABzz0013H07	OSIABa0019N15	1	in MH63RS1
OSIABzz0013H08	OSIABa0019O11	2	in MH63RS1
OSIABzz0013H09	OSIABa0019P03	1
OSIABzz0013H10	OSIABa0019P09	1
OSIABzz0013H11	OSIABa0020E03	2	in MH63RS1
OSIABzz0013H12	OSIABa0020E05	1
OSIABzz0014A01	OSIABa0020J14	2	in MH63RS1
OSIABzz0014A02	OSIABa0020L23	2	in MH63RS1
OSIABzz0014A03	OSIABa0020N13	2
OSIABzz0014A04	OSIABa0020N22	1	in MH63RS1
OSIABzz0014A05	OSIABa0021A17	2	in MH63RS1
OSIABzz0014A06	OSIABa0021E23	2
OSIABzz0014A07	OSIABa0021G23	1	in MH63RS1
OSIABzz0014A08	OSIABa0021H24	2	in MH63RS1
OSIABzz0014A09	OSIABa0021O08	2	in MH63RS1
OSIABzz0014A10	OSIABa0021O11	2
OSIABzz0014A11	OSIABa0022C23	1	in MH63RS1
OSIABzz0014A12	OSIABa0022H06	2	in MH63RS1
OSIABzz0014B01	OSIABa0022I06	1
OSIABzz0014B02	OSIABa0022J21	2	in MH63RS1
OSIABzz0014B03	OSIABa0022P16	2	in MH63RS1
OSIABzz0014B04	OSIABa0023B03	1	in MH63RS1
OSIABzz0014B05	OSIABa0023C01	1
OSIABzz0014B06	OSIABa0023C20	2	in MH63RS1
OSIABzz0014B07	OSIABa0023G10	2	in MH63RS1
OSIABzz0014B08	OSIABa0023K15	1	in MH63RS1
OSIABzz0014B09	OSIABa0023L15	4	in MH63RS1
OSIABzz0014B10	OSIABa0023N14	4	in MH63RS1
OSIABzz0014B11	OSIABa0023P15	2	in MH63RS1
OSIABzz0014B12	OSIABa0024D18	4	in MH63RS1
OSIABzz0014C01	OSIABa0024F02	2	in MH63RS1
OSIABzz0014C02	OSIABa0024F04	2	in MH63RS1
OSIABzz0014C03	OSIABa0024F06	1	in MH63RS1
OSIABzz0014C04	OSIABa0024G10	4	in MH63RS1
OSIABzz0014C05	OSIABa0024G15	1
OSIABzz0014C06	OSIABa0024I15	2
OSIABzz0014C07	OSIABa0024I17	1	in MH63RS1
OSIABzz0014C08	OSIABa0024M01	2	in MH63RS1
OSIABzz0014C09	OSIABa0024N22	1	in MH63RS1
OSIABzz0014C10	OSIABa0024O06	1	in MH63RS1
OSIABzz0014C11	OSIABa0024O23	1	in MH63RS1
OSIABzz0014C12	OSIABa0025A09	1	in MH63RS1
OSIABzz0014D01	OSIABa0025C14	1	in MH63RS1
OSIABzz0014D02	OSIABa0025N20	1	in MH63RS1
OSIABzz0014D03	OSIABa0026B19	1	in MH63RS1
OSIABzz0014D04	OSIABa0026B21	1
OSIABzz0014D05	OSIABa0026I12	1	in MH63RS1
OSIABzz0014D06	OSIABa0026J01	1	in MH63RS1
OSIABzz0014D07	OSIABa0026J08	1	in MH63RS1
OSIABzz0014D08	OSIABa0026K20	1
OSIABzz0014D09	OSIABa0026M08	1	in MH63RS1
OSIABzz0014D10	OSIABa0026M09	1	in MH63RS1
OSIABzz0014D11	OSIABa0026M17	1	in MH63RS1
OSIABzz0014D12	OSIABa0026M22	1
OSIABzz0014E01	OSIABa0026N23	1
OSIABzz0014E02	OSIABa0027A19	1
OSIABzz0014E03	OSIABa0027B19	1	in MH63RS1
OSIABzz0014E04	OSIABa0027C02	2
OSIABzz0014E05	OSIABa0027C06	2	in MH63RS1
OSIABzz0014E06	OSIABa0027C23	1	in MH63RS1
OSIABzz0014E07	OSIABa0027F21	2	in MH63RS1
OSIABzz0014E08	OSIABa0027G20	2
OSIABzz0014E09	OSIABa0027H14	2	in MH63RS1
OSIABzz0014E10	OSIABa0027I20	1	in MH63RS1
OSIABzz0014E11	OSIABa0027K11	4	in MH63RS1
OSIABzz0014E12	OSIABa0027N13	1	in MH63RS1
OSIABzz0014F01	OSIABa0027O10	2	in MH63RS1
OSIABzz0014F02	OSIABa0028A02	1
OSIABzz0014F03	OSIABa0028A08	2
OSIABzz0014F04	OSIABa0028F16	1	in MH63RS1
OSIABzz0014F05	OSIABa0028G21	1
OSIABzz0014F06	OSIABa0028I23	2	in MH63RS1
OSIABzz0014F07	OSIABa0028J09	1	in MH63RS1
OSIABzz0014F08	OSIABa0028L11	1
OSIABzz0014F09	OSIABa0028P18	4	in MH63RS1
OSIABzz0014F10	OSIABa0029A21	2	in MH63RS1
OSIABzz0014F11	OSIABa0029A24	1
OSIABzz0014F12	OSIABa0029D09	2	in MH63RS1
OSIABzz0014G01	OSIABa0029F12	2	in MH63RS1
OSIABzz0014G02	OSIABa0029J05	3	in MH63RS1
OSIABzz0014G03	OSIABa0029J13	0
OSIABzz0014G04	OSIABa0029L15	1	in MH63RS1
OSIABzz0014G05	OSIABa0030A04	1
OSIABzz0014G06	OSIABa0030A14	1	in MH63RS1
OSIABzz0014G07	OSIABa0030G12	2
OSIABzz0014G08	OSIABa0030J24	2
OSIABzz0014G09	OSIABa0030K13	1
OSIABzz0014G10	OSIABa0030K23	2	in MH63RS1
OSIABzz0014G11	OSIABa0030L07	1
OSIABzz0014G12	OSIABa0030L11	1	in MH63RS1
OSIABzz0014H01	OSIABa0030M07	1
OSIABzz0014H02	OSIABa0031A24	1
OSIABzz0014H03	OSIABa0031E12	1
OSIABzz0014H04	OSIABa0031E13	2	in MH63RS1
OSIABzz0014H05	OSIABa0031E19	4	in MH63RS1
OSIABzz0014H06	OSIABa0031F19	2
OSIABzz0014H07	OSIABa0031F20	2	in MH63RS1
OSIABzz0014H08	OSIABa0031G12	1	in MH63RS1
OSIABzz0014H09	OSIABa0031J23	2	in MH63RS1
OSIABzz0014H10	OSIABa0031M15	1	in MH63RS1
OSIABzz0014H11	OSIABa0031N06	2	in MH63RS1
OSIABzz0014H12	OSIABa0031O21	2	in MH63RS1
OSIABzz0015A01	OSIABa0031P07	1	in MH63RS1
OSIABzz0015A02	OSIABa0032A05	1	in MH63RS1
OSIABzz0015A03	OSIABa0032A07	1	in MH63RS1
OSIABzz0015A04	OSIABa0032A17	1	in MH63RS1
OSIABzz0015A05	OSIABa0032C01	1
OSIABzz0015A06	OSIABa0032F14	1	in MH63RS1
OSIABzz0015A07	OSIABa0032H24	1	in MH63RS1
OSIABzz0015A08	OSIABa0032J12	2	in MH63RS1
OSIABzz0015A09	OSIABa0032L14	1	in MH63RS1
OSIABzz0015A10	OSIABa0032N13	2	in MH63RS1
OSIABzz0015A11	OSIABa0032N14	1	in MH63RS1
OSIABzz0015A12	OSIABa0033A10	2	in MH63RS1
OSIABzz0015B01	OSIABa0033B10	2	in MH63RS1
OSIABzz0015B02	OSIABa0033E20	1	in MH63RS1
OSIABzz0015B03	OSIABa0033F18	1
OSIABzz0015B04	OSIABa0033J14	1
OSIABzz0015B05	OSIABa0033L06	2	in MH63RS1
OSIABzz0015B06	OSIABa0033L10	2	in MH63RS1
OSIABzz0015B07	OSIABa0034A24	4
OSIABzz0015B08	OSIABa0034C14	2	in MH63RS1
OSIABzz0015B09	OSIABa0034C21	1	in MH63RS1
OSIABzz0015B10	OSIABa0034D10	1	in MH63RS1
OSIABzz0015B11	OSIABa0034F11	2	in MH63RS1
OSIABzz0015B12	OSIABa0034H20	2	in MH63RS1
OSIABzz0015C01	OSIABa0034M02	1	in MH63RS1
OSIABzz0015C02	OSIABa0034M17	1
OSIABzz0015C03	OSIABa0034P11	2	in MH63RS1
OSIABzz0015C04	OSIABa0034P21	1	in MH63RS1
OSIABzz0015C05	OSIABa0035B22	1	in MH63RS1
OSIABzz0015C06	OSIABa0035C05	1	in MH63RS1
OSIABzz0015C07	OSIABa0035F16	3	in MH63RS1
OSIABzz0015C08	OSIABa0035N18	2
OSIABzz0015C09	OSIABa0035N19	1	in MH63RS1
OSIABzz0015C10	OSIABa0036H24	1
OSIABzz0015C11	OSIABa0037E22	2	in MH63RS1
OSIABzz0015C12	OSIABa0037F04	2	in MH63RS1
OSIABzz0015D01	OSIABa0037J07	2	in MH63RS1
OSIABzz0015D02	OSIABa0037L04	2	in MH63RS1
OSIABzz0015D03	OSIABa0037P04	1	in MH63RS1
OSIABzz0015D04	OSIABa0038C10	2	in MH63RS1
OSIABzz0015D05	OSIABa0038C16	2	in MH63RS1
OSIABzz0015D06	OSIABa0038E01	2
OSIABzz0015D07	OSIABa0038F11	2	in MH63RS1
OSIABzz0015D08	OSIABa0038H18	2	in MH63RS1
OSIABzz0015D09	OSIABa0038I03	2
OSIABzz0015D10	OSIABa0038L11	1	in MH63RS1
OSIABzz0015D11	OSIABa0038N11	2	in MH63RS1
OSIABzz0015D12	OSIABa0038O03	2	in MH63RS1
OSIABzz0015E01	OSIABa0038O15	2	in MH63RS1
OSIABzz0015E02	OSIABa0039H04	2	in MH63RS1
OSIABzz0015E03	OSIABa0039I08	2
OSIABzz0015E04	OSIABa0039L12	0
OSIABzz0015E05	OSIABa0039L19	1	in MH63RS1
OSIABzz0015E06	OSIABa0039N12	2
OSIABzz0015E07	OSIABa0039O22	2	in MH63RS1
OSIABzz0015E08	OSIABa0040B11	1	in MH63RS1
OSIABzz0015E09	OSIABa0040C14	1
OSIABzz0015E10	OSIABa0040D20	2	in MH63RS1
OSIABzz0015E11	OSIABa0040H22	2	in MH63RS1
OSIABzz0015E12	OSIABa0040K12	1	in MH63RS1
OSIABzz0015F01	OSIABa0049C22	2	in MH63RS1
OSIABzz0015F02	OSIABa0049K05	2	in MH63RS1
OSIABzz0015F03	OSIABa0051J17	1	in MH63RS1
OSIABzz0015F04	OSIABa0051O10	1
OSIABzz0015F05	OSIABa0053A03	1	in MH63RS1
OSIABzz0015F06	OSIABa0053A13	1
OSIABzz0015F07	OSIABa0053A15	2	in MH63RS1
OSIABzz0015F08	OSIABa0053L16	1
OSIABzz0015F09	OSIABa0053N05	1
OSIABzz0015F10	OSIABa0053N24	1
OSIABzz0015F11	OSIABa0053P06	1	in MH63RS1
OSIABzz0015F12	OSIABa0053P12	2	in MH63RS1
OSIABzz0015G01	OSIABa0054C16	2
OSIABzz0015G02	OSIABa0054C17	1
OSIABzz0015G03	OSIABa0054C22	2
OSIABzz0015G04	OSIABa0054D05	2	in MH63RS1
OSIABzz0015G05	OSIABa0054H24	0
OSIABzz0015G06	OSIABa0054K21	2	in MH63RS1
OSIABzz0015G07	OSIABa0055C01	2	in MH63RS1
OSIABzz0015G08	OSIABa0055C23	1	in MH63RS1
OSIABzz0015G09	OSIABa0055E01	2
OSIABzz0015G10	OSIABa0055F22	2	in MH63RS1
OSIABzz0015G11	OSIABa0055J17	2	in MH63RS1
OSIABzz0015G12	OSIABa0055N13	2	in MH63RS1
OSIABzz0015H01	OSIABa0055O16	2	in MH63RS1
OSIABzz0015H02	OSIABa0055P02	2
OSIABzz0015H03	OSIABa0055P08	1	in MH63RS1
OSIABzz0015H04	OSIABa0056C07	2	in MH63RS1
OSIABzz0015H05	OSIABa0056C08	2
OSIABzz0015H06	OSIABa0056C11	1
OSIABzz0015H07	OSIABa0056F15	2	in MH63RS1
OSIABzz0015H08	OSIABa0056H06	1
OSIABzz0015H09	OSIABa0056H16	2
OSIABzz0015H10	OSIABa0056M02	1
OSIABzz0015H11	OSIABa0056M07	2	in MH63RS1
OSIABzz0015H12	OSIABa0056P19	2	in MH63RS1
OSIABzz0016A01	OSIABa0057B02	2	in MH63RS1
OSIABzz0016A02	OSIABa0057B20	1	in MH63RS1
OSIABzz0016A03	OSIABa0058D15	1	in MH63RS1
OSIABzz0016A04	OSIABa0058I13	1
OSIABzz0016A05	OSIABa0059C05	2
OSIABzz0016A06	OSIABa0059C17	2	in MH63RS1
OSIABzz0016A07	OSIABa0059I21	1	in MH63RS1
OSIABzz0016A08	OSIABa0059N11	2
OSIABzz0016A09	OSIABa0060G11	4	in MH63RS1
OSIABzz0016A10	OSIABa0061D24	4	in MH63RS1
OSIABzz0016A11	OSIABa0061H12	1	in MH63RS1
OSIABzz0016A12	OSIABa0061O13	2	in MH63RS1
OSIABzz0016B01	OSIABa0062J17	1	in MH63RS1
OSIABzz0016B02	OSIABa0062J23	1	in MH63RS1
OSIABzz0016B03	OSIABa0062L20	1
OSIABzz0016B04	OSIABa0063J11	1	in MH63RS1
OSIABzz0016B05	OSIABa0063K10	2
OSIABzz0016B06	OSIABa0063O05	1
OSIABzz0016B07	OSIABa0064A11	1	in MH63RS1
OSIABzz0016B08	OSIABa0064F17	1	in MH63RS1
OSIABzz0016B09	OSIABa0064H10	2
OSIABzz0016B10	OSIABa0064H21	1
OSIABzz0016B11	OSIABa0064L19	1
OSIABzz0016B12	OSIABa0064L23	2	in MH63RS1
OSIABzz0016C01	OSIABa0065A17	1
OSIABzz0016C02	OSIABa0065B19	0
OSIABzz0016C03	OSIABa0065F23	1
OSIABzz0016C04	OSIABa0065M16	0
OSIABzz0016C05	OSIABa0066H15	2
OSIABzz0016C06	OSIABa0066I15	1
OSIABzz0016C07	OSIABa0066J24	2	in MH63RS1
OSIABzz0016C08	OSIABa0066N11	1
OSIABzz0016C09	OSIABa0067F10	0
OSIABzz0016C10	OSIABa0067I04	0
OSIABzz0016C11	OSIABa0067O12	2
OSIABzz0016C12	OSIABa0068A16	0
OSIABzz0016D01	OSIABa0068E04	1
OSIABzz0016D02	OSIABa0068O01	0
OSIABzz0016D03	OSIABa0069F01	1
OSIABzz0016D04	OSIABa0070B10	2	in MH63RS1
OSIABzz0016D05	OSIABa0070C22	1	in MH63RS1
OSIABzz0016D06	OSIABa0070D10	2	in MH63RS1
OSIABzz0016D07	OSIABa0070E13	2	in MH63RS1
OSIABzz0016D08	OSIABa0070F20	1
OSIABzz0016D09	OSIABa0070I02	2
OSIABzz0016D10	OSIABa0070I22	2	in MH63RS1
OSIABzz0016D11	OSIABa0070L08	1	in MH63RS1
OSIABzz0016D12	OSIABa0070O01	2	in MH63RS1
OSIABzz0016E01	OSIABa0070O14	2	in MH63RS1
OSIABzz0016E02	OSIABa0071A21	1
OSIABzz0016E03	OSIABa0071B06	1
OSIABzz0016E04	OSIABa0071B12	1	in MH63RS1
OSIABzz0016E05	OSIABa0071C13	2
OSIABzz0016E06	OSIABa0071D12	2
OSIABzz0016E07	OSIABa0071F12	2	in MH63RS1
OSIABzz0016E08	OSIABa0071F16	1	in MH63RS1
OSIABzz0016E09	OSIABa0071G03	1	in MH63RS1
OSIABzz0016E10	OSIABa0071K16	1	in MH63RS1
OSIABzz0016E11	OSIABa0072A03	1
OSIABzz0016E12	OSIABa0072B19	2	in MH63RS1
OSIABzz0016F01	OSIABa0072N09	2	in MH63RS1
OSIABzz0016F02	OSIABa0072N16	1	in MH63RS1
OSIABzz0016F03	OSIABa0072P05	2
OSIABzz0016F04	OSIABa0073A08	2	in MH63RS1
OSIABzz0016F05	OSIABa0074B18	1	in MH63RS1
OSIABzz0016F06	OSIABa0074D07	1	in MH63RS1
OSIABzz0016F07	OSIABa0074E16	2
OSIABzz0016F08	OSIABa0074E17	1	in MH63RS1
OSIABzz0016F09	OSIABa0074J05	2
OSIABzz0016F10	OSIABa0076F15	1	in MH63RS1
OSIABzz0016F11	OSIABa0077I13	2	in MH63RS1
OSIABzz0016F12	OSIABa0077P06	1	in MH63RS1
OSIABzz0016G01	OSIABa0078F17	1	in MH63RS1
OSIABzz0016G02	OSIABa0078F23	2
OSIABzz0016G03	OSIABa0078O11	2	in MH63RS1
OSIABzz0016G04	OSIABa0078O12	1	in MH63RS1
OSIABzz0016G05	OSIABa0079I03	1	in MH63RS1
OSIABzz0016G06	OSIABa0079N10	2	in MH63RS1
OSIABzz0016G07	OSIABa0080E23	2
OSIABzz0016G08	OSIABa0080H21	2	in MH63RS1
OSIABzz0016G09	OSIABa0080I04	1
OSIABzz0016G10	OSIABa0080I07	0
OSIABzz0016G11	OSIABa0081G13	2	in MH63RS1
OSIABzz0016G12	OSIABa0081H03	1	in MH63RS1
OSIABzz0016H01	OSIABa0082I23	1
OSIABzz0016H02	OSIABa0082J16	4	in MH63RS1
OSIABzz0016H03	OSIABa0082K05	1	in MH63RS1
OSIABzz0016H04	OSIABa0083O04	1	in MH63RS1
OSIABzz0016H05	OSIABa0083P07	1	in MH63RS1
OSIABzz0016H06	OSIABa0085D22	2	in MH63RS1
OSIABzz0016H07	OSIABa0087A11	1	in MH63RS1
OSIABzz0016H08	OSIABa0087A18	1
OSIABzz0016H09	OSIABa0087H21	1
OSIABzz0016H10	OSIABa0087I01	1	in MH63RS1
OSIABzz0016H11	OSIABa0087M18	2	in MH63RS1
OSIABzz0016H12	OSIABa0088G13	2	in MH63RS1
OSIABzz0017A01	OSIABa0001A03	1	in MH63RS1
OSIABzz0017A02	OSIABa0001A13	2	in MH63RS1
OSIABzz0017A03	OSIABa0001B12	2	in MH63RS1
OSIABzz0017A04	OSIABa0001D02	2	in MH63RS1
OSIABzz0017A05	OSIABa0001D06	2
OSIABzz0017A06	OSIABa0001D18	1	in MH63RS1
OSIABzz0017A07	OSIABa0001H16	4	in MH63RS1
OSIABzz0017A08	OSIABa0001I11	2	in MH63RS1
OSIABzz0017A09	OSIABa0001I17	1	in MH63RS1
OSIABzz0017A10	OSIABa0001J11	1	in MH63RS1
OSIABzz0017A11	OSIABa0001J13	1	in MH63RS1
OSIABzz0017A12	OSIABa0001J24	3	in MH63RS1
OSIABzz0017B01	OSIABa0001L02	2
OSIABzz0017B02	OSIABa0001L22	2
OSIABzz0017B03	OSIABa0001M05	2	in MH63RS1
OSIABzz0017B04	OSIABa0001N14	1	in MH63RS1
OSIABzz0017B05	OSIABa0002A13	2	in MH63RS1
OSIABzz0017B06	OSIABa0002C07	2	in MH63RS1
OSIABzz0017B07	OSIABa0002D14	2	in MH63RS1
OSIABzz0017B08	OSIABa0002E13	1	in MH63RS1
OSIABzz0017B09	OSIABa0002E14	2	in MH63RS1
OSIABzz0017B10	OSIABa0002E19	2	in MH63RS1
OSIABzz0017B11	OSIABa0002E24	2	in MH63RS1
OSIABzz0017B12	OSIABa0002F04	1	in MH63RS1
OSIABzz0017C01	OSIABa0002F06	2	in MH63RS1
OSIABzz0017C02	OSIABa0002F16	1
OSIABzz0017C03	OSIABa0002G10	1	in MH63RS1
OSIABzz0017C04	OSIABa0002G16	2	in MH63RS1
OSIABzz0017C05	OSIABa0002G17	2
OSIABzz0017C06	OSIABa0002G24	2	in MH63RS1
OSIABzz0017C07	OSIABa0002H03	2
OSIABzz0017C08	OSIABa0002H07	1	in MH63RS1
OSIABzz0017C09	OSIABa0002H16	2	in MH63RS1
OSIABzz0017C10	OSIABa0002H17	1	in MH63RS1
OSIABzz0017C11	OSIABa0002H22	1
OSIABzz0017C12	OSIABa0002I16	1	in MH63RS1
OSIABzz0017D01	OSIABa0002I18	1	in MH63RS1
OSIABzz0017D02	OSIABa0002J02	2
OSIABzz0017D03	OSIABa0002J03	1	in MH63RS1
OSIABzz0017D04	OSIABa0002J05	1	in MH63RS1
OSIABzz0017D05	OSIABa0002J16	2	in MH63RS1
OSIABzz0017D06	OSIABa0002J24	3	in MH63RS1
OSIABzz0017D07	OSIABa0002K06	1	in MH63RS1
OSIABzz0017D08	OSIABa0002K07	2
OSIABzz0017D09	OSIABa0002K15	4
OSIABzz0017D10	OSIABa0002O02	1
OSIABzz0017D11	OSIABa0002O05	1	in MH63RS1
OSIABzz0017D12	OSIABa0003A07	2
OSIABzz0017E01	OSIABa0003A09	2
OSIABzz0017E02	OSIABa0003A14	1	in MH63RS1
OSIABzz0017E03	OSIABa0003A16	1
OSIABzz0017E04	OSIABa0003B10	2	in MH63RS1
OSIABzz0017E05	OSIABa0003B15	2	in MH63RS1
OSIABzz0017E06	OSIABa0003B17	2	in MH63RS1
OSIABzz0017E07	OSIABa0003B18	2	in MH63RS1
OSIABzz0017E08	OSIABa0003B20	2	in MH63RS1
OSIABzz0017E09	OSIABa0003B22	2
OSIABzz0017E10	OSIABa0003C02	2
OSIABzz0017E11	OSIABa0003C15	2
OSIABzz0017E12	OSIABa0003C20	2
OSIABzz0017F01	OSIABa0003D04	2	in MH63RS1
OSIABzz0017F02	OSIABa0003D07	2	in MH63RS1
OSIABzz0017F03	OSIABa0003D14	2	in MH63RS1
OSIABzz0017F04	OSIABa0003E18	2	in MH63RS1
OSIABzz0017F05	OSIABa0003G05	2	in MH63RS1
OSIABzz0017F06	OSIABa0003G10	2	in MH63RS1
OSIABzz0017F07	OSIABa0003G20	2	in MH63RS1
OSIABzz0017F08	OSIABa0003G23	2
OSIABzz0017F09	OSIABa0003H06	2	in MH63RS1
OSIABzz0017F10	OSIABa0003H10	2	in MH63RS1
OSIABzz0017F11	OSIABa0003H13	2	in MH63RS1
OSIABzz0017F12	OSIABa0003H16	2
OSIABzz0017G01	OSIABa0003H22	0
OSIABzz0017G02	OSIABa0003I01	1	in MH63RS1
OSIABzz0017G03	OSIABa0003I09	1	in MH63RS1
OSIABzz0017G04	OSIABa0003J18	1	in MH63RS1
OSIABzz0017G05	OSIABa0003J19	2
OSIABzz0017G06	OSIABa0003K06	1	in MH63RS1
OSIABzz0017G07	OSIABa0003K08	1	in MH63RS1
OSIABzz0017G08	OSIABa0003K09	0
OSIABzz0017G09	OSIABa0003K10	2	in MH63RS1
OSIABzz0017G10	OSIABa0003K12	1
OSIABzz0017G11	OSIABa0003K13	1
OSIABzz0017G12	OSIABa0003K17	2	in MH63RS1
OSIABzz0017H01	OSIABa0003L07	2	in MH63RS1
OSIABzz0017H02	OSIABa0003L13	1	in MH63RS1
OSIABzz0017H03	OSIABa0003M07	2	in MH63RS1
OSIABzz0017H04	OSIABa0003N07	1	in MH63RS1
OSIABzz0017H05	OSIABa0003N20	2	in MH63RS1
OSIABzz0017H06	OSIABa0003O09	1	in MH63RS1
OSIABzz0017H07	OSIABa0003P08	2
OSIABzz0017H08	OSIABa0003P19	1	in MH63RS1
OSIABzz0017H09	OSIABa0004A12	2	in MH63RS1
OSIABzz0017H10	OSIABa0004A21	1
OSIABzz0017H11	OSIABa0004B07	2	in MH63RS1
OSIABzz0017H12	OSIABa0004C07	1
OSIABzz0018A01	OSIABa0004E03	1	in MH63RS1
OSIABzz0018A02	OSIABa0004E10	1	in MH63RS1
OSIABzz0018A03	OSIABa0004E12	2	in MH63RS1
OSIABzz0018A04	OSIABa0004E21	2
OSIABzz0018A05	OSIABa0004F08	2
OSIABzz0018A06	OSIABa0004G16	2	in MH63RS1
OSIABzz0018A07	OSIABa0004H12	2	in MH63RS1
OSIABzz0018A08	OSIABa0004I23	1
OSIABzz0018A09	OSIABa0004J22	1	in MH63RS1
OSIABzz0018A10	OSIABa0004K09	2	in MH63RS1
OSIABzz0018A11	OSIABa0004K14	2	in MH63RS1
OSIABzz0018A12	OSIABa0004L06	2
OSIABzz0018B01	OSIABa0004L12	2	in MH63RS1
OSIABzz0018B02	OSIABa0004M18	2
OSIABzz0018B03	OSIABa0004N04	1	in MH63RS1
OSIABzz0018B04	OSIABa0004N08	2	in MH63RS1
OSIABzz0018B05	OSIABa0004O07	2
OSIABzz0018B06	OSIABa0004O20	1	in MH63RS1
OSIABzz0018B07	OSIABa0004P12	1	in MH63RS1
OSIABzz0018B08	OSIABa0005A09	2	in MH63RS1
OSIABzz0018B09	OSIABa0005A17	2	in MH63RS1
OSIABzz0018B10	OSIABa0005A24	1	in MH63RS1
OSIABzz0018B11	OSIABa0005B13	1	in MH63RS1
OSIABzz0018B12	OSIABa0005C09	2	in MH63RS1
OSIABzz0018C01	OSIABa0005D06	1
OSIABzz0018C02	OSIABa0005E14	2	in MH63RS1
OSIABzz0018C03	OSIABa0005E23	0
OSIABzz0018C04	OSIABa0005F06	1	in MH63RS1
OSIABzz0018C05	OSIABa0005F20	1	in MH63RS1
OSIABzz0018C06	OSIABa0005G22	1
OSIABzz0018C07	OSIABa0005H08	2	in MH63RS1
OSIABzz0018C08	OSIABa0005H19	1	in MH63RS1
OSIABzz0018C09	OSIABa0005H20	2	in MH63RS1
OSIABzz0018C10	OSIABa0005I04	2	in MH63RS1
OSIABzz0018C11	OSIABa0005I12	2	in MH63RS1
OSIABzz0018C12	OSIABa0005I17	2	in MH63RS1
OSIABzz0018D01	OSIABa0005J02	2	in MH63RS1
OSIABzz0018D02	OSIABa0005J09	2
OSIABzz0018D03	OSIABa0005J14	1	in MH63RS1
OSIABzz0018D04	OSIABa0005K06	1	in MH63RS1
OSIABzz0018D05	OSIABa0005K07	1
OSIABzz0018D06	OSIABa0005L10	2	in MH63RS1
OSIABzz0018D07	OSIABa0005L13	2	in MH63RS1
OSIABzz0018D08	OSIABa0005M07	2	in MH63RS1
OSIABzz0018D09	OSIABa0005M08	1	in MH63RS1
OSIABzz0018D10	OSIABa0005M11	2	in MH63RS1
OSIABzz0018D11	OSIABa0005M12	1	in MH63RS1
OSIABzz0018D12	OSIABa0005M24	2	in MH63RS1
OSIABzz0018E01	OSIABa0005N16	2	in MH63RS1
OSIABzz0018E02	OSIABa0005O09	1	in MH63RS1
OSIABzz0018E03	OSIABa0005O12	2	in MH63RS1
OSIABzz0018E04	OSIABa0005P06	1	in MH63RS1
OSIABzz0018E05	OSIABa0005P22	1
OSIABzz0018E06	OSIABa0006A10	2	in MH63RS1
OSIABzz0018E07	OSIABa0006B23	2
OSIABzz0018E08	OSIABa0006C05	2	in MH63RS1
OSIABzz0018E09	OSIABa0006D15	1	in MH63RS1
OSIABzz0018E10	OSIABa0006E11	0
OSIABzz0018E11	OSIABa0006E14	1	in MH63RS1
OSIABzz0018E12	OSIABa0006F07	2
OSIABzz0018F01	OSIABa0006F10	2	in MH63RS1
OSIABzz0018F02	OSIABa0006F16	2	in MH63RS1
OSIABzz0018F03	OSIABa0006F19	1	in MH63RS1
OSIABzz0018F04	OSIABa0006G06	1	in MH63RS1
OSIABzz0018F05	OSIABa0006G08	4
OSIABzz0018F06	OSIABa0006G15	2	in MH63RS1
OSIABzz0018F07	OSIABa0006G19	1	in MH63RS1
OSIABzz0018F08	OSIABa0006H16	2	in MH63RS1
OSIABzz0018F09	OSIABa0006I10	2
OSIABzz0018F10	OSIABa0006I11	1	in MH63RS1
OSIABzz0018F11	OSIABa0006J01	1	in MH63RS1
OSIABzz0018F12	OSIABa0006K14	2
OSIABzz0018G01	OSIABa0006L14	2	in MH63RS1
OSIABzz0018G02	OSIABa0006L17	1
OSIABzz0018G03	OSIABa0006M15	1	in MH63RS1
OSIABzz0018G04	OSIABa0006M16	1
OSIABzz0018G05	OSIABa0007A18	2	in MH63RS1
OSIABzz0018G06	OSIABa0007A20	1	in MH63RS1
OSIABzz0018G07	OSIABa0007A23	1	in MH63RS1
OSIABzz0018G08	OSIABa0007B05	2	in MH63RS1
OSIABzz0018G09	OSIABa0007B09	1	in MH63RS1
OSIABzz0018G10	OSIABa0007B11	1	in MH63RS1
OSIABzz0018G11	OSIABa0007B21	1	in MH63RS1
OSIABzz0018G12	OSIABa0007B22	4	in MH63RS1
OSIABzz0018H01	OSIABa0007C18	1	in MH63RS1
OSIABzz0018H02	OSIABa0007C20	1	in MH63RS1
OSIABzz0018H03	OSIABa0007D11	1	in MH63RS1
OSIABzz0018H04	OSIABa0007D15	2	in MH63RS1
OSIABzz0018H05	OSIABa0007D16	0
OSIABzz0018H06	OSIABa0007E09	4	in MH63RS1
OSIABzz0018H07	OSIABa0007E16	1	in MH63RS1
OSIABzz0018H08	OSIABa0007E24	2	in MH63RS1
OSIABzz0018H09	OSIABa0007F23	1	in MH63RS1
OSIABzz0018H10	OSIABa0007G01	1	in MH63RS1
OSIABzz0018H11	OSIABa0007G06	0
OSIABzz0018H12	OSIABa0007G09	1
OSIABzz0019A01	OSIABa0007G11	1	in MH63RS1
OSIABzz0019A02	OSIABa0007G19	1	in MH63RS1
OSIABzz0019A03	OSIABa0007G20	1	in MH63RS1
OSIABzz0019A04	OSIABa0007H19	1	in MH63RS1
OSIABzz0019A05	OSIABa0007I11	1
OSIABzz0019A06	OSIABa0007I22	2	in MH63RS1
OSIABzz0019A07	OSIABa0007K11	1	in MH63RS1
OSIABzz0019A08	OSIABa0007K15	1
OSIABzz0019A09	OSIABa0007K20	1	in MH63RS1
OSIABzz0019A10	OSIABa0007M15	1	in MH63RS1
OSIABzz0019A11	OSIABa0007M19	2	in MH63RS1
OSIABzz0019A12	OSIABa0007N12	1
OSIABzz0019B01	OSIABa0007N13	1	in MH63RS1
OSIABzz0019B02	OSIABa0007O06	1	in MH63RS1
OSIABzz0019B03	OSIABa0007O14	2
OSIABzz0019B04	OSIABa0007P12	1	in MH63RS1
OSIABzz0019B05	OSIABa0008B14	1	in MH63RS1
OSIABzz0019B06	OSIABa0008B16	1	in MH63RS1
OSIABzz0019B07	OSIABa0008B20	1	in MH63RS1
OSIABzz0019B08	OSIABa0008C09	1	in MH63RS1
OSIABzz0019B09	OSIABa0008C18	1	in MH63RS1
OSIABzz0019B10	OSIABa0008F09	1	in MH63RS1
OSIABzz0019B11	OSIABa0008F20	1	in MH63RS1
OSIABzz0019B12	OSIABa0008G17	1
OSIABzz0019C01	OSIABa0008H17	1
OSIABzz0019C02	OSIABa0008I06	2
OSIABzz0019C03	OSIABa0008J02	1	in MH63RS1
OSIABzz0019C04	OSIABa0008K13	2	in MH63RS1
OSIABzz0019C05	OSIABa0008M09	2	in MH63RS1
OSIABzz0019C06	OSIABa0008O10	2	in MH63RS1
OSIABzz0019C07	OSIABa0008O11	1	in MH63RS1
OSIABzz0019C08	OSIABa0009A10	1	in MH63RS1
OSIABzz0019C09	OSIABa0009A14	1	in MH63RS1
OSIABzz0019C10	OSIABa0009B01	2	in MH63RS1
OSIABzz0019C11	OSIABa0009B05	1	in MH63RS1
OSIABzz0019C12	OSIABa0009B22	0
OSIABzz0019D01	OSIABa0009C06	1	in MH63RS1
OSIABzz0019D02	OSIABa0009C14	3
OSIABzz0019D03	OSIABa0009C19	1	in MH63RS1
OSIABzz0019D04	OSIABa0009C23	1
OSIABzz0019D05	OSIABa0009D17	1
OSIABzz0019D06	OSIABa0009D22	1	in MH63RS1
OSIABzz0019D07	OSIABa0009D24	1	in MH63RS1
OSIABzz0019D08	OSIABa0009E05	2	in MH63RS1
OSIABzz0019D09	OSIABa0009F05	1
OSIABzz0019D10	OSIABa0009F13	1
OSIABzz0019D11	OSIABa0009F17	0
OSIABzz0019D12	OSIABa0009G05	2	in MH63RS1
OSIABzz0019E01	OSIABa0009G19	2	in MH63RS1
OSIABzz0019E02	OSIABa0009H12	1	in MH63RS1
OSIABzz0019E03	OSIABa0009I02	1	in MH63RS1
OSIABzz0019E04	OSIABa0009I14	2
OSIABzz0019E05	OSIABa0009K07	1	in MH63RS1
OSIABzz0019E06	OSIABa0009K11	2
OSIABzz0019E07	OSIABa0009K17	2	in MH63RS1
OSIABzz0019E08	OSIABa0009K21	1
OSIABzz0019E09	OSIABa0009L21	1
OSIABzz0019E10	OSIABa0009M07	1	in MH63RS1
OSIABzz0019E11	OSIABa0009N02	1	in MH63RS1
OSIABzz0019E12	OSIABa0009N10	1
OSIABzz0019F01	OSIABa0009N13	2	in MH63RS1
OSIABzz0019F02	OSIABa0009O15	1	in MH63RS1
OSIABzz0019F03	OSIABa0009P09	1	in MH63RS1
OSIABzz0019F04	OSIABa0009P21	1
OSIABzz0019F05	OSIABa0010A03	2	in MH63RS1
OSIABzz0019F06	OSIABa0010A23	1	in MH63RS1
OSIABzz0019F07	OSIABa0010B21	1	in MH63RS1
OSIABzz0019F08	OSIABa0010C12	2
OSIABzz0019F09	OSIABa0010D03	1
OSIABzz0019F10	OSIABa0010D10	2
OSIABzz0019F11	OSIABa0010D22	1	in MH63RS1
OSIABzz0019F12	OSIABa0010E18	1
OSIABzz0019G01	OSIABa0010F15	2
OSIABzz0019G02	OSIABa0010H08	1	in MH63RS1
OSIABzz0019G03	OSIABa0010H21	1	in MH63RS1
OSIABzz0019G04	OSIABa0010I01	1	in MH63RS1
OSIABzz0019G05	OSIABa0010I18	1	in MH63RS1
OSIABzz0019G06	OSIABa0010I22	0
OSIABzz0019G07	OSIABa0010I23	2
OSIABzz0019G08	OSIABa0010J18	2
OSIABzz0019G09	OSIABa0010K19	4
OSIABzz0019G10	OSIABa0010K20	1	in MH63RS1
OSIABzz0019G11	OSIABa0010L07	2	in MH63RS1
OSIABzz0019G12	OSIABa0010L09	1	in MH63RS1
OSIABzz0019H01	OSIABa0010L13	2
OSIABzz0019H02	OSIABa0010M16	1
OSIABzz0019H03	OSIABa0010N09	1	in MH63RS1
OSIABzz0019H04	OSIABa0010N11	1
OSIABzz0019H05	OSIABa0010P12	4	in MH63RS1
OSIABzz0019H06	OSIABa0011A07	4	in MH63RS1
OSIABzz0019H07	OSIABa0011A09	2
OSIABzz0019H08	OSIABa0011A10	2	in MH63RS1
OSIABzz0019H09	OSIABa0011A24	1	in MH63RS1
OSIABzz0019H10	OSIABa0011B04	1	in MH63RS1
OSIABzz0019H11	OSIABa0011B10	1	in MH63RS1
OSIABzz0019H12	OSIABa0011B12	1	in MH63RS1
OSIABzz0020A01	OSIABa0011C21	2	in MH63RS1
OSIABzz0020A02	OSIABa0011C22	2
OSIABzz0020A03	OSIABa0011E01	0
OSIABzz0020A04	OSIABa0011E04	1	in MH63RS1
OSIABzz0020A05	OSIABa0011E07	1
OSIABzz0020A06	OSIABa0011E24	2	in MH63RS1
OSIABzz0020A07	OSIABa0011F02	1	in MH63RS1
OSIABzz0020A08	OSIABa0011F03	1	in MH63RS1
OSIABzz0020A09	OSIABa0011F10	2
OSIABzz0020A10	OSIABa0011F11	2
OSIABzz0020A11	OSIABa0011F13	0
OSIABzz0020A12	OSIABa0011F22	2
OSIABzz0020B01	OSIABa0011H01	1	in MH63RS1
OSIABzz0020B02	OSIABa0011H04	1
OSIABzz0020B03	OSIABa0011I12	2	in MH63RS1
OSIABzz0020B04	OSIABa0011I13	1	in MH63RS1
OSIABzz0020B05	OSIABa0011K03	2
OSIABzz0020B06	OSIABa0011K06	1	in MH63RS1
OSIABzz0020B07	OSIABa0011K07	2	in MH63RS1
OSIABzz0020B08	OSIABa0011L03	2	in MH63RS1
OSIABzz0020B09	OSIABa0011L17	2
OSIABzz0020B10	OSIABa0011L18	2
OSIABzz0020B11	OSIABa0011M03	2	in MH63RS1
OSIABzz0020B12	OSIABa0011M07	2	in MH63RS1
OSIABzz0020C01	OSIABa0011M10	1	in MH63RS1
OSIABzz0020C02	OSIABa0011M13	2	in MH63RS1
OSIABzz0020C03	OSIABa0011M19	2
OSIABzz0020C04	OSIABa0011N12	2
OSIABzz0020C05	OSIABa0011N17	1	in MH63RS1
OSIABzz0020C06	OSIABa0011O01	2
OSIABzz0020C07	OSIABa0011O02	2	in MH63RS1
OSIABzz0020C08	OSIABa0011O09	1	in MH63RS1
OSIABzz0020C09	OSIABa0011O12	2	in MH63RS1
OSIABzz0020C10	OSIABa0011O13	2	in MH63RS1
OSIABzz0020C11	OSIABa0011O19	1
OSIABzz0020C12	OSIABa0011P19	0
OSIABzz0020D01	OSIABa0012A06	2
OSIABzz0020D02	OSIABa0012A09	1	in MH63RS1
OSIABzz0020D03	OSIABa0012A10	2	in MH63RS1
OSIABzz0020D04	OSIABa0012A24	1	in MH63RS1
OSIABzz0020D05	OSIABa0012B07	2	in MH63RS1
OSIABzz0020D06	OSIABa0012B17	2
OSIABzz0020D07	OSIABa0012C02	2
OSIABzz0020D08	OSIABa0012C09	1
OSIABzz0020D09	OSIABa0012C10	2	in MH63RS1
OSIABzz0020D10	OSIABa0012D07	2	in MH63RS1
OSIABzz0020D11	OSIABa0012D10	2	in MH63RS1
OSIABzz0020D12	OSIABa0012D20	2	in MH63RS1
OSIABzz0020E01	OSIABa0012D22	2	in MH63RS1
OSIABzz0020E02	OSIABa0012E09	1	in MH63RS1
OSIABzz0020E03	OSIABa0012F02	2	in MH63RS1
OSIABzz0020E04	OSIABa0012F05	1
OSIABzz0020E05	OSIABa0012F08	2
OSIABzz0020E06	OSIABa0012F17	2	in MH63RS1
OSIABzz0020E07	OSIABa0012G02	2	in MH63RS1
OSIABzz0020E08	OSIABa0012G03	1	in MH63RS1
OSIABzz0020E09	OSIABa0012G13	1	in MH63RS1
OSIABzz0020E10	OSIABa0012H08	1
OSIABzz0020E11	OSIABa0012I01	2	in MH63RS1
OSIABzz0020E12	OSIABa0012I02	2	in MH63RS1
OSIABzz0020F01	OSIABa0012I09	1	in MH63RS1
OSIABzz0020F02	OSIABa0012I11	2	in MH63RS1
OSIABzz0020F03	OSIABa0012J18	2	in MH63RS1
OSIABzz0020F04	OSIABa0012J20	1	in MH63RS1
OSIABzz0020F05	OSIABa0012K03	2	in MH63RS1
OSIABzz0020F06	OSIABa0012K08	2	in MH63RS1
OSIABzz0020F07	OSIABa0012K18	2
OSIABzz0020F08	OSIABa0012L01	2	in MH63RS1
OSIABzz0020F09	OSIABa0012L05	2	in MH63RS1
OSIABzz0020F10	OSIABa0012L07	1
OSIABzz0020F11	OSIABa0012M02	2
OSIABzz0020F12	OSIABa0012M23	2
OSIABzz0020G01	OSIABa0012N21	1	in MH63RS1
OSIABzz0020G02	OSIABa0012O09	1	in MH63RS1
OSIABzz0020G03	OSIABa0012O21	2
OSIABzz0020G04	OSIABa0013B16	2	in MH63RS1
OSIABzz0020G05	OSIABa0013B17	1	in MH63RS1
OSIABzz0020G06	OSIABa0013E11	2	in MH63RS1
OSIABzz0020G07	OSIABa0013E17	2
OSIABzz0020G08	OSIABa0013F03	1	in MH63RS1
OSIABzz0020G09	OSIABa0013I22	1
OSIABzz0020G10	OSIABa0013K19	1	in MH63RS1
OSIABzz0020G11	OSIABa0013L06	1	in MH63RS1
OSIABzz0020G12	OSIABa0013L16	2	in MH63RS1
OSIABzz0020H01	OSIABa0013N19	0
OSIABzz0020H02	OSIABa0013O02	0
OSIABzz0020H03	OSIABa0013O06	1	in MH63RS1
OSIABzz0020H04	OSIABa0013O07	1	in MH63RS1
OSIABzz0020H05	OSIABa0013O10	1
OSIABzz0020H06	OSIABa0013P21	2
OSIABzz0020H07	OSIABa0014A06	1	in MH63RS1
OSIABzz0020H08	OSIABa0014B05	1	in MH63RS1
OSIABzz0020H09	OSIABa0014C03	2	in MH63RS1
OSIABzz0020H10	OSIABa0014D13	1	in MH63RS1
OSIABzz0020H11	OSIABa0014D17	2	in MH63RS1
OSIABzz0020H12	OSIABa0014F11	1	in MH63RS1
OSIABzz0021A01	OSIABa0014G17	2
OSIABzz0021A02	OSIABa0014G18	1
OSIABzz0021A03	OSIABa0014G23	0
OSIABzz0021A04	OSIABa0014G24	2	in MH63RS1
OSIABzz0021A05	OSIABa0014H09	2	in MH63RS1
OSIABzz0021A06	OSIABa0014J12	2
OSIABzz0021A07	OSIABa0014K17	2	in MH63RS1
OSIABzz0021A08	OSIABa0014K22	1
OSIABzz0021A09	OSIABa0014O15	1
OSIABzz0021A10	OSIABa0014O22	2	in MH63RS1
OSIABzz0021A11	OSIABa0014P07	1	in MH63RS1
OSIABzz0021A12	OSIABa0015A06	2	in MH63RS1
OSIABzz0021B01	OSIABa0015A14	1	in MH63RS1
OSIABzz0021B02	OSIABa0015A17	1	in MH63RS1
OSIABzz0021B03	OSIABa0015A20	2
OSIABzz0021B04	OSIABa0015B01	1	in MH63RS1
OSIABzz0021B05	OSIABa0015C10	2	in MH63RS1
OSIABzz0021B06	OSIABa0015C20	2
OSIABzz0021B07	OSIABa0015D05	2	in MH63RS1
OSIABzz0021B08	OSIABa0015F09	1	in MH63RS1
OSIABzz0021B09	OSIABa0015H15	4	in MH63RS1
OSIABzz0021B10	OSIABa0015I03	0
OSIABzz0021B11	OSIABa0015I04	2	in MH63RS1
OSIABzz0021B12	OSIABa0015I15	1	in MH63RS1
OSIABzz0021C01	OSIABa0015I21	2	in MH63RS1
OSIABzz0021C02	OSIABa0015K07	2	in MH63RS1
OSIABzz0021C03	OSIABa0015K11	2
OSIABzz0021C04	OSIABa0015L07	0
OSIABzz0021C05	OSIABa0015L14	3	in MH63RS1
OSIABzz0021C06	OSIABa0015M14	1	in MH63RS1
OSIABzz0021C07	OSIABa0015M22	1	in MH63RS1
OSIABzz0021C08	OSIABa0015O20	2	in MH63RS1
OSIABzz0021C09	OSIABa0016B08	1	in MH63RS1
OSIABzz0021C10	OSIABa0016B14	2	in MH63RS1
OSIABzz0021C11	OSIABa0016B19	2	in MH63RS1
OSIABzz0021C12	OSIABa0016B23	1	in MH63RS1
OSIABzz0021D01	OSIABa0016C21	1	in MH63RS1
OSIABzz0021D02	OSIABa0016D10	2	in MH63RS1
OSIABzz0021D03	OSIABa0016D21	2	in MH63RS1
OSIABzz0021D04	OSIABa0016E05	1	in MH63RS1
OSIABzz0021D05	OSIABa0016E11	1	in MH63RS1
OSIABzz0021D06	OSIABa0016G10	1
OSIABzz0021D07	OSIABa0016H05	2	in MH63RS1
OSIABzz0021D08	OSIABa0016H13	2
OSIABzz0021D09	OSIABa0016H16	1	in MH63RS1
OSIABzz0021D10	OSIABa0016H21	2
OSIABzz0021D11	OSIABa0016J01	1
OSIABzz0021D12	OSIABa0016J11	2	in MH63RS1
OSIABzz0021E01	OSIABa0016J16	2	in MH63RS1
OSIABzz0021E02	OSIABa0016K17	2	in MH63RS1
OSIABzz0021E03	OSIABa0016L01	2	in MH63RS1
OSIABzz0021E04	OSIABa0016L15	2
OSIABzz0021E05	OSIABa0016M03	2	in MH63RS1
OSIABzz0021E06	OSIABa0016M06	1
OSIABzz0021E07	OSIABa0016M21	1
OSIABzz0021E08	OSIABa0016N09	2
OSIABzz0021E09	OSIABa0016N12	2	in MH63RS1
OSIABzz0021E10	OSIABa0016N17	2
OSIABzz0021E11	OSIABa0016N21	2	in MH63RS1
OSIABzz0021E12	OSIABa0016N23	1	in MH63RS1
OSIABzz0021F01	OSIABa0016P09	2
OSIABzz0021F02	OSIABa0016P12	2	in MH63RS1
OSIABzz0021F03	OSIABa0017I23	2	in MH63RS1
OSIABzz0021F04	OSIABa0018B01	1	in MH63RS1
OSIABzz0021F05	OSIABa0020E02	1
OSIABzz0021F06	OSIABa0020E04	0
OSIABzz0021F07	OSIABa0020H20	1
OSIABzz0021F08	OSIABa0020K15	4	in MH63RS1
OSIABzz0021F09	OSIABa0021A05	2
OSIABzz0021F10	OSIABa0021B01	2	in MH63RS1
OSIABzz0021F11	OSIABa0021B10	1	in MH63RS1
OSIABzz0021F12	OSIABa0021B19	4
OSIABzz0021G01	OSIABa0021C01	1	in MH63RS1
OSIABzz0021G02	OSIABa0021E06	1
OSIABzz0021G03	OSIABa0021E13	2	in MH63RS1
OSIABzz0021G04	OSIABa0021G19	2
OSIABzz0021G05	OSIABa0021H13	1	in MH63RS1
OSIABzz0021G06	OSIABa0021H23	2	in MH63RS1
[truncated: 3,512 more rows]

## Sheet: Supplementary Table 2a
Supplementary Table 2a. BAC pooling schema for sequencing ZS97 genome
Pool Name	Pool Size	Pooling BACs	Original BACs	Notes	Assembly jobId
MTP01_01-04	32	OSIZBzz0001A01(1) OSIZBzz0001A02(1) OSIZBzz0001A03(2) OSIZBzz0001A04(2) OSIZBzz0001B01(1) OSIZBzz0001B02(1) OSIZBzz0001B03(2) OSIZBzz0001B04(2) OSIZBzz0001C01(1) OSIZBzz0001C02(2) OSIZBzz0001C03(1) OSIZBzz0001C04(2) OSIZBzz0001D01(2) OSIZBzz0001D02(2) OSIZBzz0001D03(2) OSIZBzz0001D04(2) OSIZBzz0001E01(4) OSIZBzz0001E02(1) OSIZBzz0001E03(2) OSIZBzz0001E04(1) OSIZBzz0001F01(2) OSIZBzz0001F02(2) OSI…	OSIZBa0001A04(1) OSIZBa0001B04(1) OSIZBa0001B07(2) OSIZBa0001B08(2) OSIZBa0001E20(1) OSIZBa0001E23(1) OSIZBa0001F02(2) OSIZBa0001F04(2) OSIZBa0001I15(1) OSIZBa0001I24(2) OSIZBa0001J04(1) OSIZBa0001J14(2) OSIZBa0001L15(2) OSIZBa0001L20(2) OSIZBa0001O04(2) OSIZBa0001O07(2) OSIZBa0001P20(4) OSIZBa0002A08(1) OSIZBa0002A15(2) OSIZBa0002A20(1) OSIZBa0002C05(2) OSIZBa0002C06(2) OSIZBa0002C07(1) OSIZBa00…	Sequenced: 32.	16742
MTP01_05-08	32	OSIZBzz0001A05(2) OSIZBzz0001A06(1) OSIZBzz0001A07(2) OSIZBzz0001A08(2) OSIZBzz0001B05(2) OSIZBzz0001B06(1) OSIZBzz0001B07(4) OSIZBzz0001B08(2) OSIZBzz0001C05(4) OSIZBzz0001C06(1) OSIZBzz0001C07(1) OSIZBzz0001C08(2) OSIZBzz0001D05(1) OSIZBzz0001D06(1) OSIZBzz0001D07(2) OSIZBzz0001D08(1) OSIZBzz0001E05(2) OSIZBzz0001E06(4) OSIZBzz0001E07(2) OSIZBzz0001E08(1) OSIZBzz0001F05(2) OSIZBzz0001F06(2) OSI…	OSIZBa0001B15(2) OSIZBa0001B20(1) OSIZBa0001C01(2) OSIZBa0001C08(2) OSIZBa0001F08(2) OSIZBa0001F11(1) OSIZBa0001F20(4) OSIZBa0001G01(2) OSIZBa0001J22(4) OSIZBa0001K01(1) OSIZBa0001K03(1) OSIZBa0001K13(2) OSIZBa0001O11(1) OSIZBa0001O15(1) OSIZBa0001O16(2) OSIZBa0001O17(1) OSIZBa0002B05(2) OSIZBa0002B06(4) OSIZBa0002B08(2) OSIZBa0002B10(1) OSIZBa0002C10(2) OSIZBa0002C19(2) OSIZBa0002D02(1) OSIZBa00…	Sequenced: 32.	16743
MTP01_09-12	32	OSIZBzz0001A09(1) OSIZBzz0001A10(1) OSIZBzz0001A11(1) OSIZBzz0001A12(1) OSIZBzz0001B09(1) OSIZBzz0001B10(2) OSIZBzz0001B11(1) OSIZBzz0001B12(1) OSIZBzz0001C09(1) OSIZBzz0001C10(1) OSIZBzz0001C11(2) OSIZBzz0001C12(1) OSIZBzz0001D09(1) OSIZBzz0001D10(1) OSIZBzz0001D11(1) OSIZBzz0001D12(1) OSIZBzz0001E09(1) OSIZBzz0001E10(2) OSIZBzz0001E11(2) OSIZBzz0001E12(1) OSIZBzz0001F09(1) OSIZBzz0001F10(4) OSI…	OSIZBa0001C15(1) OSIZBa0001C24(1) OSIZBa0001E03(1) OSIZBa0001E15(1) OSIZBa0001G02(1) OSIZBa0001G12(2) OSIZBa0001H12(1) OSIZBa0001H22(1) OSIZBa0001K16(1) OSIZBa0001L08(1) OSIZBa0001L09(2) OSIZBa0001L12(1) OSIZBa0001P07(1) OSIZBa0001P12(1) OSIZBa0001P13(1) OSIZBa0001P19(1) OSIZBa0002B14(1) OSIZBa0002B16(2) OSIZBa0002C01(2) OSIZBa0002C04(1) OSIZBa0002D16(1) OSIZBa0002D17(4) OSIZBa0002D20(2) OSIZBa00…	Sequenced: 32.	16803
MTP02_01-04	32	OSIZBzz0002A01(2) OSIZBzz0002A02(2) OSIZBzz0002A03(2) OSIZBzz0002A04(1) OSIZBzz0002B01(1) OSIZBzz0002B02(4) OSIZBzz0002B03(2) OSIZBzz0002B04(2) OSIZBzz0002C01(1) OSIZBzz0002C02(2) OSIZBzz0002C03(2) OSIZBzz0002C04(2) OSIZBzz0002D01(2) OSIZBzz0002D02(1) OSIZBzz0002D03(2) OSIZBzz0002D04(2) OSIZBzz0002E01(1) OSIZBzz0002E02(1) OSIZBzz0002E03(1) OSIZBzz0002E04(1) OSIZBzz0002F01(2) OSIZBzz0002F02(1) OSI…	OSIZBa0002K14(2) OSIZBa0002K15(2) OSIZBa0002K17(2) OSIZBa0002L06(1) OSIZBa0002N07(1) OSIZBa0002N08(4) OSIZBa0002N11(2) OSIZBa0002N12(2) OSIZBa0002P05(1) OSIZBa0002P06(2) OSIZBa0002P11(2) OSIZBa0002P15(2) OSIZBa0003B22(2) OSIZBa0003B24(1) OSIZBa0003C02(2) OSIZBa0003C04(2) OSIZBa0003E01(1) OSIZBa0003E07(1) OSIZBa0003E11(1) OSIZBa0003E14(1) OSIZBa0003G18(2) OSIZBa0003G20(1) OSIZBa0003H06(1) OSIZBa00…	Sequenced: 31; Not sequenced: 1.	16804
MTP02_05-08	32	OSIZBzz0002A05(1) OSIZBzz0002A06(2) OSIZBzz0002A07(2) OSIZBzz0002A08(2) OSIZBzz0002B05(1) OSIZBzz0002B06(2) OSIZBzz0002B07(2) OSIZBzz0002B08(1) OSIZBzz0002C05(2) OSIZBzz0002C06(2) OSIZBzz0002C07(2) OSIZBzz0002C08(2) OSIZBzz0002D05(2) OSIZBzz0002D06(2) OSIZBzz0002D07(2) OSIZBzz0002D08(2) OSIZBzz0002E05(1) OSIZBzz0002E06(2) OSIZBzz0002E07(2) OSIZBzz0002E08(2) OSIZBzz0002F05(2) OSIZBzz0002F06(2) OSI…	OSIZBa0002L08(1) OSIZBa0002L14(2) OSIZBa0002L15(2) OSIZBa0002L22(2) OSIZBa0002N13(1) OSIZBa0002O01(2) OSIZBa0002O06(2) OSIZBa0002O07(1) OSIZBa0003A05(2) OSIZBa0003A11(2) OSIZBa0003A16(2) OSIZBa0003A20(2) OSIZBa0003C05(2) OSIZBa0003C11(2) OSIZBa0003C18(2) OSIZBa0003C22(2) OSIZBa0003F01(1) OSIZBa0003F02(2) OSIZBa0003F05(2) OSIZBa0003F14(2) OSIZBa0003I09(2) OSIZBa0003I11(2) OSIZBa0003I15(1) OSIZBa00…	Sequenced: 32.	16754
MTP02_09-12	32	OSIZBzz0002A09(1) OSIZBzz0002A10(1) OSIZBzz0002A11(1) OSIZBzz0002A12(2) OSIZBzz0002B09(2) OSIZBzz0002B10(2) OSIZBzz0002B11(1) OSIZBzz0002B12(2) OSIZBzz0002C09(2) OSIZBzz0002C10(2) OSIZBzz0002C11(2) OSIZBzz0002C12(2) OSIZBzz0002D09(1) OSIZBzz0002D10(1) OSIZBzz0002D11(2) OSIZBzz0002D12(2) OSIZBzz0002E09(1) OSIZBzz0002E10(2) OSIZBzz0002E11(4) OSIZBzz0002E12(1) OSIZBzz0002F09(1) OSIZBzz0002F10(2) OSI…	OSIZBa0002M09(1) OSIZBa0002M14(1) OSIZBa0002M16(1) OSIZBa0002M20(2) OSIZBa0002O12(2) OSIZBa0002O17(2) OSIZBa0002O18(1) OSIZBa0002O24(2) OSIZBa0003A22(2) OSIZBa0003B04(2) OSIZBa0003B06(2) OSIZBa0003B16(2) OSIZBa0003D12(1) OSIZBa0003D16(1) OSIZBa0003D21(2) OSIZBa0003D24(2) OSIZBa0003F15(1) OSIZBa0003F17(2) OSIZBa0003F24(4) OSIZBa0003G02(1) OSIZBa0003J12(1) OSIZBa0003J20(2) OSIZBa0003K03(2) OSIZBa00…	Sequenced: 32.	16755
MTP03_01-04	32	OSIZBzz0003A01(2) OSIZBzz0003A02(2) OSIZBzz0003A03(2) OSIZBzz0003A04(1) OSIZBzz0003B01(0) OSIZBzz0003B02(2) OSIZBzz0003B03(1) OSIZBzz0003B04(1) OSIZBzz0003C01(2) OSIZBzz0003C02(2) OSIZBzz0003C03(1) OSIZBzz0003C04(2) OSIZBzz0003D01(1) OSIZBzz0003D02(2) OSIZBzz0003D03(2) OSIZBzz0003D04(2) OSIZBzz0003E01(1) OSIZBzz0003E02(2) OSIZBzz0003E03(2) OSIZBzz0003E04(1) OSIZBzz0003F01(2) OSIZBzz0003F02(2) OSI…	OSIZBa0004A02(2) OSIZBa0004A03(2) OSIZBa0004A05(2) OSIZBa0004A08(1) OSIZBa0004E15(0) OSIZBa0004F14(2) OSIZBa0004F15(1) OSIZBa0004F21(1) OSIZBa0004M07(2) OSIZBa0004N08(2) OSIZBa0004O04(1) OSIZBa0004O06(2) OSIZBa0005C09(1) OSIZBa0005C14(2) OSIZBa0005C15(2) OSIZBa0005C17(2) OSIZBa0005F23(1) OSIZBa0005G21(2) OSIZBa0005G22(2) OSIZBa0005H07(1) OSIZBa0005K12(2) OSIZBa0005K13(2) OSIZBa0005K17(2) OSIZBa00…	Sequenced: 31; Not sequenced: 1.	16801
MTP03_05-08	32	OSIZBzz0003A05(1) OSIZBzz0003A06(0) OSIZBzz0003A07(2) OSIZBzz0003A08(1) OSIZBzz0003B05(1) OSIZBzz0003B06(2) OSIZBzz0003B07(1) OSIZBzz0003B08(1) OSIZBzz0003C05(1) OSIZBzz0003C06(1) OSIZBzz0003C07(0) OSIZBzz0003C08(1) OSIZBzz0003D05(1) OSIZBzz0003D06(1) OSIZBzz0003D07(2) OSIZBzz0003D08(2) OSIZBzz0003E05(1) OSIZBzz0003E06(4) OSIZBzz0003E07(1) OSIZBzz0003E08(2) OSIZBzz0003F05(0) OSIZBzz0003F06(1) OSI…	OSIZBa0004A15(1) OSIZBa0004B05(0) OSIZBa0004B18(2) OSIZBa0004B20(1) OSIZBa0004G15(1) OSIZBa0004H02(2) OSIZBa0004H08(1) OSIZBa0004I07(1) OSIZBa0004O07(1) OSIZBa0004O19(1) OSIZBa0004P05(0) OSIZBa0004P06(1) OSIZBa0005D03(1) OSIZBa0005D07(1) OSIZBa0005D13(2) OSIZBa0005D15(2) OSIZBa0005H13(1) OSIZBa0005H20(4) OSIZBa0005H21(1) OSIZBa0005I03(2) OSIZBa0005L15(0) OSIZBa0005L19(1) OSIZBa0005L20(2) OSIZBa00…	Sequenced: 29; Not sequenced: 3.	16870
MTP03_09-12	32	OSIZBzz0003A09(2) OSIZBzz0003A10(2) OSIZBzz0003A11(2) OSIZBzz0003A12(3) OSIZBzz0003B09(2) OSIZBzz0003B10(1) OSIZBzz0003B11(2) OSIZBzz0003B12(1) OSIZBzz0003C09(1) OSIZBzz0003C10(0) OSIZBzz0003C11(1) OSIZBzz0003C12(2) OSIZBzz0003D09(2) OSIZBzz0003D10(2) OSIZBzz0003D11(2) OSIZBzz0003D12(2) OSIZBzz0003E09(2) OSIZBzz0003E10(2) OSIZBzz0003E11(2) OSIZBzz0003E12(2) OSIZBzz0003F09(2) OSIZBzz0003F10(2) OSI…	OSIZBa0004C05(2) OSIZBa0004D06(2) OSIZBa0004D20(2) OSIZBa0004E05(3) OSIZBa0004I24(2) OSIZBa0004J11(1) OSIZBa0004K01(2) OSIZBa0004L06(1) OSIZBa0004P07(1) OSIZBa0005A05(0) OSIZBa0005A22(1) OSIZBa0005B19(2) OSIZBa0005D19(2) OSIZBa0005D21(2) OSIZBa0005F03(2) OSIZBa0005F18(2) OSIZBa0005I16(2) OSIZBa0005J18(2) OSIZBa0005J23(2) OSIZBa0005K05(2) OSIZBa0005M23(2) OSIZBa0005N06(2) OSIZBa0005N14(2) OSIZBa00…	Sequenced: 31; Not sequenced: 1.	16757
MTP04_01-04	32	OSIZBzz0004A01(1) OSIZBzz0004A02(1) OSIZBzz0004A03(2) OSIZBzz0004A04(2) OSIZBzz0004B01(2) OSIZBzz0004B02(2) OSIZBzz0004B03(1) OSIZBzz0004B04(2) OSIZBzz0004C01(1) OSIZBzz0004C02(2) OSIZBzz0004C03(2) OSIZBzz0004C04(1) OSIZBzz0004D01(0) OSIZBzz0004D02(2) OSIZBzz0004D03(2) OSIZBzz0004D04(2) OSIZBzz0004E01(2) OSIZBzz0004E02(1) OSIZBzz0004E03(2) OSIZBzz0004E04(2) OSIZBzz0004F01(2) OSIZBzz0004F02(2) OSI…	OSIZBa0006F16(1) OSIZBa0006F22(1) OSIZBa0006F24(2) OSIZBa0006G08(2) OSIZBa0006I07(2) OSIZBa0006I19(2) OSIZBa0006I20(1) OSIZBa0006I21(2) OSIZBa0006K07(1) OSIZBa0006K14(2) OSIZBa0006K20(2) OSIZBa0006K21(1) OSIZBa0006M13(0) OSIZBa0006M15(2) OSIZBa0006M24(2) OSIZBa0006N05(2) OSIZBa0006O15(2) OSIZBa0006P01(1) OSIZBa0006P02(2) OSIZBa0006P14(2) OSIZBa0007C12(2) OSIZBa0007C13(2) OSIZBa0007C21(2) OSIZBa00…	Sequenced: 31; Not sequenced: 1.	16802
MTP04_05-08	32	OSIZBzz0004A05(2) OSIZBzz0004A06(1) OSIZBzz0004A07(2) OSIZBzz0004A08(2) OSIZBzz0004B05(2) OSIZBzz0004B06(2) OSIZBzz0004B07(1) OSIZBzz0004B08(4) OSIZBzz0004C05(2) OSIZBzz0004C06(2) OSIZBzz0004C07(2) OSIZBzz0004C08(2) OSIZBzz0004D05(2) OSIZBzz0004D06(2) OSIZBzz0004D07(2) OSIZBzz0004D08(2) OSIZBzz0004E05(2) OSIZBzz0004E06(2) OSIZBzz0004E07(2) OSIZBzz0004E08(1) OSIZBzz0004F05(2) OSIZBzz0004F06(2) OSI…	OSIZBa0006G13(2) OSIZBa0006G14(1) OSIZBa0006H07(2) OSIZBa0006H11(2) OSIZBa0006I23(2) OSIZBa0006J01(2) OSIZBa0006J04(1) OSIZBa0006J06(4) OSIZBa0006K22(2) OSIZBa0006L02(2) OSIZBa0006L04(2) OSIZBa0006L17(2) OSIZBa0006N06(2) OSIZBa0006N15(2) OSIZBa0006N17(2) OSIZBa0006N24(2) OSIZBa0006P24(2) OSIZBa0007A16(2) OSIZBa0007A20(2) OSIZBa0007B01(1) OSIZBa0007D03(2) OSIZBa0007D11(2) OSIZBa0007D17(0) OSIZBa00…	Sequenced: 31; Not sequenced: 1.	16859
MTP04_09-12	32	OSIZBzz0004A09(1) OSIZBzz0004A10(1) OSIZBzz0004A11(1) OSIZBzz0004A12(1) OSIZBzz0004B09(2) OSIZBzz0004B10(1) OSIZBzz0004B11(1) OSIZBzz0004B12(0) OSIZBzz0004C09(2) OSIZBzz0004C10(0) OSIZBzz0004C11(2) OSIZBzz0004C12(2) OSIZBzz0004D09(1) OSIZBzz0004D10(2) OSIZBzz0004D11(2) OSIZBzz0004D12(2) OSIZBzz0004E09(2) OSIZBzz0004E10(2) OSIZBzz0004E11(2) OSIZBzz0004E12(2) OSIZBzz0004F09(3) OSIZBzz0004F10(2) OSI…	OSIZBa0006H15(1) OSIZBa0006H20(1) OSIZBa0006I03(1) OSIZBa0006I04(1) OSIZBa0006J12(2) OSIZBa0006J17(1) OSIZBa0006J21(1) OSIZBa0006J22(0) OSIZBa0006L20(2) OSIZBa0006L24(0) OSIZBa0006M05(2) OSIZBa0006M06(2) OSIZBa0006O01(1) OSIZBa0006O02(2) OSIZBa0006O11(2) OSIZBa0006O14(2) OSIZBa0007B06(2) OSIZBa0007B08(2) OSIZBa0007B24(2) OSIZBa0007C07(2) OSIZBa0007D23(3) OSIZBa0007E02(2) OSIZBa0007E03(1) OSIZBa00…	Sequenced: 29; Not sequenced: 3.	16884
MTP05_01-04	32	OSIZBzz0005A01(2) OSIZBzz0005A02(1) OSIZBzz0005A03(1) OSIZBzz0005A04(1) OSIZBzz0005B01(1) OSIZBzz0005B02(2) OSIZBzz0005B03(2) OSIZBzz0005B04(1) OSIZBzz0005C01(2) OSIZBzz0005C02(1) OSIZBzz0005C03(1) OSIZBzz0005C04(1) OSIZBzz0005D01(2) OSIZBzz0005D02(2) OSIZBzz0005D03(2) OSIZBzz0005D04(1) OSIZBzz0005E01(1) OSIZBzz0005E02(2) OSIZBzz0005E03(4) OSIZBzz0005E04(2) OSIZBzz0005F01(1) OSIZBzz0005F02(0) OSI…	OSIZBa0007K04(2) OSIZBa0007K05(1) OSIZBa0007K07(1) OSIZBa0007K09(1) OSIZBa0007N04(1) OSIZBa0007N20(2) OSIZBa0007N22(2) OSIZBa0007O09(1) OSIZBa0007P18(2) OSIZBa0007P23(1) OSIZBa0007P24(1) OSIZBa0008A02(1) OSIZBa0008C12(2) OSIZBa0008D03(2) OSIZBa0008D13(2) OSIZBa0008D18(1) OSIZBa0008H03(1) OSIZBa0008H10(2) OSIZBa0008H17(4) OSIZBa0008H22(2) OSIZBa0008K01(1) OSIZBa0008K08(0) OSIZBa0008L01(1) OSIZBa00…	Sequenced: 31; Not sequenced: 1.	16761
MTP05_05-08	32	OSIZBzz0005A05(1) OSIZBzz0005A06(1) OSIZBzz0005A07(2) OSIZBzz0005A08(1) OSIZBzz0005B05(1) OSIZBzz0005B06(2) OSIZBzz0005B07(1) OSIZBzz0005B08(2) OSIZBzz0005C05(2) OSIZBzz0005C06(1) OSIZBzz0005C07(1) OSIZBzz0005C08(2) OSIZBzz0005D05(2) OSIZBzz0005D06(2) OSIZBzz0005D07(2) OSIZBzz0005D08(1) OSIZBzz0005E05(2) OSIZBzz0005E06(1) OSIZBzz0005E07(2) OSIZBzz0005E08(2) OSIZBzz0005F05(1) OSIZBzz0005F06(2) OSI…	OSIZBa0007K12(1) OSIZBa0007K14(1) OSIZBa0007K18(2) OSIZBa0007L01(1) OSIZBa0007O12(1) OSIZBa0007O14(2) OSIZBa0007O16(1) OSIZBa0007O20(2) OSIZBa0008A07(2) OSIZBa0008A18(1) OSIZBa0008B06(1) OSIZBa0008B08(2) OSIZBa0008E01(2) OSIZBa0008E05(2) OSIZBa0008F03(2) OSIZBa0008F10(1) OSIZBa0008I07(2) OSIZBa0008I15(1) OSIZBa0008I16(2) OSIZBa0008J02(2) OSIZBa0008L08(1) OSIZBa0008M03(2) OSIZBa0008M06(1) OSIZBa00…	Sequenced: 32.	16782
MTP05_09-12	32	OSIZBzz0005A09(1) OSIZBzz0005A10(1) OSIZBzz0005A11(1) OSIZBzz0005A12(2) OSIZBzz0005B09(1) OSIZBzz0005B10(1) OSIZBzz0005B11(0) OSIZBzz0005B12(1) OSIZBzz0005C09(1) OSIZBzz0005C10(1) OSIZBzz0005C11(2) OSIZBzz0005C12(1) OSIZBzz0005D09(2) OSIZBzz0005D10(1) OSIZBzz0005D11(2) OSIZBzz0005D12(2) OSIZBzz0005E09(2) OSIZBzz0005E10(2) OSIZBzz0005E11(2) OSIZBzz0005E12(1) OSIZBzz0005F09(2) OSIZBzz0005F10(2) OSI…	OSIZBa0007L02(1) OSIZBa0007M18(1) OSIZBa0007M21(1) OSIZBa0007N02(2) OSIZBa0007P03(1) OSIZBa0007P06(1) OSIZBa0007P09(0) OSIZBa0007P11(1) OSIZBa0008B12(1) OSIZBa0008B20(1) OSIZBa0008B21(2) OSIZBa0008C01(1) OSIZBa0008F21(2) OSIZBa0008G06(1) OSIZBa0008G12(2) OSIZBa0008H02(2) OSIZBa0008J04(2) OSIZBa0008J09(2) OSIZBa0008J10(2) OSIZBa0008J14(1) OSIZBa0008M21(2) OSIZBa0008N03(2) OSIZBa0008N23(2) OSIZBa00…	Sequenced: 31; Not sequenced: 1.	16762
MTP06_01-04	32	OSIZBzz0006A01(1) OSIZBzz0006A02(1) OSIZBzz0006A03(2) OSIZBzz0006A04(1) OSIZBzz0006B01(2) OSIZBzz0006B02(1) OSIZBzz0006B03(1) OSIZBzz0006B04(1) OSIZBzz0006C01(1) OSIZBzz0006C02(2) OSIZBzz0006C03(1) OSIZBzz0006C04(2) OSIZBzz0006D01(1) OSIZBzz0006D02(1) OSIZBzz0006D03(1) OSIZBzz0006D04(1) OSIZBzz0006E01(1) OSIZBzz0006E02(1) OSIZBzz0006E03(2) OSIZBzz0006E04(2) OSIZBzz0006F01(1) OSIZBzz0006F02(1) OSI…	OSIZBa0009E20(1) OSIZBa0009E22(1) OSIZBa0009E24(2) OSIZBa0009F24(1) OSIZBa0009J08(2) OSIZBa0009J14(1) OSIZBa0009K02(1) OSIZBa0009K14(1) OSIZBa0009M16(1) OSIZBa0009M24(2) OSIZBa0009N03(1) OSIZBa0009N12(2) OSIZBa0010A20(1) OSIZBa0010B11(1) OSIZBa0010B14(1) OSIZBa0010C07(1) OSIZBa0010F05(1) OSIZBa0010F08(1) OSIZBa0010F15(2) OSIZBa0010F17(2) OSIZBa0010I20(1) OSIZBa0010I23(1) OSIZBa0010J02(2) OSIZBa00…	Sequenced: 32.	16771 16760
MTP06_05-08	32	OSIZBzz0006A05(1) OSIZBzz0006A06(1) OSIZBzz0006A07(1) OSIZBzz0006A08(1) OSIZBzz0006B05(2) OSIZBzz0006B06(1) OSIZBzz0006B07(1) OSIZBzz0006B08(2) OSIZBzz0006C05(1) OSIZBzz0006C06(1) OSIZBzz0006C07(1) OSIZBzz0006C08(1) OSIZBzz0006D05(2) OSIZBzz0006D06(2) OSIZBzz0006D07(2) OSIZBzz0006D08(1) OSIZBzz0006E05(1) OSIZBzz0006E06(2) OSIZBzz0006E07(1) OSIZBzz0006E08(2) OSIZBzz0006F05(2) OSIZBzz0006F06(1) OSI…	OSIZBa0009H14(1) OSIZBa0009I01(1) OSIZBa0009I02(1) OSIZBa0009I03(1) OSIZBa0009K20(2) OSIZBa0009K22(1) OSIZBa0009K23(1) OSIZBa0009L08(2) OSIZBa0009N18(1) OSIZBa0009O03(1) OSIZBa0009O13(1) OSIZBa0009P05(1) OSIZBa0010C16(2) OSIZBa0010C18(2) OSIZBa0010D03(2) OSIZBa0010D07(1) OSIZBa0010G05(1) OSIZBa0010G09(2) OSIZBa0010G22(1) OSIZBa0010H09(2) OSIZBa0010J13(2) OSIZBa0010J16(1) OSIZBa0010J18(1) OSIZBa00…	Sequenced: 32.	16794 16789 16772 16759
MTP06_09-12	32	OSIZBzz0006A09(1) OSIZBzz0006A10(2) OSIZBzz0006A11(1) OSIZBzz0006A12(1) OSIZBzz0006B09(1) OSIZBzz0006B10(1) OSIZBzz0006B11(4) OSIZBzz0006B12(1) OSIZBzz0006C09(2) OSIZBzz0006C10(1) OSIZBzz0006C11(2) OSIZBzz0006C12(1) OSIZBzz0006D09(1) OSIZBzz0006D10(2) OSIZBzz0006D11(2) OSIZBzz0006D12(1) OSIZBzz0006E09(1) OSIZBzz0006E10(1) OSIZBzz0006E11(1) OSIZBzz0006E12(1) OSIZBzz0006F09(1) OSIZBzz0006F10(1) OSI…	OSIZBa0009I11(1) OSIZBa0009I13(2) OSIZBa0009I14(1) OSIZBa0009I20(1) OSIZBa0009L12(1) OSIZBa0009L19(1) OSIZBa0009L23(4) OSIZBa0009M03(1) OSIZBa0009P08(2) OSIZBa0009P19(1) OSIZBa0010A03(2) OSIZBa0010A14(1) OSIZBa0010D16(1) OSIZBa0010E02(2) OSIZBa0010E04(2) OSIZBa0010E20(1) OSIZBa0010I07(1) OSIZBa0010I12(1) OSIZBa0010I14(1) OSIZBa0010I19(1) OSIZBa0010K16(1) OSIZBa0010L13(1) OSIZBa0010L17(1) OSIZBa00…	Sequenced: 31; Not sequenced: 1.	16787
MTP07_01-04	32	OSIZBzz0007A01(1) OSIZBzz0007A02(1) OSIZBzz0007A03(2) OSIZBzz0007A04(1) OSIZBzz0007B01(2) OSIZBzz0007B02(1) OSIZBzz0007B03(1) OSIZBzz0007B04(2) OSIZBzz0007C01(2) OSIZBzz0007C02(2) OSIZBzz0007C03(2) OSIZBzz0007C04(1) OSIZBzz0007D01(2) OSIZBzz0007D02(2) OSIZBzz0007D03(2) OSIZBzz0007D04(2) OSIZBzz0007E01(1) OSIZBzz0007E02(2) OSIZBzz0007E03(2) OSIZBzz0007E04(1) OSIZBzz0007F01(2) OSIZBzz0007F02(1) OSI…	OSIZBa0011H08(1) OSIZBa0011H10(1) OSIZBa0011H19(2) OSIZBa0011H20(1) OSIZBa0011K02(2) OSIZBa0011K08(1) OSIZBa0011K09(1) OSIZBa0011K17(2) OSIZBa0011N19(2) OSIZBa0011N21(2) OSIZBa0011O14(2) OSIZBa0011O17(1) OSIZBa0012D17(2) OSIZBa0012D19(2) OSIZBa0012D24(2) OSIZBa0012F08(2) OSIZBa0012H21(1) OSIZBa0012I03(2) OSIZBa0012J03(2) OSIZBa0012J07(1) OSIZBa0012M08(2) OSIZBa0012M09(1) OSIZBa0012N03(2) OSIZBa00…	Sequenced: 32.	16783
MTP07_05-08	32	OSIZBzz0007A05(1) OSIZBzz0007A06(1) OSIZBzz0007A07(1) OSIZBzz0007A08(1) OSIZBzz0007B05(4) OSIZBzz0007B06(1) OSIZBzz0007B07(2) OSIZBzz0007B08(2) OSIZBzz0007C05(1) OSIZBzz0007C06(1) OSIZBzz0007C07(1) OSIZBzz0007C08(4) OSIZBzz0007D05(1) OSIZBzz0007D06(1) OSIZBzz0007D07(2) OSIZBzz0007D08(2) OSIZBzz0007E05(2) OSIZBzz0007E06(2) OSIZBzz0007E07(2) OSIZBzz0007E08(1) OSIZBzz0007F05(2) OSIZBzz0007F06(2) OSI…	OSIZBa0011I03(1) OSIZBa0011I08(1) OSIZBa0011I18(1) OSIZBa0011I19(1) OSIZBa0011L02(4) OSIZBa0011L04(1) OSIZBa0011M03(2) OSIZBa0011M06(2) OSIZBa0011P04(1) OSIZBa0011P15(1) OSIZBa0011P20(1) OSIZBa0011P21(4) OSIZBa0012F17(1) OSIZBa0012F21(1) OSIZBa0012G02(2) OSIZBa0012G04(2) OSIZBa0012J16(2) OSIZBa0012J18(2) OSIZBa0012J19(2) OSIZBa0012K04(1) OSIZBa0012N06(2) OSIZBa0012N17(2) OSIZBa0012N19(1) OSIZBa00…	Sequenced: 31; Not sequenced: 1.	16871
MTP07_09-12	32	OSIZBzz0007A09(2) OSIZBzz0007A10(1) OSIZBzz0007A11(0) OSIZBzz0007A12(2) OSIZBzz0007B09(1) OSIZBzz0007B10(1) OSIZBzz0007B11(1) OSIZBzz0007B12(1) OSIZBzz0007C09(1) OSIZBzz0007C10(1) OSIZBzz0007C11(0) OSIZBzz0007C12(2) OSIZBzz0007D09(1) OSIZBzz0007D10(1) OSIZBzz0007D11(4) OSIZBzz0007D12(2) OSIZBzz0007E09(0) OSIZBzz0007E10(2) OSIZBzz0007E11(2) OSIZBzz0007E12(1) OSIZBzz0007F09(2) OSIZBzz0007F10(4) OSI…	OSIZBa0011I22(2) OSIZBa0011J02(1) OSIZBa0011J05(0) OSIZBa0011J06(2) OSIZBa0011M24(1) OSIZBa0011N01(1) OSIZBa0011N11(1) OSIZBa0011N17(1) OSIZBa0011P23(1) OSIZBa0011P24(1) OSIZBa0012C07(0) OSIZBa0012D01(2) OSIZBa0012G06(1) OSIZBa0012G07(1) OSIZBa0012H07(4) OSIZBa0012H20(2) OSIZBa0012K16(0) OSIZBa0012K17(2) OSIZBa0012L04(2) OSIZBa0012M04(1) OSIZBa0012O03(2) OSIZBa0012P17(4) OSIZBa0012P20(1) OSIZBa00…	Sequenced: 29; Not sequenced: 3.	16889 16888
MTP08_01-04	32	OSIZBzz0008A01(1) OSIZBzz0008A02(2) OSIZBzz0008A03(1) OSIZBzz0008A04(4) OSIZBzz0008B01(1) OSIZBzz0008B02(1) OSIZBzz0008B03(2) OSIZBzz0008B04(2) OSIZBzz0008C01(1) OSIZBzz0008C02(1) OSIZBzz0008C03(2) OSIZBzz0008C04(2) OSIZBzz0008D01(1) OSIZBzz0008D02(2) OSIZBzz0008D03(1) OSIZBzz0008D04(2) OSIZBzz0008E01(1) OSIZBzz0008E02(1) OSIZBzz0008E03(2) OSIZBzz0008E04(2) OSIZBzz0008F01(1) OSIZBzz0008F02(2) OSI…	OSIZBa0014B11(1) OSIZBa0014B16(2) OSIZBa0014C23(1) OSIZBa0014D10(4) OSIZBa0014F19(1) OSIZBa0014G02(1) OSIZBa0014G05(2) OSIZBa0014G15(2) OSIZBa0014I04(1) OSIZBa0014I05(1) OSIZBa0014I13(2) OSIZBa0014I15(2) OSIZBa0014J22(1) OSIZBa0014K12(2) OSIZBa0014K17(1) OSIZBa0014K18(2) OSIZBa0014M20(1) OSIZBa0014N03(1) OSIZBa0014N07(2) OSIZBa0014N08(2) OSIZBa0014O23(1) OSIZBa0014P16(2) OSIZBa0014P23(2) OSIZBa00…	Sequenced: 32.	16788
MTP08_05-08	32	OSIZBzz0008A05(2) OSIZBzz0008A06(1) OSIZBzz0008A07(2) OSIZBzz0008A08(2) OSIZBzz0008B05(1) OSIZBzz0008B06(2) OSIZBzz0008B07(1) OSIZBzz0008B08(2) OSIZBzz0008C05(2) OSIZBzz0008C06(1) OSIZBzz0008C07(2) OSIZBzz0008C08(2) OSIZBzz0008D05(2) OSIZBzz0008D06(2) OSIZBzz0008D07(2) OSIZBzz0008D08(1) OSIZBzz0008E05(1) OSIZBzz0008E06(1) OSIZBzz0008E07(2) OSIZBzz0008E08(1) OSIZBzz0008F05(2) OSIZBzz0008F06(1) OSI…	OSIZBa0014D23(2) OSIZBa0014D24(1) OSIZBa0014E08(2) OSIZBa0014E21(2) OSIZBa0014H02(1) OSIZBa0014H08(2) OSIZBa0014H12(1) OSIZBa0014H15(2) OSIZBa0014I16(2) OSIZBa0014I22(1) OSIZBa0014I23(2) OSIZBa0014J07(2) OSIZBa0014K24(2) OSIZBa0014L17(2) OSIZBa0014L20(2) OSIZBa0014L23(1) OSIZBa0014N11(1) OSIZBa0014N12(1) OSIZBa0014N13(2) OSIZBa0014N18(1) OSIZBa0015A18(2) OSIZBa0015A19(1) OSIZBa0015A23(1) OSIZBa00…	Sequenced: 32.	16773
MTP08_09-12	32	OSIZBzz0008A09(1) OSIZBzz0008A10(1) OSIZBzz0008A11(1) OSIZBzz0008A12(2) OSIZBzz0008B09(1) OSIZBzz0008B10(1) OSIZBzz0008B11(1) OSIZBzz0008B12(1) OSIZBzz0008C09(2) OSIZBzz0008C10(1) OSIZBzz0008C11(1) OSIZBzz0008C12(1) OSIZBzz0008D09(1) OSIZBzz0008D10(2) OSIZBzz0008D11(2) OSIZBzz0008D12(1) OSIZBzz0008E09(2) OSIZBzz0008E10(2) OSIZBzz0008E11(2) OSIZBzz0008E12(1) OSIZBzz0008F09(1) OSIZBzz0008F10(1) OSI…	OSIZBa0014F06(1) OSIZBa0014F09(1) OSIZBa0014F10(1) OSIZBa0014F11(2) OSIZBa0014H19(1) OSIZBa0014H23(1) OSIZBa0014I02(1) OSIZBa0014I03(1) OSIZBa0014J08(2) OSIZBa0014J10(1) OSIZBa0014J18(1) OSIZBa0014J20(1) OSIZBa0014M14(1) OSIZBa0014M16(2) OSIZBa0014M18(2) OSIZBa0014M19(1) OSIZBa0014N20(2) OSIZBa0014N22(2) OSIZBa0014O14(2) OSIZBa0014O20(1) OSIZBa0015B10(1) OSIZBa0015B14(1) OSIZBa0015B16(2) OSIZBa00…	Sequenced: 32.	16799 16791
MTP09_01-04	32	OSIZBzz0009A01(1) OSIZBzz0009A02(3) OSIZBzz0009A03(2) OSIZBzz0009A04(2) OSIZBzz0009B01(2) OSIZBzz0009B02(2) OSIZBzz0009B03(2) OSIZBzz0009B04(2) OSIZBzz0009C01(2) OSIZBzz0009C02(2) OSIZBzz0009C03(2) OSIZBzz0009C04(2) OSIZBzz0009D01(2) OSIZBzz0009D02(1) OSIZBzz0009D03(2) OSIZBzz0009D04(1) OSIZBzz0009E01(1) OSIZBzz0009E02(2) OSIZBzz0009E03(1) OSIZBzz0009E04(2) OSIZBzz0009F01(1) OSIZBzz0009F02(2) OSI…	OSIZBa0015H05(1) OSIZBa0015H10(3) OSIZBa0015I02(2) OSIZBa0015I05(2) OSIZBa0015K13(2) OSIZBa0015K15(2) OSIZBa0015L08(2) OSIZBa0015L12(2) OSIZBa0015N11(2) OSIZBa0015N17(2) OSIZBa0015N20(2) OSIZBa0015N21(2) OSIZBa0015P09(2) OSIZBa0015P15(1) OSIZBa0015P18(2) OSIZBa0015P20(1) OSIZBa0016D07(1) OSIZBa0016D10(2) OSIZBa0016D24(1) OSIZBa0016E09(2) OSIZBa0016J11(1) OSIZBa0016J17(2) OSIZBa0016K13(2) OSIZBa00…	Sequenced: 32.	16784
MTP09_05-08	32	OSIZBzz0009A05(1) OSIZBzz0009A06(0) OSIZBzz0009A07(2) OSIZBzz0009A08(1) OSIZBzz0009B05(2) OSIZBzz0009B06(2) OSIZBzz0009B07(2) OSIZBzz0009B08(2) OSIZBzz0009C05(2) OSIZBzz0009C06(2) OSIZBzz0009C07(0) OSIZBzz0009C08(0) OSIZBzz0009D05(2) OSIZBzz0009D06(2) OSIZBzz0009D07(2) OSIZBzz0009D08(0) OSIZBzz0009E05(2) OSIZBzz0009E06(2) OSIZBzz0009E07(2) OSIZBzz0009E08(2) OSIZBzz0009F05(2) OSIZBzz0009F06(2) OSI…	OSIZBa0015I14(1) OSIZBa0015I20(0) OSIZBa0015J11(2) OSIZBa0015J15(1) OSIZBa0015L18(2) OSIZBa0015L24(2) OSIZBa0015M05(2) OSIZBa0015M15(2) OSIZBa0015N22(2) OSIZBa0015N24(2) OSIZBa0015O09(0) OSIZBa0015O11(0) OSIZBa0015P21(2) OSIZBa0016A15(2) OSIZBa0016A23(2) OSIZBa0016A24(0) OSIZBa0016E15(2) OSIZBa0016G20(2) OSIZBa0016I01(2) OSIZBa0016I07(2) OSIZBa0016L13(2) OSIZBa0016L24(2) OSIZBa0016M09(2) OSIZBa00…	Sequenced: 28; Not sequenced: 4.	16909
MTP09_09-12	32	OSIZBzz0009A09(2) OSIZBzz0009A10(2) OSIZBzz0009A11(3) OSIZBzz0009A12(2) OSIZBzz0009B09(1) OSIZBzz0009B10(2) OSIZBzz0009B11(2) OSIZBzz0009B12(4) OSIZBzz0009C09(1) OSIZBzz0009C10(2) OSIZBzz0009C11(2) OSIZBzz0009C12(2) OSIZBzz0009D09(2) OSIZBzz0009D10(2) OSIZBzz0009D11(2) OSIZBzz0009D12(2) OSIZBzz0009E09(1) OSIZBzz0009E10(2) OSIZBzz0009E11(2) OSIZBzz0009E12(2) OSIZBzz0009F09(2) OSIZBzz0009F10(2) OSI…	OSIZBa0015J17(2) OSIZBa0015J21(2) OSIZBa0015K03(3) OSIZBa0015K09(2) OSIZBa0015M22(1) OSIZBa0015N04(2) OSIZBa0015N07(2) OSIZBa0015N08(4) OSIZBa0015O17(1) OSIZBa0015O19(2) OSIZBa0015O24(2) OSIZBa0015P05(2) OSIZBa0016B15(2) OSIZBa0016C08(2) OSIZBa0016C23(2) OSIZBa0016D03(2) OSIZBa0016I16(1) OSIZBa0016I21(2) OSIZBa0016J01(2) OSIZBa0016J03(2) OSIZBa0016N03(2) OSIZBa0016N09(2) OSIZBa0016P12(2) OSIZBa00…	Sequenced: 32.	16785
MTP10_01-04	32	OSIZBzz0010A01(2) OSIZBzz0010A02(1) OSIZBzz0010A03(2) OSIZBzz0010A04(2) OSIZBzz0010B01(2) OSIZBzz0010B02(2) OSIZBzz0010B03(1) OSIZBzz0010B04(2) OSIZBzz0010C01(2) OSIZBzz0010C02(1) OSIZBzz0010C03(2) OSIZBzz0010C04(1) OSIZBzz0010D01(2) OSIZBzz0010D02(2) OSIZBzz0010D03(2) OSIZBzz0010D04(2) OSIZBzz0010E01(2) OSIZBzz0010E02(2) OSIZBzz0010E03(2) OSIZBzz0010E04(1) OSIZBzz0010F01(1) OSIZBzz0010F02(2) OSI…	OSIZBa0019D08(2) OSIZBa0019E05(1) OSIZBa0019E07(2) OSIZBa0019F17(2) OSIZBa0019J20(2) OSIZBa0019J22(2) OSIZBa0019K12(1) OSIZBa0019K17(2) OSIZBa0020A02(2) OSIZBa0020D17(1) OSIZBa0020F16(2) OSIZBa0020G15(1) OSIZBa0020P15(2) OSIZBa0021A17(2) OSIZBa0021D03(2) OSIZBa0021D08(2) OSIZBa0021L02(2) OSIZBa0021L07(2) OSIZBa0021L17(2) OSIZBa0021M17(1) OSIZBa0021P01(1) OSIZBa0021P04(2) OSIZBa0021P07(2) OSIZBa00…	Sequenced: 32.	16786
MTP10_05-08	32	OSIZBzz0010A05(1) OSIZBzz0010A06(1) OSIZBzz0010A07(2) OSIZBzz0010A08(2) OSIZBzz0010B05(2) OSIZBzz0010B06(2) OSIZBzz0010B07(2) OSIZBzz0010B08(1) OSIZBzz0010C05(2) OSIZBzz0010C06(1) OSIZBzz0010C07(2) OSIZBzz0010C08(2) OSIZBzz0010D05(0) OSIZBzz0010D06(2) OSIZBzz0010D07(0) OSIZBzz0010D08(2) OSIZBzz0010E05(1) OSIZBzz0010E06(2) OSIZBzz0010E07(1) OSIZBzz0010E08(2) OSIZBzz0010F05(2) OSIZBzz0010F06(0) OSI…	OSIZBa0019G21(1) OSIZBa0019G22(1) OSIZBa0019H05(2) OSIZBa0019I08(2) OSIZBa0019L04(2) OSIZBa0019L24(2) OSIZBa0019M05(2) OSIZBa0019M15(1) OSIZBa0020G21(2) OSIZBa0020H04(1) OSIZBa0020H21(2) OSIZBa0020I23(2) OSIZBa0021D16(0) OSIZBa0021D22(2) OSIZBa0021G16(0) OSIZBa0021G21(2) OSIZBa0021N01(1) OSIZBa0021N06(2) OSIZBa0021N07(1) OSIZBa0021N15(2) OSIZBa0021P24(2) OSIZBa0022A02(0) OSIZBa0022A16(2) OSIZBa00…	Sequenced: 29; Not sequenced: 3.	16921
MTP10_09-12	32	OSIZBzz0010A09(1) OSIZBzz0010A10(2) OSIZBzz0010A11(2) OSIZBzz0010A12(2) OSIZBzz0010B09(1) OSIZBzz0010B10(1) OSIZBzz0010B11(1) OSIZBzz0010B12(1) OSIZBzz0010C09(1) OSIZBzz0010C10(0) OSIZBzz0010C11(1) OSIZBzz0010C12(2) OSIZBzz0010D09(0) OSIZBzz0010D10(2) OSIZBzz0010D11(2) OSIZBzz0010D12(4) OSIZBzz0010E09(2) OSIZBzz0010E10(2) OSIZBzz0010E11(1) OSIZBzz0010E12(2) OSIZBzz0010F09(2) OSIZBzz0010F10(2) OSI…	OSIZBa0019I24(1) OSIZBa0019J11(2) OSIZBa0019J18(2) OSIZBa0019J19(2) OSIZBa0019N10(1) OSIZBa0019N16(1) OSIZBa0019O12(1) OSIZBa0019O21(1) OSIZBa0020J06(1) OSIZBa0020K05(0) OSIZBa0020L06(1) OSIZBa0020P12(2) OSIZBa0021H04(0) OSIZBa0021J08(2) OSIZBa0021K04(2) OSIZBa0021K06(4) OSIZBa0021N17(2) OSIZBa0021O04(2) OSIZBa0021O19(1) OSIZBa0021O23(2) OSIZBa0022B08(2) OSIZBa0022B14(2) OSIZBa0022B22(2) OSIZBa00…	Sequenced: 30; Not sequenced: 2.	16960
MTP11_01-04	32	OSIZBzz0011A01(2) OSIZBzz0011A02(2) OSIZBzz0011A03(1) OSIZBzz0011A04(2) OSIZBzz0011B01(2) OSIZBzz0011B02(2) OSIZBzz0011B03(2) OSIZBzz0011B04(2) OSIZBzz0011C01(2) OSIZBzz0011C02(2) OSIZBzz0011C03(1) OSIZBzz0011C04(2) OSIZBzz0011D01(2) OSIZBzz0011D02(1) OSIZBzz0011D03(2) OSIZBzz0011D04(1) OSIZBzz0011E01(1) OSIZBzz0011E02(2) OSIZBzz0011E03(2) OSIZBzz0011E04(2) OSIZBzz0011F01(2) OSIZBzz0011F02(2) OSI…	OSIZBa0023A08(2) OSIZBa0023A15(2) OSIZBa0023A21(1) OSIZBa0023B04(2) OSIZBa0023E07(2) OSIZBa0023F08(2) OSIZBa0023F13(2) OSIZBa0023F21(2) OSIZBa0023N01(2) OSIZBa0023N19(2) OSIZBa0023N24(1) OSIZBa0023O15(2) OSIZBa0024A14(2) OSIZBa0024A21(1) OSIZBa0024A22(2) OSIZBa0024C08(1) OSIZBa0025A01(1) OSIZBa0025A10(2) OSIZBa0025B02(2) OSIZBa0025B15(2) OSIZBa0025E06(2) OSIZBa0025E07(2) OSIZBa0025E12(2) OSIZBa00…	Sequenced: 31; Not sequenced: 1.	16776
				sequencing file is named as ZS97_MTP11-5~8
MTP11_05-08	32	OSIZBzz0011A05(2) OSIZBzz0011A06(2) OSIZBzz0011A07(1) OSIZBzz0011A08(2) OSIZBzz0011B05(1) OSIZBzz0011B06(2) OSIZBzz0011B07(1) OSIZBzz0011B08(1) OSIZBzz0011C05(2) OSIZBzz0011C06(1) OSIZBzz0011C07(2) OSIZBzz0011C08(1) OSIZBzz0011D05(2) OSIZBzz0011D06(1) OSIZBzz0011D07(1) OSIZBzz0011D08(1) OSIZBzz0011E05(1) OSIZBzz0011E06(2) OSIZBzz0011E07(1) OSIZBzz0011E08(1) OSIZBzz0011F05(4) OSIZBzz0011F06(2) OSI…	OSIZBa0023B17(2) OSIZBa0023B22(2) OSIZBa0023B23(1) OSIZBa0023D05(2) OSIZBa0023I07(1) OSIZBa0023J05(2) OSIZBa0023J09(1) OSIZBa0023J22(1) OSIZBa0023O23(2) OSIZBa0023P01(1) OSIZBa0023P03(2) OSIZBa0023P13(1) OSIZBa0024C22(2) OSIZBa0024D02(1) OSIZBa0024D13(1) OSIZBa0024F04(1) OSIZBa0025B21(1) OSIZBa0025B23(2) OSIZBa0025D01(1) OSIZBa0025D03(1) OSIZBa0025F18(4) OSIZBa0025F19(2) OSIZBa0025G10(2) OSIZBa00…	Sequenced: 32.	16795 16790 16775
				sequencing file is named as ZS97_MTP11-1-4
MTP11_09-12	32	OSIZBzz0011A09(1) OSIZBzz0011A10(2) OSIZBzz0011A11(1) OSIZBzz0011A12(1) OSIZBzz0011B09(1) OSIZBzz0011B10(1) OSIZBzz0011B11(2) OSIZBzz0011B12(2) OSIZBzz0011C09(1) OSIZBzz0011C10(2) OSIZBzz0011C11(2) OSIZBzz0011C12(4) OSIZBzz0011D09(1) OSIZBzz0011D10(1) OSIZBzz0011D11(2) OSIZBzz0011D12(0) OSIZBzz0011E09(2) OSIZBzz0011E10(1) OSIZBzz0011E11(2) OSIZBzz0011E12(2) OSIZBzz0011F09(4) OSIZBzz0011F10(2) OSI…	OSIZBa0023D15(1) OSIZBa0023D18(2) OSIZBa0023D22(1) OSIZBa0023E06(1) OSIZBa0023K08(1) OSIZBa0023L04(1) OSIZBa0023M04(2) OSIZBa0023M18(2) OSIZBa0023P17(1) OSIZBa0023P18(2) OSIZBa0023P21(2) OSIZBa0024A04(4) OSIZBa0024G22(1) OSIZBa0024L14(1) OSIZBa0024L23(2) OSIZBa0024M23(0) OSIZBa0025D05(2) OSIZBa0025D06(1) OSIZBa0025D18(2) OSIZBa0025D21(2) OSIZBa0025G14(4) OSIZBa0025G15(2) OSIZBa0025H04(1) OSIZBa00…	Sequenced: 30; Not sequenced: 2.	16779
MTP12_01-04	32	OSIZBzz0012A01(2) OSIZBzz0012A02(2) OSIZBzz0012A03(2) OSIZBzz0012A04(2) OSIZBzz0012B01(1) OSIZBzz0012B02(2) OSIZBzz0012B03(2) OSIZBzz0012B04(2) OSIZBzz0012C01(2) OSIZBzz0012C02(2) OSIZBzz0012C03(2) OSIZBzz0012C04(2) OSIZBzz0012D01(1) OSIZBzz0012D02(2) OSIZBzz0012D03(2) OSIZBzz0012D04(0) OSIZBzz0012E01(2) OSIZBzz0012E02(2) OSIZBzz0012E03(1) OSIZBzz0012E04(2) OSIZBzz0012F01(2) OSIZBzz0012F02(2) OSI…	OSIZBa0025N24(2) OSIZBa0025O05(2) OSIZBa0025O14(2) OSIZBa0025O15(2) OSIZBa0026A11(1) OSIZBa0026A12(2) OSIZBa0026A16(2) OSIZBa0026A22(2) OSIZBa0026E09(2) OSIZBa0026E19(2) OSIZBa0026E21(2) OSIZBa0026F03(2) OSIZBa0026H12(1) OSIZBa0026H13(2) OSIZBa0026H20(2) OSIZBa0026I03(0) OSIZBa0026J22(2) OSIZBa0026K04(2) OSIZBa0026K12(1) OSIZBa0026K17(2) OSIZBa0026M17(2) OSIZBa0026M20(2) OSIZBa0026N08(2) OSIZBa00…	Sequenced: 31; Not sequenced: 1.	16780
MTP12_05-08	32	OSIZBzz0012A05(2) OSIZBzz0012A06(2) OSIZBzz0012A07(2) OSIZBzz0012A08(1) OSIZBzz0012B05(2) OSIZBzz0012B06(2) OSIZBzz0012B07(1) OSIZBzz0012B08(2) OSIZBzz0012C05(2) OSIZBzz0012C06(2) OSIZBzz0012C07(2) OSIZBzz0012C08(0) OSIZBzz0012D05(1) OSIZBzz0012D06(2) OSIZBzz0012D07(2) OSIZBzz0012D08(2) OSIZBzz0012E05(1) OSIZBzz0012E06(2) OSIZBzz0012E07(1) OSIZBzz0012E08(2) OSIZBzz0012F05(2) OSIZBzz0012F06(2) OSI…	OSIZBa0025P08(2) OSIZBa0025P10(2) OSIZBa0025P15(2) OSIZBa0025P17(1) OSIZBa0026B06(2) OSIZBa0026B11(2) OSIZBa0026B16(1) OSIZBa0026C08(2) OSIZBa0026F23(2) OSIZBa0026G10(2) OSIZBa0026G12(2) OSIZBa0026G13(0) OSIZBa0026I07(1) OSIZBa0026I10(2) OSIZBa0026I13(2) OSIZBa0026I15(2) OSIZBa0026L01(1) OSIZBa0026L07(2) OSIZBa0026L08(1) OSIZBa0026L09(2) OSIZBa0026N21(2) OSIZBa0026N24(2) OSIZBa0026O05(2) OSIZBa00…	Sequenced: 31; Not sequenced: 1.	16781
MTP12_09-12	32	OSIZBzz0012A09(2) OSIZBzz0012A10(2) OSIZBzz0012A11(2) OSIZBzz0012A12(2) OSIZBzz0012B09(2) OSIZBzz0012B10(2) OSIZBzz0012B11(2) OSIZBzz0012B12(2) OSIZBzz0012C09(2) OSIZBzz0012C10(2) OSIZBzz0012C11(2) OSIZBzz0012C12(2) OSIZBzz0012D09(2) OSIZBzz0012D10(2) OSIZBzz0012D11(1) OSIZBzz0012D12(2) OSIZBzz0012E09(1) OSIZBzz0012E10(2) OSIZBzz0012E11(1) OSIZBzz0012E12(1) OSIZBzz0012F09(2) OSIZBzz0012F10(2) OSI…	OSIZBa0025P18(2) OSIZBa0025P20(2) OSIZBa0026A03(2) OSIZBa0026A10(2) OSIZBa0026C12(2) OSIZBa0026C14(2) OSIZBa0026D17(2) OSIZBa0026E08(2) OSIZBa0026G15(2) OSIZBa0026G19(2) OSIZBa0026G23(2) OSIZBa0026H03(2) OSIZBa0026I21(2) OSIZBa0026J07(2) OSIZBa0026J10(1) OSIZBa0026J18(2) OSIZBa0026L13(1) OSIZBa0026L15(2) OSIZBa0026M07(1) OSIZBa0026M13(1) OSIZBa0026O08(2) OSIZBa0026O10(2) OSIZBa0026O17(2) OSIZBa00…	Sequenced: 32.	16800 16792
MTP13_01-04	32	OSIZBzz0013A01(2) OSIZBzz0013A02(1) OSIZBzz0013A03(1) OSIZBzz0013A04(0) OSIZBzz0013B01(2) OSIZBzz0013B02(2) OSIZBzz0013B03(1) OSIZBzz0013B04(2) OSIZBzz0013C01(2) OSIZBzz0013C02(2) OSIZBzz0013C03(2) OSIZBzz0013C04(2) OSIZBzz0013D01(2) OSIZBzz0013D02(2) OSIZBzz0013D03(2) OSIZBzz0013D04(2) OSIZBzz0013E01(2) OSIZBzz0013E02(2) OSIZBzz0013E03(1) OSIZBzz0013E04(2) OSIZBzz0013F01(2) OSIZBzz0013F02(1) OSI…	OSIZBa0027H07(2) OSIZBa0027H10(1) OSIZBa0027H12(1) OSIZBa0027H13(0) OSIZBa0027J04(2) OSIZBa0027J10(2) OSIZBa0027J12(1) OSIZBa0027J24(2) OSIZBa0027M23(2) OSIZBa0027N03(2) OSIZBa0027N13(2) OSIZBa0027N22(2) OSIZBa0027P24(2) OSIZBa0028A07(2) OSIZBa0028A13(2) OSIZBa0028A16(2) OSIZBa0028C15(2) OSIZBa0028D03(2) OSIZBa0028D12(1) OSIZBa0028D16(2) OSIZBa0028F22(2) OSIZBa0028F23(1) OSIZBa0028G02(2) OSIZBa00…	Sequenced: 31; Not sequenced: 1.	16805 16793
MTP13_05-08	32	OSIZBzz0013A05(2) OSIZBzz0013A06(2) OSIZBzz0013A07(2) OSIZBzz0013A08(4) OSIZBzz0013B05(1) OSIZBzz0013B06(2) OSIZBzz0013B07(2) OSIZBzz0013B08(2) OSIZBzz0013C05(1) OSIZBzz0013C06(2) OSIZBzz0013C07(2) OSIZBzz0013C08(2) OSIZBzz0013D05(2) OSIZBzz0013D06(2) OSIZBzz0013D07(2) OSIZBzz0013D08(2) OSIZBzz0013E05(2) OSIZBzz0013E06(1) OSIZBzz0013E07(1) OSIZBzz0013E08(2) OSIZBzz0013F05(2) OSIZBzz0013F06(1) OSI…	OSIZBa0027H14(2) OSIZBa0027H18(2) OSIZBa0027H21(2) OSIZBa0027H23(4) OSIZBa0027K06(1) OSIZBa0027L15(2) OSIZBa0027L19(2) OSIZBa0027L20(2) OSIZBa0027O12(1) OSIZBa0027O14(2) OSIZBa0027O15(2) OSIZBa0027O16(2) OSIZBa0028A20(2) OSIZBa0028A24(2) OSIZBa0028B03(2) OSIZBa0028B15(2) OSIZBa0028D18(2) OSIZBa0028D23(1) OSIZBa0028E04(1) OSIZBa0028E05(2) OSIZBa0028H05(2) OSIZBa0028H17(1) OSIZBa0028H21(2) OSIZBa00…	Sequenced: 32.	16796
MTP13_09-12	32	OSIZBzz0013A09(2) OSIZBzz0013A10(2) OSIZBzz0013A11(1) OSIZBzz0013A12(1) OSIZBzz0013B09(2) OSIZBzz0013B10(2) OSIZBzz0013B11(1) OSIZBzz0013B12(2) OSIZBzz0013C09(2) OSIZBzz0013C10(1) OSIZBzz0013C11(1) OSIZBzz0013C12(2) OSIZBzz0013D09(2) OSIZBzz0013D10(2) OSIZBzz0013D11(2) OSIZBzz0013D12(2) OSIZBzz0013E09(2) OSIZBzz0013E10(2) OSIZBzz0013E11(1) OSIZBzz0013E12(1) OSIZBzz0013F09(2) OSIZBzz0013F10(2) OSI…	OSIZBa0027I04(2) OSIZBa0027I05(2) OSIZBa0027I06(1) OSIZBa0027I15(1) OSIZBa0027M03(2) OSIZBa0027M05(2) OSIZBa0027M06(1) OSIZBa0027M17(2) OSIZBa0027O17(2) OSIZBa0027O21(1) OSIZBa0027O22(1) OSIZBa0027P11(2) OSIZBa0028B18(2) OSIZBa0028C07(2) OSIZBa0028C08(2) OSIZBa0028C14(2) OSIZBa0028E15(2) OSIZBa0028E19(2) OSIZBa0028F04(1) OSIZBa0028F11(1) OSIZBa0028I08(2) OSIZBa0028I13(2) OSIZBa0028I15(2) OSIZBa00…	Sequenced: 31; Not sequenced: 1.	16797
MTP14_01-04	32	OSIZBzz0014A01(1) OSIZBzz0014A02(2) OSIZBzz0014A03(2) OSIZBzz0014A04(1) OSIZBzz0014B01(2) OSIZBzz0014B02(2) OSIZBzz0014B03(2) OSIZBzz0014B04(2) OSIZBzz0014C01(1) OSIZBzz0014C02(1) OSIZBzz0014C03(2) OSIZBzz0014C04(2) OSIZBzz0014D01(2) OSIZBzz0014D02(1) OSIZBzz0014D03(1) OSIZBzz0014D04(2) OSIZBzz0014E01(4) OSIZBzz0014E02(2) OSIZBzz0014E03(1) OSIZBzz0014E04(2) OSIZBzz0014F01(1) OSIZBzz0014F02(1) OSI…	OSIZBa0029F05(1) OSIZBa0029F08(2) OSIZBa0029F16(2) OSIZBa0029G03(1) OSIZBa0029L04(2) OSIZBa0029L06(2) OSIZBa0029L11(2) OSIZBa0029L19(2) OSIZBa0029P12(1) OSIZBa0029P17(1) OSIZBa0029P18(2) OSIZBa0029P19(2) OSIZBa0030C22(2) OSIZBa0030D01(1) OSIZBa0030D17(1) OSIZBa0030D23(2) OSIZBa0030G22(4) OSIZBa0030H05(2) OSIZBa0030I01(1) OSIZBa0030I06(2) OSIZBa0030K09(1) OSIZBa0030K11(1) OSIZBa0030K13(2) OSIZBa00…	Sequenced: 32.	16798
MTP14_05-08	32	OSIZBzz0014A05(4) OSIZBzz0014A06(1) OSIZBzz0014A07(2) OSIZBzz0014A08(2) OSIZBzz0014B05(1) OSIZBzz0014B06(2) OSIZBzz0014B07(1) OSIZBzz0014B08(2) OSIZBzz0014C05(2) OSIZBzz0014C06(1) OSIZBzz0014C07(2) OSIZBzz0014C08(2) OSIZBzz0014D05(1) OSIZBzz0014D06(2) OSIZBzz0014D07(2) OSIZBzz0014D08(0) OSIZBzz0014E05(2) OSIZBzz0014E06(1) OSIZBzz0014E07(1) OSIZBzz0014E08(2) OSIZBzz0014F05(2) OSIZBzz0014F06(1) OSI…	OSIZBa0029G04(4) OSIZBa0029G10(1) OSIZBa0029H01(2) OSIZBa0029I07(2) OSIZBa0029L21(1) OSIZBa0029L23(2) OSIZBa0029M01(1) OSIZBa0029M08(2) OSIZBa0030B04(2) OSIZBa0030B09(1) OSIZBa0030B18(2) OSIZBa0030B24(2) OSIZBa0030E01(1) OSIZBa0030E08(2) OSIZBa0030E22(2) OSIZBa0030F13(0) OSIZBa0030I20(2) OSIZBa0030I22(1) OSIZBa0030J05(1) OSIZBa0030J06(2) OSIZBa0030L06(2) OSIZBa0030L10(1) OSIZBa0030M02(1) OSIZBa00…	Sequenced: 31; Not sequenced: 1.	16806
MTP14_09-12	32	OSIZBzz0014A09(2) OSIZBzz0014A10(2) OSIZBzz0014A11(1) OSIZBzz0014A12(1) OSIZBzz0014B09(2) OSIZBzz0014B10(1) OSIZBzz0014B11(2) OSIZBzz0014B12(2) OSIZBzz0014C09(2) OSIZBzz0014C10(2) OSIZBzz0014C11(0) OSIZBzz0014C12(2) OSIZBzz0014D09(2) OSIZBzz0014D10(2) OSIZBzz0014D11(2) OSIZBzz0014D12(2) OSIZBzz0014E09(2) OSIZBzz0014E10(2) OSIZBzz0014E11(2) OSIZBzz0014E12(2) OSIZBzz0014F09(2) OSIZBzz0014F10(0) OSI…	OSIZBa0029J03(2) OSIZBa0029K06(2) OSIZBa0029K07(1) OSIZBa0029K15(1) OSIZBa0029N08(2) OSIZBa0029N15(1) OSIZBa0029N21(2) OSIZBa0029P08(2) OSIZBa0030C02(2) OSIZBa0030C04(2) OSIZBa0030C12(0) OSIZBa0030C16(2) OSIZBa0030F21(2) OSIZBa0030F22(2) OSIZBa0030F24(2) OSIZBa0030G02(2) OSIZBa0030J12(2) OSIZBa0030J21(2) OSIZBa0030K02(2) OSIZBa0030K03(2) OSIZBa0030M09(2) OSIZBa0030M15(0) OSIZBa0030N02(1) OSIZBa00…	Sequenced: 30; Not sequenced: 2.	16807
MTP15_01-04	32	OSIZBzz0015A01(2) OSIZBzz0015A02(2) OSIZBzz0015A03(1) OSIZBzz0015A04(2) OSIZBzz0015B01(2) OSIZBzz0015B02(1) OSIZBzz0015B03(2) OSIZBzz0015B04(2) OSIZBzz0015C01(4) OSIZBzz0015C02(2) OSIZBzz0015C03(2) OSIZBzz0015C04(2) OSIZBzz0015D01(1) OSIZBzz0015D02(2) OSIZBzz0015D03(2) OSIZBzz0015D04(1) OSIZBzz0015E01(2) OSIZBzz0015E02(1) OSIZBzz0015E03(2) OSIZBzz0015E04(1) OSIZBzz0015F01(2) OSIZBzz0015F02(2) OSI…	OSIZBa0031C20(2) OSIZBa0031C22(2) OSIZBa0031D21(1) OSIZBa0031D23(2) OSIZBa0031G09(2) OSIZBa0031H02(1) OSIZBa0031H04(2) OSIZBa0031I04(2) OSIZBa0031L10(4) OSIZBa0031L13(2) OSIZBa0031L17(2) OSIZBa0031M11(2) OSIZBa0031P06(1) OSIZBa0031P12(2) OSIZBa0031P15(2) OSIZBa0031P19(1) OSIZBa0032H10(2) OSIZBa0032H14(1) OSIZBa0032H15(2) OSIZBa0032I05(1) OSIZBa0032K13(2) OSIZBa0032K15(2) OSIZBa0032K19(0) OSIZBa00…	Sequenced: 30; Not sequenced: 2.	16808
MTP15_05-08	32	OSIZBzz0015A05(2) OSIZBzz0015A06(2) OSIZBzz0015A07(2) OSIZBzz0015A08(2) OSIZBzz0015B05(2) OSIZBzz0015B06(1) OSIZBzz0015B07(1) OSIZBzz0015B08(0) OSIZBzz0015C05(1) OSIZBzz0015C06(2) OSIZBzz0015C07(2) OSIZBzz0015C08(1) OSIZBzz0015D05(2) OSIZBzz0015D06(1) OSIZBzz0015D07(4) OSIZBzz0015D08(2) OSIZBzz0015E05(1) OSIZBzz0015E06(2) OSIZBzz0015E07(1) OSIZBzz0015E08(1) OSIZBzz0015F05(1) OSIZBzz0015F06(2) OSI…	OSIZBa0031E21(2) OSIZBa0031E22(2) OSIZBa0031F01(2) OSIZBa0031F05(2) OSIZBa0031I10(2) OSIZBa0031I14(1) OSIZBa0031I15(1) OSIZBa0031I18(0) OSIZBa0031M20(1) OSIZBa0031M24(2) OSIZBa0031N17(2) OSIZBa0031O04(1) OSIZBa0031P20(2) OSIZBa0031P22(1) OSIZBa0032A12(4) OSIZBa0032C09(2) OSIZBa0032I15(1) OSIZBa0032I16(2) OSIZBa0032J10(1) OSIZBa0032J17(1) OSIZBa0032L11(1) OSIZBa0032L19(2) OSIZBa0032L24(1) OSIZBa00…	Sequenced: 31; Not sequenced: 1.	16809
MTP15_09-12	32	OSIZBzz0015A09(1) OSIZBzz0015A10(1) OSIZBzz0015A11(1) OSIZBzz0015A12(2) OSIZBzz0015B09(1) OSIZBzz0015B10(1) OSIZBzz0015B11(1) OSIZBzz0015B12(2) OSIZBzz0015C09(2) OSIZBzz0015C10(1) OSIZBzz0015C11(2) OSIZBzz0015C12(1) OSIZBzz0015D09(2) OSIZBzz0015D10(0) OSIZBzz0015D11(1) OSIZBzz0015D12(1) OSIZBzz0015E09(1) OSIZBzz0015E10(1) OSIZBzz0015E11(2) OSIZBzz0015E12(1) OSIZBzz0015F09(1) OSIZBzz0015F10(1) OSI…	OSIZBa0031F08(1) OSIZBa0031F09(1) OSIZBa0031F18(1) OSIZBa0031G05(2) OSIZBa0031I19(1) OSIZBa0031I21(1) OSIZBa0031J03(1) OSIZBa0031K17(2) OSIZBa0031O07(2) OSIZBa0031O14(1) OSIZBa0031O16(2) OSIZBa0031O18(1) OSIZBa0032C24(2) OSIZBa0032E06(0) OSIZBa0032E15(1) OSIZBa0032F11(1) OSIZBa0032K01(1) OSIZBa0032K02(1) OSIZBa0032K03(2) OSIZBa0032K10(1) OSIZBa0032M05(1) OSIZBa0032M06(1) OSIZBa0032M07(1) OSIZBa00…	Sequenced: 30; Not sequenced: 2.	16856
MTP16_01-04	32	OSIZBzz0016A01(1) OSIZBzz0016A02(1) OSIZBzz0016A03(2) OSIZBzz0016A04(1) OSIZBzz0016B01(2) OSIZBzz0016B02(1) OSIZBzz0016B03(1) OSIZBzz0016B04(1) OSIZBzz0016C01(2) OSIZBzz0016C02(1) OSIZBzz0016C03(2) OSIZBzz0016C04(1) OSIZBzz0016D01(2) OSIZBzz0016D02(2) OSIZBzz0016D03(4) OSIZBzz0016D04(2) OSIZBzz0016E01(2) OSIZBzz0016E02(1) OSIZBzz0016E03(1) OSIZBzz0016E04(2) OSIZBzz0016F01(1) OSIZBzz0016F02(1) OSI…	OSIZBa0033F10(1) OSIZBa0033G03(1) OSIZBa0033G14(2) OSIZBa0033G15(1) OSIZBa0033J15(2) OSIZBa0033K07(1) OSIZBa0033K08(1) OSIZBa0033K14(1) OSIZBa0033O12(2) OSIZBa0033O22(1) OSIZBa0033P15(2) OSIZBa0033P17(1) OSIZBa0034D07(2) OSIZBa0034D20(2) OSIZBa0034E05(4) OSIZBa0034E13(2) OSIZBa0034K03(2) OSIZBa0034L18(1) OSIZBa0034L19(1) OSIZBa0034L24(2) OSIZBa0034P02(1) OSIZBa0034P09(1) OSIZBa0034P12(2) OSIZBa00…	Sequenced: 32.	16810
MTP16_05-08	32	OSIZBzz0016A05(2) OSIZBzz0016A06(1) OSIZBzz0016A07(1) OSIZBzz0016A08(2) OSIZBzz0016B05(1) OSIZBzz0016B06(2) OSIZBzz0016B07(2) OSIZBzz0016B08(2) OSIZBzz0016C05(2) OSIZBzz0016C06(1) OSIZBzz0016C07(1) OSIZBzz0016C08(2) OSIZBzz0016D05(1) OSIZBzz0016D06(1) OSIZBzz0016D07(2) OSIZBzz0016D08(2) OSIZBzz0016E05(2) OSIZBzz0016E06(2) OSIZBzz0016E07(2) OSIZBzz0016E08(2) OSIZBzz0016F05(2) OSIZBzz0016F06(1) OSI…	OSIZBa0033G22(2) OSIZBa0033H03(1) OSIZBa0033H14(1) OSIZBa0033H16(2) OSIZBa0033K21(1) OSIZBa0033L13(2) OSIZBa0033L15(2) OSIZBa0033L17(2) OSIZBa0033P19(2) OSIZBa0033P20(1) OSIZBa0033P21(1) OSIZBa0034A03(2) OSIZBa0034F16(1) OSIZBa0034F22(1) OSIZBa0034I01(2) OSIZBa0034I13(2) OSIZBa0034M11(2) OSIZBa0034N03(2) OSIZBa0034N08(2) OSIZBa0034N15(2) OSIZBa0034P14(2) OSIZBa0034P16(1) OSIZBa0034P22(2) OSIZBa00…	Sequenced: 32.	16868
MTP16_09-12	32	OSIZBzz0016A09(1) OSIZBzz0016A10(1) OSIZBzz0016A11(2) OSIZBzz0016A12(2) OSIZBzz0016B09(0) OSIZBzz0016B10(2) OSIZBzz0016B11(2) OSIZBzz0016B12(2) OSIZBzz0016C09(1) OSIZBzz0016C10(2) OSIZBzz0016C11(1) OSIZBzz0016C12(1) OSIZBzz0016D09(2) OSIZBzz0016D10(2) OSIZBzz0016D11(2) OSIZBzz0016D12(2) OSIZBzz0016E09(1) OSIZBzz0016E10(2) OSIZBzz0016E11(2) OSIZBzz0016E12(2) OSIZBzz0016F09(1) OSIZBzz0016F10(2) OSI…	OSIZBa0033H20(1) OSIZBa0033I06(1) OSIZBa0033I14(2) OSIZBa0033J02(2) OSIZBa0033L19(0) OSIZBa0033L21(2) OSIZBa0033M08(2) OSIZBa0033N01(2) OSIZBa0034A05(1) OSIZBa0034A22(2) OSIZBa0034C20(1) OSIZBa0034D01(1) OSIZBa0034J01(2) OSIZBa0034J14(2) OSIZBa0034J16(2) OSIZBa0034J20(2) OSIZBa0034N23(1) OSIZBa0034O01(2) OSIZBa0034O03(2) OSIZBa0034O19(2) OSIZBa0035A11(1) OSIZBa0035A22(2) OSIZBa0035C05(0) OSIZBa00…	Sequenced: 30; Not sequenced: 2.	16988
MTP17_01-04	32	OSIZBzz0017A01(2) OSIZBzz0017A02(1) OSIZBzz0017A03(1) OSIZBzz0017A04(2) OSIZBzz0017B01(0) OSIZBzz0017B02(2) OSIZBzz0017B03(2) OSIZBzz0017B04(2) OSIZBzz0017C01(2) OSIZBzz0017C02(2) OSIZBzz0017C03(2) OSIZBzz0017C04(2) OSIZBzz0017D01(1) OSIZBzz0017D02(2) OSIZBzz0017D03(1) OSIZBzz0017D04(1) OSIZBzz0017E01(1) OSIZBzz0017E02(2) OSIZBzz0017E03(1) OSIZBzz0017E04(2) OSIZBzz0017F01(2) OSIZBzz0017F02(2) OSI…	OSIZBa0035I19(2) OSIZBa0035J13(1) OSIZBa0035J14(1) OSIZBa0035J20(2) OSIZBa0035M11(0) OSIZBa0035M19(2) OSIZBa0035M20(2) OSIZBa0035N03(2) OSIZBa0035O18(2) OSIZBa0035O21(2) OSIZBa0035O22(2) OSIZBa0035O23(2) OSIZBa0036B08(1) OSIZBa0036B17(2) OSIZBa0036B19(1) OSIZBa0036B22(1) OSIZBa0036E05(1) OSIZBa0036E15(2) OSIZBa0036F17(1) OSIZBa0036F22(2) OSIZBa0036H22(2) OSIZBa0036I07(2) OSIZBa0036I09(0) OSIZBa00…	Sequenced: 30; Not sequenced: 2.	16812
MTP17_05-08	32	OSIZBzz0017A05(1) OSIZBzz0017A06(2) OSIZBzz0017A07(0) OSIZBzz0017A08(2) OSIZBzz0017B05(1) OSIZBzz0017B06(1) OSIZBzz0017B07(2) OSIZBzz0017B08(2) OSIZBzz0017C05(1) OSIZBzz0017C06(1) OSIZBzz0017C07(2) OSIZBzz0017C08(0) OSIZBzz0017D05(2) OSIZBzz0017D06(1) OSIZBzz0017D07(1) OSIZBzz0017D08(2) OSIZBzz0017E05(2) OSIZBzz0017E06(2) OSIZBzz0017E07(1) OSIZBzz0017E08(1) OSIZBzz0017F05(1) OSIZBzz0017F06(1) OSI…	OSIZBa0035J21(1) OSIZBa0035K07(2) OSIZBa0035K24(0) OSIZBa0035L06(2) OSIZBa0035N08(1) OSIZBa0035N11(1) OSIZBa0035N16(2) OSIZBa0035N18(2) OSIZBa0035P02(1) OSIZBa0035P13(1) OSIZBa0035P18(2) OSIZBa0036A09(0) OSIZBa0036B24(2) OSIZBa0036C07(1) OSIZBa0036C15(1) OSIZBa0036D12(2) OSIZBa0036F24(2) OSIZBa0036G09(2) OSIZBa0036G11(1) OSIZBa0036G21(1) OSIZBa0036I24(1) OSIZBa0036J10(1) OSIZBa0036L12(2) OSIZBa00…	Sequenced: 30; Not sequenced: 2.	16813
MTP17_09-12	32	OSIZBzz0017A09(1) OSIZBzz0017A10(2) OSIZBzz0017A11(4) OSIZBzz0017A12(2) OSIZBzz0017B09(2) OSIZBzz0017B10(2) OSIZBzz0017B11(1) OSIZBzz0017B12(1) OSIZBzz0017C09(0) OSIZBzz0017C10(1) OSIZBzz0017C11(1) OSIZBzz0017C12(0) OSIZBzz0017D09(2) OSIZBzz0017D10(1) OSIZBzz0017D11(1) OSIZBzz0017D12(2) OSIZBzz0017E09(1) OSIZBzz0017E10(1) OSIZBzz0017E11(1) OSIZBzz0017E12(1) OSIZBzz0017F09(1) OSIZBzz0017F10(2) OSI…	OSIZBa0035L08(1) OSIZBa0035L14(2) OSIZBa0035L21(4) OSIZBa0035M03(2) OSIZBa0035N20(2) OSIZBa0035N21(2) OSIZBa0035O03(1) OSIZBa0035O17(1) OSIZBa0036A20(0) OSIZBa0036A22(1) OSIZBa0036A24(1) OSIZBa0036B04(0) OSIZBa0036D17(2) OSIZBa0036D19(1) OSIZBa0036D20(1) OSIZBa0036D24(2) OSIZBa0036H04(1) OSIZBa0036H10(1) OSIZBa0036H16(1) OSIZBa0036H19(1) OSIZBa0036L19(1) OSIZBa0036L23(2) OSIZBa0036M05(2) OSIZBa00…	Sequenced: 30; Not sequenced: 2.	16854
MTP18_01-04	32	OSIZBzz0018A01(2) OSIZBzz0018A02(2) OSIZBzz0018A03(2) OSIZBzz0018A04(1) OSIZBzz0018B01(0) OSIZBzz0018B02(4) OSIZBzz0018B03(2) OSIZBzz0018B04(1) OSIZBzz0018C01(2) OSIZBzz0018C02(1) OSIZBzz0018C03(0) OSIZBzz0018C04(2) OSIZBzz0018D01(2) OSIZBzz0018D02(2) OSIZBzz0018D03(2) OSIZBzz0018D04(2) OSIZBzz0018E01(2) OSIZBzz0018E02(1) OSIZBzz0018E03(2) OSIZBzz0018E04(1) OSIZBzz0018F01(1) OSIZBzz0018F02(1) OSI…	OSIZBa0037F14(2) OSIZBa0037F18(2) OSIZBa0037G16(2) OSIZBa0037H13(1) OSIZBa0037J22(0) OSIZBa0037K01(4) OSIZBa0037K02(2) OSIZBa0037K15(1) OSIZBa0037N18(2) OSIZBa0037O03(1) OSIZBa0037O05(0) OSIZBa0037O07(2) OSIZBa0038B19(2) OSIZBa0038C01(2) OSIZBa0038C07(2) OSIZBa0038D01(2) OSIZBa0038E11(2) OSIZBa0038F12(1) OSIZBa0038F14(2) OSIZBa0038F19(1) OSIZBa0038I02(1) OSIZBa0038I03(1) OSIZBa0038I04(2) OSIZBa00…	Sequenced: 30; Not sequenced: 2.	16814 16811
MTP18_05-08	32	OSIZBzz0018A05(2) OSIZBzz0018A06(1) OSIZBzz0018A07(1) OSIZBzz0018A08(2) OSIZBzz0018B05(1) OSIZBzz0018B06(2) OSIZBzz0018B07(2) OSIZBzz0018B08(1) OSIZBzz0018C05(1) OSIZBzz0018C06(1) OSIZBzz0018C07(2) OSIZBzz0018C08(2) OSIZBzz0018D05(2) OSIZBzz0018D06(2) OSIZBzz0018D07(1) OSIZBzz0018D08(2) OSIZBzz0018E05(1) OSIZBzz0018E06(1) OSIZBzz0018E07(2) OSIZBzz0018E08(2) OSIZBzz0018F05(2) OSIZBzz0018F06(1) OSI…	OSIZBa0037H16(2) OSIZBa0037H23(1) OSIZBa0037I10(1) OSIZBa0037I11(2) OSIZBa0037K16(1) OSIZBa0037K20(2) OSIZBa0037L09(2) OSIZBa0037L18(1) OSIZBa0037O11(1) OSIZBa0037P23(1) OSIZBa0038A04(2) OSIZBa0038A05(2) OSIZBa0038D14(2) OSIZBa0038D18(2) OSIZBa0038D21(1) OSIZBa0038D22(2) OSIZBa0038F21(1) OSIZBa0038F24(1) OSIZBa0038G05(2) OSIZBa0038G20(2) OSIZBa0038I19(2) OSIZBa0038I24(1) OSIZBa0038J07(2) OSIZBa00…	Sequenced: 32.	16890
MTP18_09-12	32	OSIZBzz0018A09(0) OSIZBzz0018A10(1) OSIZBzz0018A11(2) OSIZBzz0018A12(2) OSIZBzz0018B09(1) OSIZBzz0018B10(2) OSIZBzz0018B11(1) OSIZBzz0018B12(1) OSIZBzz0018C09(1) OSIZBzz0018C10(2) OSIZBzz0018C11(2) OSIZBzz0018C12(1) OSIZBzz0018D09(1) OSIZBzz0018D10(2) OSIZBzz0018D11(2) OSIZBzz0018D12(1) OSIZBzz0018E09(2) OSIZBzz0018E10(2) OSIZBzz0018E11(1) OSIZBzz0018E12(2) OSIZBzz0018F09(2) OSIZBzz0018F10(2) OSI…	OSIZBa0037I21(0) OSIZBa0037I24(1) OSIZBa0037J11(2) OSIZBa0037J12(2) OSIZBa0037L20(1) OSIZBa0037M09(2) OSIZBa0037M17(1) OSIZBa0037N15(1) OSIZBa0038A06(1) OSIZBa0038A09(2) OSIZBa0038A10(2) OSIZBa0038A14(1) OSIZBa0038E06(1) OSIZBa0038E07(2) OSIZBa0038E09(2) OSIZBa0038E10(1) OSIZBa0038G22(2) OSIZBa0038H05(2) OSIZBa0038H12(1) OSIZBa0038H21(2) OSIZBa0038J17(2) OSIZBa0038J20(2) OSIZBa0038K02(1) OSIZBa00…	Sequenced: 31; Not sequenced: 1.	16961
MTP19_01-04	32	OSIZBzz0019A01(2) OSIZBzz0019A02(2) OSIZBzz0019A03(2) OSIZBzz0019A04(2) OSIZBzz0019B01(2) OSIZBzz0019B02(2) OSIZBzz0019B03(2) OSIZBzz0019B04(2) OSIZBzz0019C01(1) OSIZBzz0019C02(2) OSIZBzz0019C03(2) OSIZBzz0019C04(2) OSIZBzz0019D01(2) OSIZBzz0019D02(2) OSIZBzz0019D03(1) OSIZBzz0019D04(2) OSIZBzz0019E01(2) OSIZBzz0019E02(2) OSIZBzz0019E03(2) OSIZBzz0019E04(2) OSIZBzz0019F01(2) OSIZBzz0019F02(1) OSI…	OSIZBa0038O23(2) OSIZBa0038P04(2) OSIZBa0038P11(2) OSIZBa0038P13(2) OSIZBa0039B12(2) OSIZBa0039B20(2) OSIZBa0039B22(2) OSIZBa0039C01(2) OSIZBa0039E04(1) OSIZBa0039E05(2) OSIZBa0039E07(2) OSIZBa0039F09(2) OSIZBa0039G15(2) OSIZBa0039G19(2) OSIZBa0039G21(1) OSIZBa0039G24(2) OSIZBa0039I18(2) OSIZBa0039J04(2) OSIZBa0039J21(2) OSIZBa0039K04(2) OSIZBa0039L13(2) OSIZBa0039M07(1) OSIZBa0039M14(1) OSIZBa00…	Sequenced: 32.	16860
MTP19_05-08	32	OSIZBzz0019A05(2) OSIZBzz0019A06(0) OSIZBzz0019A07(1) OSIZBzz0019A08(1) OSIZBzz0019B05(1) OSIZBzz0019B06(2) OSIZBzz0019B07(2) OSIZBzz0019B08(2) OSIZBzz0019C05(1) OSIZBzz0019C06(2) OSIZBzz0019C07(4) OSIZBzz0019C08(2) OSIZBzz0019D05(1) OSIZBzz0019D06(4) OSIZBzz0019D07(2) OSIZBzz0019D08(2) OSIZBzz0019E05(2) OSIZBzz0019E06(1) OSIZBzz0019E07(1) OSIZBzz0019E08(2) OSIZBzz0019F05(2) OSIZBzz0019F06(2) OSI…	OSIZBa0038P17(2) OSIZBa0038P22(0) OSIZBa0039A01(1) OSIZBa0039A04(1) OSIZBa0039C04(1) OSIZBa0039C11(2) OSIZBa0039D01(2) OSIZBa0039D03(2) OSIZBa0039F11(1) OSIZBa0039F16(2) OSIZBa0039F20(4) OSIZBa0039F24(2) OSIZBa0039H05(1) OSIZBa0039H21(4) OSIZBa0039I01(2) OSIZBa0039I04(2) OSIZBa0039K06(2) OSIZBa0039K07(1) OSIZBa0039K10(1) OSIZBa0039K18(2) OSIZBa0039N02(2) OSIZBa0039N04(2) OSIZBa0039N13(1) OSIZBa00…	Sequenced: 31; Not sequenced: 1.	16962
MTP19_09-12	32	OSIZBzz0019A09(1) OSIZBzz0019A10(2) OSIZBzz0019A11(1) OSIZBzz0019A12(1) OSIZBzz0019B09(2) OSIZBzz0019B10(1) OSIZBzz0019B11(2) OSIZBzz0019B12(1) OSIZBzz0019C09(2) OSIZBzz0019C10(1) OSIZBzz0019C11(1) OSIZBzz0019C12(2) OSIZBzz0019D09(2) OSIZBzz0019D10(4) OSIZBzz0019D11(4) OSIZBzz0019D12(1) OSIZBzz0019E09(1) OSIZBzz0019E10(1) OSIZBzz0019E11(2) OSIZBzz0019E12(2) OSIZBzz0019F09(1) OSIZBzz0019F10(2) OSI…	OSIZBa0039A14(1) OSIZBa0039A17(2) OSIZBa0039A22(1) OSIZBa0039B01(1) OSIZBa0039D09(2) OSIZBa0039D14(1) OSIZBa0039E01(2) OSIZBa0039E02(1) OSIZBa0039G01(2) OSIZBa0039G11(1) OSIZBa0039G12(1) OSIZBa0039G13(2) OSIZBa0039I11(2) OSIZBa0039I13(4) OSIZBa0039I14(4) OSIZBa0039I17(1) OSIZBa0039K20(1) OSIZBa0039K22(1) OSIZBa0039L10(2) OSIZBa0039L12(2) OSIZBa0039O03(1) OSIZBa0039O12(2) OSIZBa0039O14(1) OSIZBa00…	Sequenced: 32.	16963
MTP20_01-04	32	OSIZBzz0020A01(1) OSIZBzz0020A02(2) OSIZBzz0020A03(2) OSIZBzz0020A04(1) OSIZBzz0020B01(1) OSIZBzz0020B02(2) OSIZBzz0020B03(1) OSIZBzz0020B04(2) OSIZBzz0020C01(1) OSIZBzz0020C02(2) OSIZBzz0020C03(2) OSIZBzz0020C04(2) OSIZBzz0020D01(2) OSIZBzz0020D02(2) OSIZBzz0020D03(2) OSIZBzz0020D04(2) OSIZBzz0020E01(1) OSIZBzz0020E02(1) OSIZBzz0020E03(2) OSIZBzz0020E04(2) OSIZBzz0020F01(2) OSIZBzz0020F02(2) OSI…	OSIZBa0040E24(1) OSIZBa0040F05(2) OSIZBa0040F14(2) OSIZBa0040F15(1) OSIZBa0040G18(1) OSIZBa0040H06(2) OSIZBa0040H07(1) OSIZBa0040I03(2) OSIZBa0040K19(1) OSIZBa0040K24(2) OSIZBa0040L06(2) OSIZBa0040L08(2) OSIZBa0040O02(2) OSIZBa0040O07(2) OSIZBa0040O12(2) OSIZBa0040O19(2) OSIZBa0041J24(1) OSIZBa0041K11(1) OSIZBa0041K21(2) OSIZBa0041O21(2) OSIZBa0042L14(2) OSIZBa0042M08(2) OSIZBa0042N08(2) OSIZBa00…	Sequenced: 32.	16825 16815
MTP20_05-08	32	OSIZBzz0020A05(4) OSIZBzz0020A06(1) OSIZBzz0020A07(4) OSIZBzz0020A08(2) OSIZBzz0020B05(2) OSIZBzz0020B06(2) OSIZBzz0020B07(1) OSIZBzz0020B08(2) OSIZBzz0020C05(2) OSIZBzz0020C06(1) OSIZBzz0020C07(1) OSIZBzz0020C08(4) OSIZBzz0020D05(2) OSIZBzz0020D06(2) OSIZBzz0020D07(1) OSIZBzz0020D08(1) OSIZBzz0020E05(4) OSIZBzz0020E06(2) OSIZBzz0020E07(1) OSIZBzz0020E08(2) OSIZBzz0020F05(2) OSIZBzz0020F06(1) OSI…	OSIZBa0040F21(4) OSIZBa0040F23(1) OSIZBa0040G01(4) OSIZBa0040G03(2) OSIZBa0040I05(2) OSIZBa0040J13(2) OSIZBa0040J15(1) OSIZBa0040J20(2) OSIZBa0040L15(2) OSIZBa0040M13(1) OSIZBa0040M15(1) OSIZBa0040M16(4) OSIZBa0040P13(2) OSIZBa0040P15(2) OSIZBa0040P19(1) OSIZBa0041A04(1) OSIZBa0042B12(4) OSIZBa0042C13(2) OSIZBa0042E16(1) OSIZBa0042F15(2) OSIZBa0042O12(2) OSIZBa0043C02(1) OSIZBa0043C07(2) OSIZBa00…	Sequenced: 32.	16901 16891
MTP20_09-12	32	OSIZBzz0020A09(1) OSIZBzz0020A10(2) OSIZBzz0020A11(1) OSIZBzz0020A12(2) OSIZBzz0020B09(2) OSIZBzz0020B10(1) OSIZBzz0020B11(2) OSIZBzz0020B12(2) OSIZBzz0020C09(2) OSIZBzz0020C10(2) OSIZBzz0020C11(1) OSIZBzz0020C12(2) OSIZBzz0020D09(1) OSIZBzz0020D10(1) OSIZBzz0020D11(1) OSIZBzz0020D12(2) OSIZBzz0020E09(1) OSIZBzz0020E10(2) OSIZBzz0020E11(0) OSIZBzz0020E12(0) OSIZBzz0020F09(2) OSIZBzz0020F10(2) OSI…	OSIZBa0040G04(1) OSIZBa0040G05(2) OSIZBa0040G09(1) OSIZBa0040G12(2) OSIZBa0040J24(2) OSIZBa0040K05(1) OSIZBa0040K09(2) OSIZBa0040K15(2) OSIZBa0040N01(2) OSIZBa0040N16(2) OSIZBa0040N19(1) OSIZBa0040N23(2) OSIZBa0041C12(1) OSIZBa0041D17(1) OSIZBa0041F12(1) OSIZBa0041F24(2) OSIZBa0042F20(1) OSIZBa0042F24(2) OSIZBa0042J01(0) OSIZBa0042J13(0) OSIZBa0043D19(2) OSIZBa0043F04(2) OSIZBa0043F15(1) OSIZBa00…	Sequenced: 29; Not sequenced: 3.	16857
MTP21_01-04	32	OSIZBzz0021A01(4) OSIZBzz0021A02(1) OSIZBzz0021A03(1) OSIZBzz0021A04(1) OSIZBzz0021B01(2) OSIZBzz0021B02(2) OSIZBzz0021B03(1) OSIZBzz0021B04(2) OSIZBzz0021C01(2) OSIZBzz0021C02(0) OSIZBzz0021C03(1) OSIZBzz0021C04(2) OSIZBzz0021D01(2) OSIZBzz0021D02(2) OSIZBzz0021D03(2) OSIZBzz0021D04(1) OSIZBzz0021E01(0) OSIZBzz0021E02(4) OSIZBzz0021E03(2) OSIZBzz0021E04(2) OSIZBzz0021F01(1) OSIZBzz0021F02(1) OSI…	OSIZBa0045C21(4) OSIZBa0045D01(1) OSIZBa0045D04(1) OSIZBa0045D07(1) OSIZBa0045F24(2) OSIZBa0045H21(2) OSIZBa0045J04(1) OSIZBa0045J20(2) OSIZBa0045P04(2) OSIZBa0045P12(0) OSIZBa0046A05(1) OSIZBa0046A08(2) OSIZBa0046C22(2) OSIZBa0046D04(2) OSIZBa0046D13(2) OSIZBa0046D17(1) OSIZBa0046G02(0) OSIZBa0046G05(4) OSIZBa0046G09(2) OSIZBa0046G10(2) OSIZBa0046J12(1) OSIZBa0046J24(1) OSIZBa0046K07(2) OSIZBa00…	Sequenced: 29; Not sequenced: 3.	16858 16816
MTP21_05-08	32	OSIZBzz0021A05(2) OSIZBzz0021A06(2) OSIZBzz0021A07(2) OSIZBzz0021A08(1) OSIZBzz0021B05(2) OSIZBzz0021B06(2) OSIZBzz0021B07(2) OSIZBzz0021B08(2) OSIZBzz0021C05(2) OSIZBzz0021C06(2) OSIZBzz0021C07(2) OSIZBzz0021C08(2) OSIZBzz0021D05(2) OSIZBzz0021D06(2) OSIZBzz0021D07(2) OSIZBzz0021D08(2) OSIZBzz0021E05(2) OSIZBzz0021E06(2) OSIZBzz0021E07(0) OSIZBzz0021E08(2) OSIZBzz0021F05(2) OSIZBzz0021F06(2) OSI…	OSIZBa0045D12(2) OSIZBa0045D16(2) OSIZBa0045E24(2) OSIZBa0045F02(1) OSIZBa0045J22(2) OSIZBa0045K13(2) OSIZBa0045L03(2) OSIZBa0045L13(2) OSIZBa0046A11(2) OSIZBa0046A16(2) OSIZBa0046B09(2) OSIZBa0046B14(2) OSIZBa0046D20(2) OSIZBa0046D21(2) OSIZBa0046E08(2) OSIZBa0046E11(2) OSIZBa0046G13(2) OSIZBa0046H02(2) OSIZBa0046H11(0) OSIZBa0046H13(2) OSIZBa0046K23(2) OSIZBa0046K24(2) OSIZBa0046L03(1) OSIZBa00…	Sequenced: 31; Not sequenced: 1.	16892
MTP21_09-12	32	OSIZBzz0021A09(1) OSIZBzz0021A10(2) OSIZBzz0021A11(2) OSIZBzz0021A12(2) OSIZBzz0021B09(2) OSIZBzz0021B10(2) OSIZBzz0021B11(2) OSIZBzz0021B12(2) OSIZBzz0021C09(2) OSIZBzz0021C10(2) OSIZBzz0021C11(1) OSIZBzz0021C12(1) OSIZBzz0021D09(2) OSIZBzz0021D10(2) OSIZBzz0021D11(1) OSIZBzz0021D12(2) OSIZBzz0021E09(2) OSIZBzz0021E10(2) OSIZBzz0021E11(2) OSIZBzz0021E12(2) OSIZBzz0021F09(2) OSIZBzz0021F10(1) OSI…	OSIZBa0045F13(1) OSIZBa0045F19(2) OSIZBa0045F21(2) OSIZBa0045F23(2) OSIZBa0045N16(2) OSIZBa0045O15(2) OSIZBa0045O18(2) OSIZBa0045O21(2) OSIZBa0046C07(2) OSIZBa0046C09(2) OSIZBa0046C12(1) OSIZBa0046C16(1) OSIZBa0046E14(2) OSIZBa0046E23(2) OSIZBa0046F02(1) OSIZBa0046F11(2) OSIZBa0046H16(2) OSIZBa0046I08(2) OSIZBa0046I17(2) OSIZBa0046J01(2) OSIZBa0046L06(2) OSIZBa0046L22(1) OSIZBa0046M04(1) OSIZBa00…	Sequenced: 31; Not sequenced: 1.	16893
MTP22_01-04	32	OSIZBzz0022A01(2) OSIZBzz0022A02(2) OSIZBzz0022A03(2) OSIZBzz0022A04(1) OSIZBzz0022B01(2) OSIZBzz0022B02(2) OSIZBzz0022B03(2) OSIZBzz0022B04(2) OSIZBzz0022C01(2) OSIZBzz0022C02(2) OSIZBzz0022C03(2) OSIZBzz0022C04(2) OSIZBzz0022D01(1) OSIZBzz0022D02(2) OSIZBzz0022D03(2) OSIZBzz0022D04(2) OSIZBzz0022E01(2) OSIZBzz0022E02(2) OSIZBzz0022E03(1) OSIZBzz0022E04(2) OSIZBzz0022F01(2) OSIZBzz0022F02(2) OSI…	OSIZBa0047C21(2) OSIZBa0047C24(2) OSIZBa0047D16(2) OSIZBa0047D18(1) OSIZBa0047G14(2) OSIZBa0047G16(2) OSIZBa0047H16(2) OSIZBa0047H19(2) OSIZBa0047O12(2) OSIZBa0047O13(2) OSIZBa0047O14(2) OSIZBa0047O15(2) OSIZBa0048A19(1) OSIZBa0048B01(2) OSIZBa0048B03(2) OSIZBa0048B06(2) OSIZBa0048E01(2) OSIZBa0048E08(2) OSIZBa0048E17(1) OSIZBa0048F09(2) OSIZBa0048I03(2) OSIZBa0048I05(2) OSIZBa0048I06(1) OSIZBa00…	Sequenced: 32.	16894
MTP22_05-08	32	OSIZBzz0022A05(2) OSIZBzz0022A06(2) OSIZBzz0022A07(2) OSIZBzz0022A08(2) OSIZBzz0022B05(2) OSIZBzz0022B06(2) OSIZBzz0022B07(2) OSIZBzz0022B08(2) OSIZBzz0022C05(2) OSIZBzz0022C06(2) OSIZBzz0022C07(2) OSIZBzz0022C08(2) OSIZBzz0022D05(2) OSIZBzz0022D06(2) OSIZBzz0022D07(2) OSIZBzz0022D08(2) OSIZBzz0022E05(2) OSIZBzz0022E06(2) OSIZBzz0022E07(2) OSIZBzz0022E08(2) OSIZBzz0022F05(2) OSIZBzz0022F06(2) OSI…	OSIZBa0047E01(2) OSIZBa0047E12(2) OSIZBa0047F01(2) OSIZBa0047F07(2) OSIZBa0047H24(2) OSIZBa0047M02(2) OSIZBa0047M09(2) OSIZBa0047N03(2) OSIZBa0047O23(2) OSIZBa0047P04(2) OSIZBa0047P08(2) OSIZBa0047P11(2) OSIZBa0048B12(2) OSIZBa0048C01(2) OSIZBa0048C15(2) OSIZBa0048D07(2) OSIZBa0048G04(2) OSIZBa0048G05(2) OSIZBa0048G09(2) OSIZBa0048H10(2) OSIZBa0048I15(2) OSIZBa0048I16(2) OSIZBa0048J13(1) OSIZBa00…	Sequenced: 32.	16895
MTP22_09-12	32	OSIZBzz0022A09(2) OSIZBzz0022A10(1) OSIZBzz0022A11(1) OSIZBzz0022A12(2) OSIZBzz0022B09(1) OSIZBzz0022B10(2) OSIZBzz0022B11(2) OSIZBzz0022B12(1) OSIZBzz0022C09(1) OSIZBzz0022C10(2) OSIZBzz0022C11(2) OSIZBzz0022C12(2) OSIZBzz0022D09(1) OSIZBzz0022D10(2) OSIZBzz0022D11(2) OSIZBzz0022D12(2) OSIZBzz0022E09(2) OSIZBzz0022E10(2) OSIZBzz0022E11(2) OSIZBzz0022E12(2) OSIZBzz0022F09(2) OSIZBzz0022F10(2) OSI…	OSIZBa0047F12(2) OSIZBa0047F14(1) OSIZBa0047F17(1) OSIZBa0047G05(2) OSIZBa0047N19(1) OSIZBa0047O01(2) OSIZBa0047O06(2) OSIZBa0047O08(1) OSIZBa0047P14(1) OSIZBa0048A01(2) OSIZBa0048A08(2) OSIZBa0048A12(2) OSIZBa0048D11(1) OSIZBa0048D14(2) OSIZBa0048D15(2) OSIZBa0048D18(2) OSIZBa0048H14(2) OSIZBa0048H18(2) OSIZBa0048H22(2) OSIZBa0048I02(2) OSIZBa0048K02(2) OSIZBa0048K09(2) OSIZBa0048L01(2) OSIZBa00…	Sequenced: 32.	16896
MTP23_01-04	32	OSIZBzz0023A01(1) OSIZBzz0023A02(2) OSIZBzz0023A03(1) OSIZBzz0023A04(1) OSIZBzz0023B01(2) OSIZBzz0023B02(1) OSIZBzz0023B03(2) OSIZBzz0023B04(1) OSIZBzz0023C01(1) OSIZBzz0023C02(2) OSIZBzz0023C03(2) OSIZBzz0023C04(1) OSIZBzz0023D01(1) OSIZBzz0023D02(1) OSIZBzz0023D03(2) OSIZBzz0023D04(1) OSIZBzz0023E01(2) OSIZBzz0023E02(2) OSIZBzz0023E03(2) OSIZBzz0023E04(2) OSIZBzz0023F01(1) OSIZBzz0023F02(2) OSI…	OSIZBa0049E09(1) OSIZBa0049E21(2) OSIZBa0049F24(1) OSIZBa0049G03(1) OSIZBa0049J20(2) OSIZBa0049J21(1) OSIZBa0049M09(2) OSIZBa0049M15(1) OSIZBa0049O20(1) OSIZBa0049P02(2) OSIZBa0049P03(2) OSIZBa0049P06(1) OSIZBa0050B07(1) OSIZBa0050B08(1) OSIZBa0050B17(2) OSIZBa0050B23(1) OSIZBa0050D10(2) OSIZBa0050D12(2) OSIZBa0050D13(2) OSIZBa0050D19(2) OSIZBa0050F07(1) OSIZBa0050F11(2) OSIZBa0050F13(2) OSIZBa00…	Sequenced: 32.	16897
MTP23_05-08	32	OSIZBzz0023A05(2) OSIZBzz0023A06(2) OSIZBzz0023A07(1) OSIZBzz0023A08(4) OSIZBzz0023B05(1) OSIZBzz0023B06(2) OSIZBzz0023B07(2) OSIZBzz0023B08(1) OSIZBzz0023C05(2) OSIZBzz0023C06(2) OSIZBzz0023C07(1) OSIZBzz0023C08(2) OSIZBzz0023D05(1) OSIZBzz0023D06(1) OSIZBzz0023D07(2) OSIZBzz0023D08(2) OSIZBzz0023E05(2) OSIZBzz0023E06(4) OSIZBzz0023E07(1) OSIZBzz0023E08(2) OSIZBzz0023F05(1) OSIZBzz0023F06(2) OSI…	OSIZBa0049G05(2) OSIZBa0049G06(2) OSIZBa0049G12(1) OSIZBa0049G19(4) OSIZBa0049M18(1) OSIZBa0049M21(2) OSIZBa0049M23(2) OSIZBa0049M24(1) OSIZBa0049P17(2) OSIZBa0049P21(2) OSIZBa0050A01(1) OSIZBa0050A07(2) OSIZBa0050C11(1) OSIZBa0050C13(1) OSIZBa0050C18(2) OSIZBa0050C21(2) OSIZBa0050D21(2) OSIZBa0050E07(4) OSIZBa0050E09(1) OSIZBa0050E10(2) OSIZBa0050F16(1) OSIZBa0050F19(2) OSIZBa0050F20(2) OSIZBa00…	Sequenced: 32.	16898
MTP23_09-12+MTP24_01-04	64	OSIZBzz0023A09(1) OSIZBzz0023A10(2) OSIZBzz0023A11(1) OSIZBzz0023A12(2) OSIZBzz0023B09(1) OSIZBzz0023B10(1) OSIZBzz0023B11(2) OSIZBzz0023B12(1) OSIZBzz0023C09(2) OSIZBzz0023C10(4) OSIZBzz0023C11(1) OSIZBzz0023C12(1) OSIZBzz0023D09(1) OSIZBzz0023D10(2) OSIZBzz0023D11(2) OSIZBzz0023D12(1) OSIZBzz0023E09(2) OSIZBzz0023E10(1) OSIZBzz0023E11(2) OSIZBzz0023E12(1) OSIZBzz0023F09(1) OSIZBzz0023F10(1) OSI…	OSIZBa0049H17(1) OSIZBa0049H21(2) OSIZBa0049H24(1) OSIZBa0049I05(2) OSIZBa0049N09(1) OSIZBa0049N12(1) OSIZBa0049N20(2) OSIZBa0049O12(1) OSIZBa0050A08(2) OSIZBa0050A10(4) OSIZBa0050A20(1) OSIZBa0050B05(1) OSIZBa0050D01(1) OSIZBa0050D07(2) OSIZBa0050D08(2) OSIZBa0050D09(1) OSIZBa0050E16(2) OSIZBa0050E19(1) OSIZBa0050E23(2) OSIZBa0050E24(1) OSIZBa0050G01(1) OSIZBa0050G04(1) OSIZBa0050G17(2) OSIZBa00…	Sequenced: 64.	16900 16899
MTP24_05-08	32	OSIZBzz0024A05(1) OSIZBzz0024A06(2) OSIZBzz0024A07(1) OSIZBzz0024A08(2) OSIZBzz0024B05(1) OSIZBzz0024B06(1) OSIZBzz0024B07(4) OSIZBzz0024B08(1) OSIZBzz0024C05(2) OSIZBzz0024C06(2) OSIZBzz0024C07(2) OSIZBzz0024C08(2) OSIZBzz0024D05(2) OSIZBzz0024D06(2) OSIZBzz0024D07(2) OSIZBzz0024D08(2) OSIZBzz0024E05(1) OSIZBzz0024E06(1) OSIZBzz0024E07(1) OSIZBzz0024E08(1) OSIZBzz0024F05(1) OSIZBzz0024F06(2) OSI…	OSIZBa0050O21(1) OSIZBa0050P17(2) OSIZBa0051A07(1) OSIZBa0051A16(2) OSIZBa0051D14(1) OSIZBa0051D16(1) OSIZBa0051D20(4) OSIZBa0051D24(1) OSIZBa0051F18(2) OSIZBa0051F23(2) OSIZBa0051F24(2) OSIZBa0051G03(2) OSIZBa0051H23(2) OSIZBa0051I04(2) OSIZBa0051I08(2) OSIZBa0051I15(2) OSIZBa0051M08(1) OSIZBa0051M12(1) OSIZBa0051N16(1) OSIZBa0051N17(1) OSIZBa0051P22(1) OSIZBa0051P23(2) OSIZBa0052A13(2) OSIZBa00…	Sequenced: 32.	16910
MTP24_09-12	32	OSIZBzz0024A09(2) OSIZBzz0024A10(2) OSIZBzz0024A11(2) OSIZBzz0024A12(2) OSIZBzz0024B09(2) OSIZBzz0024B10(2) OSIZBzz0024B11(1) OSIZBzz0024B12(1) OSIZBzz0024C09(1) OSIZBzz0024C10(1) OSIZBzz0024C11(1) OSIZBzz0024C12(2) OSIZBzz0024D09(2) OSIZBzz0024D10(2) OSIZBzz0024D11(2) OSIZBzz0024D12(1) OSIZBzz0024E09(2) OSIZBzz0024E10(2) OSIZBzz0024E11(1) OSIZBzz0024E12(2) OSIZBzz0024F09(2) OSIZBzz0024F10(1) OSI…	OSIZBa0051A21(2) OSIZBa0051B24(2) OSIZBa0051C01(2) OSIZBa0051C12(2) OSIZBa0051E02(2) OSIZBa0051E08(2) OSIZBa0051E12(1) OSIZBa0051E13(1) OSIZBa0051G04(1) OSIZBa0051G07(1) OSIZBa0051G14(1) OSIZBa0051G16(2) OSIZBa0051J17(2) OSIZBa0051K05(2) OSIZBa0051K18(2) OSIZBa0051K21(1) OSIZBa0051N19(2) OSIZBa0051N20(2) OSIZBa0051O15(1) OSIZBa0051O20(2) OSIZBa0052C10(2) OSIZBa0052C13(1) OSIZBa0052C15(1) OSIZBa00…	Sequenced: 32.	16911
MTP25_01-04	32	OSIZBzz0025A01(2) OSIZBzz0025A02(1) OSIZBzz0025A03(2) OSIZBzz0025A04(2) OSIZBzz0025B01(2) OSIZBzz0025B02(0) OSIZBzz0025B03(1) OSIZBzz0025B04(1) OSIZBzz0025C01(2) OSIZBzz0025C02(2) OSIZBzz0025C03(1) OSIZBzz0025C04(1) OSIZBzz0025D01(1) OSIZBzz0025D02(2) OSIZBzz0025D03(1) OSIZBzz0025D04(1) OSIZBzz0025E01(1) OSIZBzz0025E02(1) OSIZBzz0025E03(2) OSIZBzz0025E04(1) OSIZBzz0025F01(2) OSIZBzz0025F02(1) OSI…	OSIZBa0052H15(2) OSIZBa0052H17(1) OSIZBa0052H20(2) OSIZBa0052H23(2) OSIZBa0052L08(2) OSIZBa0052L09(0) OSIZBa0052L13(1) OSIZBa0052L15(1) OSIZBa0052N16(2) OSIZBa0052O01(2) OSIZBa0052O19(1) OSIZBa0052O23(1) OSIZBa0053B14(1) OSIZBa0053B18(2) OSIZBa0053B19(1) OSIZBa0053C05(1) OSIZBa0053F07(1) OSIZBa0053F08(1) OSIZBa0053F10(2) OSIZBa0053F14(1) OSIZBa0053H04(2) OSIZBa0053H08(1) OSIZBa0053H13(1) OSIZBa00…	Sequenced: 31; Not sequenced: 1.	16817
MTP25_05-08	32	OSIZBzz0025A05(2) OSIZBzz0025A06(1) OSIZBzz0025A07(2) OSIZBzz0025A08(2) OSIZBzz0025B05(2) OSIZBzz0025B06(2) OSIZBzz0025B07(2) OSIZBzz0025B08(2) OSIZBzz0025C05(2) OSIZBzz0025C06(1) OSIZBzz0025C07(1) OSIZBzz0025C08(2) OSIZBzz0025D05(4) OSIZBzz0025D06(2) OSIZBzz0025D07(1) OSIZBzz0025D08(2) OSIZBzz0025E05(2) OSIZBzz0025E06(2) OSIZBzz0025E07(1) OSIZBzz0025E08(2) OSIZBzz0025F05(2) OSIZBzz0025F06(2) OSI…	OSIZBa0052I05(2) OSIZBa0052I10(1) OSIZBa0052J02(2) OSIZBa0052J17(2) OSIZBa0052L17(2) OSIZBa0052L19(2) OSIZBa0052M15(2) OSIZBa0052N01(2) OSIZBa0052P09(2) OSIZBa0052P10(1) OSIZBa0052P13(1) OSIZBa0052P18(2) OSIZBa0053C15(4) OSIZBa0053D02(2) OSIZBa0053D17(1) OSIZBa0053D21(2) OSIZBa0053F23(2) OSIZBa0053F24(2) OSIZBa0053G04(1) OSIZBa0053G05(2) OSIZBa0053H24(2) OSIZBa0053I16(2) OSIZBa0053I20(2) OSIZBa00…	Sequenced: 32.	16818
MTP25_09-12	32	OSIZBzz0025A09(1) OSIZBzz0025A10(1) OSIZBzz0025A11(1) OSIZBzz0025A12(2) OSIZBzz0025B09(1) OSIZBzz0025B10(2) OSIZBzz0025B11(1) OSIZBzz0025B12(1) OSIZBzz0025C09(2) OSIZBzz0025C10(2) OSIZBzz0025C11(1) OSIZBzz0025C12(1) OSIZBzz0025D09(2) OSIZBzz0025D10(0) OSIZBzz0025D11(1) OSIZBzz0025D12(1) OSIZBzz0025E09(1) OSIZBzz0025E10(2) OSIZBzz0025E11(1) OSIZBzz0025E12(1) OSIZBzz0025F09(2) OSIZBzz0025F10(1) OSI…	OSIZBa0052J23(1) OSIZBa0052K03(1) OSIZBa0052K09(1) OSIZBa0052K12(2) OSIZBa0052N05(1) OSIZBa0052N07(2) OSIZBa0052N13(1) OSIZBa0052N14(1) OSIZBa0053A15(2) OSIZBa0053A17(2) OSIZBa0053B06(1) OSIZBa0053B08(1) OSIZBa0053D22(2) OSIZBa0053E15(0) OSIZBa0053E16(1) OSIZBa0053E17(1) OSIZBa0053G19(1) OSIZBa0053G20(2) OSIZBa0053G22(1) OSIZBa0053H01(1) OSIZBa0053J13(2) OSIZBa0053J15(1) OSIZBa0053J16(1) OSIZBa00…	Sequenced: 31; Not sequenced: 1.	16819
MTP26_01-04	32	OSIZBzz0026A01(1) OSIZBzz0026A02(1) OSIZBzz0026A03(1) OSIZBzz0026A04(2) OSIZBzz0026B01(1) OSIZBzz0026B02(1) OSIZBzz0026B03(1) OSIZBzz0026B04(1) OSIZBzz0026C01(1) OSIZBzz0026C02(1) OSIZBzz0026C03(1) OSIZBzz0026C04(1) OSIZBzz0026D01(2) OSIZBzz0026D02(2) OSIZBzz0026D03(1) OSIZBzz0026D04(1) OSIZBzz0026E01(2) OSIZBzz0026E02(1) OSIZBzz0026E03(1) OSIZBzz0026E04(2) OSIZBzz0026F01(2) OSIZBzz0026F02(1) OSI…	OSIZBa0053P20(1) OSIZBa0053P22(1) OSIZBa0054A07(1) OSIZBa0054A15(2) OSIZBa0054B12(1) OSIZBa0054B13(1) OSIZBa0054B18(1) OSIZBa0054B23(1) OSIZBa0054E07(1) OSIZBa0054E11(1) OSIZBa0054E13(1) OSIZBa0054E23(1) OSIZBa0054H11(2) OSIZBa0054H12(2) OSIZBa0054H19(1) OSIZBa0054H21(1) OSIZBa0054K07(2) OSIZBa0054K16(1) OSIZBa0054K22(1) OSIZBa0054K24(2) OSIZBa0054N01(2) OSIZBa0054N09(1) OSIZBa0054N16(1) OSIZBa00…	Sequenced: 31; Not sequenced: 1.	16821
MTP26_05-08	32	OSIZBzz0026A05(1) OSIZBzz0026A06(2) OSIZBzz0026A07(2) OSIZBzz0026A08(1) OSIZBzz0026B05(1) OSIZBzz0026B06(1) OSIZBzz0026B07(2) OSIZBzz0026B08(1) OSIZBzz0026C05(4) OSIZBzz0026C06(1) OSIZBzz0026C07(1) OSIZBzz0026C08(1) OSIZBzz0026D05(2) OSIZBzz0026D06(2) OSIZBzz0026D07(2) OSIZBzz0026D08(2) OSIZBzz0026E05(1) OSIZBzz0026E06(2) OSIZBzz0026E07(2) OSIZBzz0026E08(4) OSIZBzz0026F05(1) OSIZBzz0026F06(2) OSI…	OSIZBa0054A18(1) OSIZBa0054A20(2) OSIZBa0054A21(2) OSIZBa0054A24(1) OSIZBa0054B24(1) OSIZBa0054C05(1) OSIZBa0054C14(2) OSIZBa0054C20(1) OSIZBa0054F01(4) OSIZBa0054F04(1) OSIZBa0054F10(1) OSIZBa0054F15(1) OSIZBa0054H24(2) OSIZBa0054I04(2) OSIZBa0054I14(2) OSIZBa0054I20(2) OSIZBa0054L03(1) OSIZBa0054L15(2) OSIZBa0054L19(2) OSIZBa0054L24(4) OSIZBa0054O16(1) OSIZBa0054P03(2) OSIZBa0054P12(1) OSIZBa00…	Sequenced: 32.	16855 16822
MTP26_09-12	32	OSIZBzz0026A09(1) OSIZBzz0026A10(1) OSIZBzz0026A11(1) OSIZBzz0026A12(1) OSIZBzz0026B09(2) OSIZBzz0026B10(1) OSIZBzz0026B11(0) OSIZBzz0026B12(2) OSIZBzz0026C09(4) OSIZBzz0026C10(2) OSIZBzz0026C11(1) OSIZBzz0026C12(1) OSIZBzz0026D09(1) OSIZBzz0026D10(4) OSIZBzz0026D11(1) OSIZBzz0026D12(2) OSIZBzz0026E09(1) OSIZBzz0026E10(2) OSIZBzz0026E11(2) OSIZBzz0026E12(2) OSIZBzz0026F09(2) OSIZBzz0026F10(0) OSI…	OSIZBa0054B01(1) OSIZBa0054B03(1) OSIZBa0054B09(1) OSIZBa0054B10(1) OSIZBa0054D09(2) OSIZBa0054D21(1) OSIZBa0054D24(0) OSIZBa0054E06(2) OSIZBa0054F18(4) OSIZBa0054G06(2) OSIZBa0054H02(1) OSIZBa0054H07(1) OSIZBa0054J06(1) OSIZBa0054J12(4) OSIZBa0054J15(1) OSIZBa0054J18(2) OSIZBa0054M04(1) OSIZBa0054M12(2) OSIZBa0054M15(2) OSIZBa0054M23(2) OSIZBa0054P23(2) OSIZBa0055A05(0) OSIZBa0055A11(4) OSIZBa00…	Sequenced: 30; Not sequenced: 2.	16823
MTP27_01-04	32	OSIZBzz0027A01(1) OSIZBzz0027A02(2) OSIZBzz0027A03(1) OSIZBzz0027A04(1) OSIZBzz0027B01(2) OSIZBzz0027B02(2) OSIZBzz0027B03(1) OSIZBzz0027B04(2) OSIZBzz0027C01(1) OSIZBzz0027C02(2) OSIZBzz0027C03(1) OSIZBzz0027C04(2) OSIZBzz0027D01(2) OSIZBzz0027D02(2) OSIZBzz0027D03(2) OSIZBzz0027D04(2) OSIZBzz0027E01(2) OSIZBzz0027E02(2) OSIZBzz0027E03(2) OSIZBzz0027E04(2) OSIZBzz0027F01(2) OSIZBzz0027F02(2) OSI…	OSIZBa0055I09(1) OSIZBa0055I14(2) OSIZBa0055I23(1) OSIZBa0055J11(1) OSIZBa0055L13(2) OSIZBa0055L14(2) OSIZBa0055L19(1) OSIZBa0055L20(2) OSIZBa0055N17(1) OSIZBa0055N22(2) OSIZBa0055N23(1) OSIZBa0055N24(2) OSIZBa0056B17(2) OSIZBa0056B18(2) OSIZBa0056B24(2) OSIZBa0056C08(2) OSIZBa0056F10(2) OSIZBa0056F13(2) OSIZBa0056F18(2) OSIZBa0056F20(2) OSIZBa0056H06(2) OSIZBa0056H14(2) OSIZBa0056H16(2) OSIZBa00…	Sequenced: 31; Not sequenced: 1.	16912
MTP27_05-08	32	OSIZBzz0027A05(2) OSIZBzz0027A06(2) OSIZBzz0027A07(2) OSIZBzz0027A08(2) OSIZBzz0027B05(1) OSIZBzz0027B06(2) OSIZBzz0027B07(2) OSIZBzz0027B08(3) OSIZBzz0027C05(1) OSIZBzz0027C06(2) OSIZBzz0027C07(1) OSIZBzz0027C08(2) OSIZBzz0027D05(2) OSIZBzz0027D06(1) OSIZBzz0027D07(1) OSIZBzz0027D08(2) OSIZBzz0027E05(1) OSIZBzz0027E06(1) OSIZBzz0027E07(1) OSIZBzz0027E08(2) OSIZBzz0027F05(1) OSIZBzz0027F06(1) OSI…	OSIZBa0055J18(2) OSIZBa0055J19(2) OSIZBa0055J22(2) OSIZBa0055K01(2) OSIZBa0055L21(1) OSIZBa0055M10(2) OSIZBa0055M13(2) OSIZBa0055M14(3) OSIZBa0055O13(1) OSIZBa0055P17(2) OSIZBa0055P18(1) OSIZBa0055P19(2) OSIZBa0056D03(2) OSIZBa0056D07(1) OSIZBa0056D09(1) OSIZBa0056D11(2) OSIZBa0056G01(1) OSIZBa0056G02(1) OSIZBa0056G05(1) OSIZBa0056G08(2) OSIZBa0056H24(1) OSIZBa0056I02(1) OSIZBa0056I05(1) OSIZBa00…	Sequenced: 31; Not sequenced: 1.	16913
MTP27_09-12	32	OSIZBzz0027A09(1) OSIZBzz0027A10(1) OSIZBzz0027A11(1) OSIZBzz0027A12(2) OSIZBzz0027B09(1) OSIZBzz0027B10(1) OSIZBzz0027B11(1) OSIZBzz0027B12(1) OSIZBzz0027C09(1) OSIZBzz0027C10(2) OSIZBzz0027C11(2) OSIZBzz0027C12(2) OSIZBzz0027D09(1) OSIZBzz0027D10(1) OSIZBzz0027D11(1) OSIZBzz0027D12(1) OSIZBzz0027E09(1) OSIZBzz0027E10(1) OSIZBzz0027E11(1) OSIZBzz0027E12(1) OSIZBzz0027F09(1) OSIZBzz0027F10(2) OSI…	OSIZBa0055K15(1) OSIZBa0055K22(1) OSIZBa0055L02(1) OSIZBa0055L11(2) OSIZBa0055M16(1) OSIZBa0055N01(1) OSIZBa0055N07(1) OSIZBa0055N08(1) OSIZBa0055P24(1) OSIZBa0056A01(2) OSIZBa0056A14(2) OSIZBa0056B10(2) OSIZBa0056D14(1) OSIZBa0056E07(1) OSIZBa0056E08(1) OSIZBa0056F01(1) OSIZBa0056G10(1) OSIZBa0056G16(1) OSIZBa0056H01(1) OSIZBa0056H05(1) OSIZBa0056I08(1) OSIZBa0056I19(2) OSIZBa0056I23(2) OSIZBa00…	Sequenced: 32.	16824
MTP28_01-04	32	OSIZBzz0028A01(1) OSIZBzz0028A02(2) OSIZBzz0028A03(1) OSIZBzz0028A04(2) OSIZBzz0028B01(2) OSIZBzz0028B02(1) OSIZBzz0028B03(2) OSIZBzz0028B04(1) OSIZBzz0028C01(1) OSIZBzz0028C02(1) OSIZBzz0028C03(1) OSIZBzz0028C04(2) OSIZBzz0028D01(1) OSIZBzz0028D02(1) OSIZBzz0028D03(1) OSIZBzz0028D04(1) OSIZBzz0028E01(1) OSIZBzz0028E02(2) OSIZBzz0028E03(1) OSIZBzz0028E04(0) OSIZBzz0028F01(2) OSIZBzz0028F02(2) OSI…	OSIZBa0056P12(1) OSIZBa0056P14(2) OSIZBa0056P16(1) OSIZBa0056P17(2) OSIZBa0057C03(2) OSIZBa0057C04(1) OSIZBa0057C06(2) OSIZBa0057C08(1) OSIZBa0057D13(1) OSIZBa0057D15(1) OSIZBa0057E01(1) OSIZBa0057E02(2) OSIZBa0057G02(1) OSIZBa0057G03(1) OSIZBa0057G05(1) OSIZBa0057G06(1) OSIZBa0057H17(1) OSIZBa0057I04(2) OSIZBa0057I09(1) OSIZBa0057I10(0) OSIZBa0057L04(2) OSIZBa0057L08(2) OSIZBa0057L17(1) OSIZBa00…	Sequenced: 31; Not sequenced: 1.	16922
MTP28_05-08	32	OSIZBzz0028A05(0) OSIZBzz0028A06(0) OSIZBzz0028A07(2) OSIZBzz0028A08(2) OSIZBzz0028B05(1) OSIZBzz0028B06(2) OSIZBzz0028B07(1) OSIZBzz0028B08(1) OSIZBzz0028C05(1) OSIZBzz0028C06(1) OSIZBzz0028C07(2) OSIZBzz0028C08(2) OSIZBzz0028D05(1) OSIZBzz0028D06(1) OSIZBzz0028D07(2) OSIZBzz0028D08(2) OSIZBzz0028E05(2) OSIZBzz0028E06(1) OSIZBzz0028E07(1) OSIZBzz0028E08(2) OSIZBzz0028F05(1) OSIZBzz0028F06(1) OSI…	OSIZBa0057A13(0) OSIZBa0057A18(0) OSIZBa0057A19(2) OSIZBa0057B01(2) OSIZBa0057C12(1) OSIZBa0057C17(2) OSIZBa0057C20(1) OSIZBa0057C22(1) OSIZBa0057E08(1) OSIZBa0057E10(1) OSIZBa0057E16(2) OSIZBa0057E17(2) OSIZBa0057G10(1) OSIZBa0057G20(1) OSIZBa0057G23(2) OSIZBa0057H06(2) OSIZBa0057J03(2) OSIZBa0057J06(1) OSIZBa0057J22(1) OSIZBa0057K04(2) OSIZBa0057M03(1) OSIZBa0057M06(1) OSIZBa0057M22(2) OSIZBa00…	Sequenced: 29; Not sequenced: 3.	16923
MTP28_09-12	32	OSIZBzz0028A09(2) OSIZBzz0028A10(2) OSIZBzz0028A11(2) OSIZBzz0028A12(2) OSIZBzz0028B09(2) OSIZBzz0028B10(1) OSIZBzz0028B11(2) OSIZBzz0028B12(2) OSIZBzz0028C09(2) OSIZBzz0028C10(2) OSIZBzz0028C11(2) OSIZBzz0028C12(1) OSIZBzz0028D09(2) OSIZBzz0028D10(1) OSIZBzz0028D11(2) OSIZBzz0028D12(2) OSIZBzz0028E09(2) OSIZBzz0028E10(2) OSIZBzz0028E11(0) OSIZBzz0028E12(2) OSIZBzz0028F09(0) OSIZBzz0028F10(2) OSI…	OSIZBa0057B13(2) OSIZBa0057B15(2) OSIZBa0057B17(2) OSIZBa0057C02(2) OSIZBa0057C23(2) OSIZBa0057C24(1) OSIZBa0057D05(2) OSIZBa0057D06(2) OSIZBa0057F08(2) OSIZBa0057F11(2) OSIZBa0057F17(2) OSIZBa0057F19(1) OSIZBa0057H08(2) OSIZBa0057H14(1) OSIZBa0057H15(2) OSIZBa0057H16(2) OSIZBa0057K12(2) OSIZBa0057K15(2) OSIZBa0057K20(0) OSIZBa0057K22(2) OSIZBa0057N05(0) OSIZBa0057N11(2) OSIZBa0057N13(1) OSIZBa00…	Sequenced: 29; Not sequenced: 3.	16934
MTP29_01-04	32	OSIZBzz0029A01(2) OSIZBzz0029A02(2) OSIZBzz0029A03(2) OSIZBzz0029A04(1) OSIZBzz0029B01(2) OSIZBzz0029B02(1) OSIZBzz0029B03(2) OSIZBzz0029B04(2) OSIZBzz0029C01(1) OSIZBzz0029C02(0) OSIZBzz0029C03(2) OSIZBzz0029C04(1) OSIZBzz0029D01(2) OSIZBzz0029D02(2) OSIZBzz0029D03(1) OSIZBzz0029D04(2) OSIZBzz0029E01(2) OSIZBzz0029E02(2) OSIZBzz0029E03(1) OSIZBzz0029E04(1) OSIZBzz0029F01(2) OSIZBzz0029F02(2) OSI…	OSIZBa0058B10(2) OSIZBa0058B18(2) OSIZBa0058E05(2) OSIZBa0058E06(1) OSIZBa0058F19(2) OSIZBa0058F20(1) OSIZBa0058I02(2) OSIZBa0058I05(2) OSIZBa0058J02(1) OSIZBa0058J03(0) OSIZBa0058J07(2) OSIZBa0058J11(1) OSIZBa0058N07(2) OSIZBa0058N12(2) OSIZBa0058N16(1) OSIZBa0058N22(2) OSIZBa0058P19(2) OSIZBa0059A02(2) OSIZBa0059A05(1) OSIZBa0059A10(1) OSIZBa0059E03(2) OSIZBa0059E11(2) OSIZBa0059F02(2) OSIZBa00…	Sequenced: 31; Not sequenced: 1.	16936
				sequence file is named as "MTP29-5~8"
MTP29_05-08	32	OSIZBzz0029A05(1) OSIZBzz0029A06(1) OSIZBzz0029A07(1) OSIZBzz0029A08(2) OSIZBzz0029B05(2) OSIZBzz0029B06(2) OSIZBzz0029B07(2) OSIZBzz0029B08(1) OSIZBzz0029C05(2) OSIZBzz0029C06(4) OSIZBzz0029C07(1) OSIZBzz0029C08(2) OSIZBzz0029D05(2) OSIZBzz0029D06(2) OSIZBzz0029D07(2) OSIZBzz0029D08(2) OSIZBzz0029E05(2) OSIZBzz0029E06(2) OSIZBzz0029E07(2) OSIZBzz0029E08(2) OSIZBzz0029F05(0) OSIZBzz0029F06(2) OSI…	OSIZBa0058E07(1) OSIZBa0058E16(1) OSIZBa0058E17(1) OSIZBa0058E19(2) OSIZBa0058I07(2) OSIZBa0058I08(2) OSIZBa0058I12(2) OSIZBa0058I13(1) OSIZBa0058J14(2) OSIZBa0058J21(4) OSIZBa0058M02(1) OSIZBa0058M14(2) OSIZBa0058O04(2) OSIZBa0058O08(2) OSIZBa0058P01(2) OSIZBa0058P02(2) OSIZBa0059A11(2) OSIZBa0059A13(2) OSIZBa0059A17(2) OSIZBa0059A18(2) OSIZBa0059F12(0) OSIZBa0059F15(2) OSIZBa0059F16(2) OSIZBa00…	Sequenced: 30; Not sequenced: 2.	16935
				sequence file is named as "MTP29-1~4"
MTP29_09-12	32	OSIZBzz0029A09(2) OSIZBzz0029A10(1) OSIZBzz0029A11(2) OSIZBzz0029A12(1) OSIZBzz0029B09(2) OSIZBzz0029B10(2) OSIZBzz0029B11(1) OSIZBzz0029B12(2) OSIZBzz0029C09(2) OSIZBzz0029C10(1) OSIZBzz0029C11(2) OSIZBzz0029C12(1) OSIZBzz0029D09(4) OSIZBzz0029D10(2) OSIZBzz0029D11(1) OSIZBzz0029D12(2) OSIZBzz0029E09(2) OSIZBzz0029E10(2) OSIZBzz0029E11(1) OSIZBzz0029E12(2) OSIZBzz0029F09(2) OSIZBzz0029F10(2) OSI…	OSIZBa0058F01(2) OSIZBa0058F04(1) OSIZBa0058F07(2) OSIZBa0058F14(1) OSIZBa0058I14(2) OSIZBa0058I19(2) OSIZBa0058I22(1) OSIZBa0058J01(2) OSIZBa0058M18(2) OSIZBa0058M22(1) OSIZBa0058M23(2) OSIZBa0058N06(1) OSIZBa0058P03(4) OSIZBa0058P04(2) OSIZBa0058P05(1) OSIZBa0058P08(2) OSIZBa0059A21(2) OSIZBa0059A24(2) OSIZBa0059B01(1) OSIZBa0059B24(2) OSIZBa0059G05(2) OSIZBa0059G12(2) OSIZBa0059G16(2) OSIZBa00…	Sequenced: 32.	16924
MTP30_01-04	32	OSIZBzz0030A01(2) OSIZBzz0030A02(2) OSIZBzz0030A03(2) OSIZBzz0030A04(1) OSIZBzz0030B01(1) OSIZBzz0030B02(1) OSIZBzz0030B03(1) OSIZBzz0030B04(2) OSIZBzz0030C01(1) OSIZBzz0030C02(1) OSIZBzz0030C03(1) OSIZBzz0030C04(2) OSIZBzz0030D01(2) OSIZBzz0030D02(1) OSIZBzz0030D03(2) OSIZBzz0030D04(2) OSIZBzz0030E01(2) OSIZBzz0030E02(2) OSIZBzz0030E03(2) OSIZBzz0030E04(2) OSIZBzz0030F01(2) OSIZBzz0030F02(2) OSI…	OSIZBa0059L12(2) OSIZBa0059L14(2) OSIZBa0059O06(2) OSIZBa0059O10(1) OSIZBa0060A12(1) OSIZBa0060A16(1) OSIZBa0060B09(1) OSIZBa0060B10(2) OSIZBa0060D07(1) OSIZBa0060D23(1) OSIZBa0060E02(1) OSIZBa0060E08(2) OSIZBa0060G12(2) OSIZBa0060G15(1) OSIZBa0060H01(2) OSIZBa0060H05(2) OSIZBa0060K08(2) OSIZBa0060K10(2) OSIZBa0060K18(2) OSIZBa0060L01(2) OSIZBa0060P01(2) OSIZBa0060P11(2) OSIZBa0060P15(2) OSIZBa00…	Sequenced: 32.	16914
MTP30_05-08	32	OSIZBzz0030A05(2) OSIZBzz0030A06(2) OSIZBzz0030A07(2) OSIZBzz0030A08(1) OSIZBzz0030B05(2) OSIZBzz0030B06(2) OSIZBzz0030B07(2) OSIZBzz0030B08(1) OSIZBzz0030C05(1) OSIZBzz0030C06(2) OSIZBzz0030C07(2) OSIZBzz0030C08(2) OSIZBzz0030D05(2) OSIZBzz0030D06(1) OSIZBzz0030D07(2) OSIZBzz0030D08(1) OSIZBzz0030E05(2) OSIZBzz0030E06(2) OSIZBzz0030E07(2) OSIZBzz0030E08(2) OSIZBzz0030F05(2) OSIZBzz0030F06(2) OSI…	OSIZBa0059O17(2) OSIZBa0059O22(2) OSIZBa0059P02(2) OSIZBa0059P09(1) OSIZBa0060B15(2) OSIZBa0060B17(2) OSIZBa0060B23(2) OSIZBa0060C01(1) OSIZBa0060E09(1) OSIZBa0060E16(2) OSIZBa0060E20(2) OSIZBa0060E24(2) OSIZBa0060H06(2) OSIZBa0060H10(1) OSIZBa0060H20(2) OSIZBa0060I05(1) OSIZBa0060L11(2) OSIZBa0060L12(2) OSIZBa0060M11(2) OSIZBa0060M15(2) OSIZBa0060P18(2) OSIZBa0061A02(2) OSIZBa0061B07(2) OSIZBa00…	Sequenced: 32.	16989
MTP30_09-12	32	OSIZBzz0030A09(2) OSIZBzz0030A10(1) OSIZBzz0030A11(2) OSIZBzz0030A12(2) OSIZBzz0030B09(1) OSIZBzz0030B10(1) OSIZBzz0030B11(1) OSIZBzz0030B12(2) OSIZBzz0030C09(2) OSIZBzz0030C10(1) OSIZBzz0030C11(2) OSIZBzz0030C12(2) OSIZBzz0030D09(2) OSIZBzz0030D10(0) OSIZBzz0030D11(2) OSIZBzz0030D12(2) OSIZBzz0030E09(2) OSIZBzz0030E10(2) OSIZBzz0030E11(2) OSIZBzz0030E12(2) OSIZBzz0030F09(1) OSIZBzz0030F10(1) OSI…	OSIZBa0059P12(2) OSIZBa0059P23(1) OSIZBa0060A01(2) OSIZBa0060A10(2) OSIZBa0060C10(1) OSIZBa0060C24(1) OSIZBa0060D02(1) OSIZBa0060D06(2) OSIZBa0060F01(2) OSIZBa0060F11(1) OSIZBa0060F18(2) OSIZBa0060G10(2) OSIZBa0060I06(2) OSIZBa0060J11(0) OSIZBa0060J15(2) OSIZBa0060J21(2) OSIZBa0060N09(2) OSIZBa0060N13(2) OSIZBa0060O06(2) OSIZBa0060O10(2) OSIZBa0061B21(1) OSIZBa0061B23(1) OSIZBa0061C03(4) OSIZBa00…	Sequenced: 30; Not sequenced: 2.	16915
MTP31_01-04	32	OSIZBzz0031A01(2) OSIZBzz0031A02(2) OSIZBzz0031A03(1) OSIZBzz0031A04(1) OSIZBzz0031B01(1) OSIZBzz0031B02(2) OSIZBzz0031B03(2) OSIZBzz0031B04(1) OSIZBzz0031C01(0) OSIZBzz0031C02(0) OSIZBzz0031C03(0) OSIZBzz0031C04(1) OSIZBzz0031D01(1) OSIZBzz0031D02(1) OSIZBzz0031D03(2) OSIZBzz0031D04(1) OSIZBzz0031E01(2) OSIZBzz0031E02(2) OSIZBzz0031E03(1) OSIZBzz0031E04(1) OSIZBzz0031F01(1) OSIZBzz0031F02(2) OSI…	OSIZBa0061P24(2) OSIZBa0062A01(2) OSIZBa0062B06(1) OSIZBa0062B10(1) OSIZBa0062D08(1) OSIZBa0062D09(2) OSIZBa0062E01(2) OSIZBa0062F20(1) OSIZBa0062J08(0) OSIZBa0062J09(0) OSIZBa0062J12(0) OSIZBa0062J17(1) OSIZBa0062M07(1) OSIZBa0062M24(1) OSIZBa0062N15(2) OSIZBa0062N21(1) OSIZBa0063C08(2) OSIZBa0063C15(2) OSIZBa0063C19(1) OSIZBa0063C23(1) OSIZBa0063H15(1) OSIZBa0063H19(2) OSIZBa0063H22(1) OSIZBa00…	Sequenced: 28; Not sequenced: 4.	16916
MTP31_05-08	32	OSIZBzz0031A05(4) OSIZBzz0031A06(1) OSIZBzz0031A07(1) OSIZBzz0031A08(2) OSIZBzz0031B05(1) OSIZBzz0031B06(1) OSIZBzz0031B07(2) OSIZBzz0031B08(2) OSIZBzz0031C05(1) OSIZBzz0031C06(1) OSIZBzz0031C07(2) OSIZBzz0031C08(1) OSIZBzz0031D05(4) OSIZBzz0031D06(1) OSIZBzz0031D07(1) OSIZBzz0031D08(2) OSIZBzz0031E05(1) OSIZBzz0031E06(1) OSIZBzz0031E07(1) OSIZBzz0031E08(1) OSIZBzz0031F05(2) OSIZBzz0031F06(2) OSI…	OSIZBa0062B12(4) OSIZBa0062B21(1) OSIZBa0062C01(1) OSIZBa0062C03(2) OSIZBa0062F22(1) OSIZBa0062H05(1) OSIZBa0062H21(2) OSIZBa0062I13(2) OSIZBa0062J23(1) OSIZBa0062K07(1) OSIZBa0062K12(2) OSIZBa0062L03(1) OSIZBa0062O01(4) OSIZBa0062O16(1) OSIZBa0062O23(1) OSIZBa0062P17(2) OSIZBa0063D09(1) OSIZBa0063E07(1) OSIZBa0063E10(1) OSIZBa0063E19(1) OSIZBa0063I16(2) OSIZBa0063I23(2) OSIZBa0063J21(1) OSIZBa00…	Sequenced: 32.	16925
MTP31_09-12	32	OSIZBzz0031A09(2) OSIZBzz0031A10(0) OSIZBzz0031A11(4) OSIZBzz0031A12(1) OSIZBzz0031B09(2) OSIZBzz0031B10(0) OSIZBzz0031B11(2) OSIZBzz0031B12(1) OSIZBzz0031C09(2) OSIZBzz0031C10(2) OSIZBzz0031C11(3) OSIZBzz0031C12(1) OSIZBzz0031D09(2) OSIZBzz0031D10(2) OSIZBzz0031D11(1) OSIZBzz0031D12(2) OSIZBzz0031E09(2) OSIZBzz0031E10(2) OSIZBzz0031E11(2) OSIZBzz0031E12(4) OSIZBzz0031F09(2) OSIZBzz0031F10(2) OSI…	OSIZBa0062C14(2) OSIZBa0062C21(0) OSIZBa0062C22(4) OSIZBa0062D03(1) OSIZBa0062I20(2) OSIZBa0062J04(0) OSIZBa0062J06(2) OSIZBa0062J07(1) OSIZBa0062L05(2) OSIZBa0062L17(2) OSIZBa0062M04(3) OSIZBa0062M05(1) OSIZBa0063A07(2) OSIZBa0063A13(2) OSIZBa0063A23(1) OSIZBa0063B18(2) OSIZBa0063F05(2) OSIZBa0063F08(2) OSIZBa0063G19(2) OSIZBa0063G21(4) OSIZBa0063K09(2) OSIZBa0063L02(2) OSIZBa0063L03(2) OSIZBa00…	Sequenced: 29; Not sequenced: 3.	16929
MTP32_01-04	32	OSIZBzz0032A01(2) OSIZBzz0032A02(2) OSIZBzz0032A03(2) OSIZBzz0032A04(1) OSIZBzz0032B01(0) OSIZBzz0032B02(2) OSIZBzz0032B03(1) OSIZBzz0032B04(2) OSIZBzz0032C01(2) OSIZBzz0032C02(2) OSIZBzz0032C03(2) OSIZBzz0032C04(2) OSIZBzz0032D01(2) OSIZBzz0032D02(2) OSIZBzz0032D03(0) OSIZBzz0032D04(2) OSIZBzz0032E01(2) OSIZBzz0032E02(2) OSIZBzz0032E03(2) OSIZBzz0032E04(2) OSIZBzz0032F01(0) OSIZBzz0032F02(2) OSI…	OSIZBa0064E08(2) OSIZBa0064E15(2) OSIZBa0064F19(2) OSIZBa0064G01(1) OSIZBa0064I05(0) OSIZBa0064J09(2) OSIZBa0064J11(1) OSIZBa0064J23(2) OSIZBa0064N19(2) OSIZBa0064O09(2) OSIZBa0064P09(2) OSIZBa0064P10(2) OSIZBa0065E12(2) OSIZBa0065F17(2) OSIZBa0065I22(0) OSIZBa0065J06(2) OSIZBa0065L20(2) OSIZBa0065M22(2) OSIZBa0065N03(2) OSIZBa0065N04(2) OSIZBa0066B17(0) OSIZBa0066C15(2) OSIZBa0066D16(2) OSIZBa00…	Sequenced: 29; Not sequenced: 3.	16930
MTP32_05-08	32	OSIZBzz0032A05(2) OSIZBzz0032A06(1) OSIZBzz0032A07(0) OSIZBzz0032A08(2) OSIZBzz0032B05(2) OSIZBzz0032B06(2) OSIZBzz0032B07(2) OSIZBzz0032B08(2) OSIZBzz0032C05(2) OSIZBzz0032C06(1) OSIZBzz0032C07(2) OSIZBzz0032C08(2) OSIZBzz0032D05(2) OSIZBzz0032D06(2) OSIZBzz0032D07(2) OSIZBzz0032D08(1) OSIZBzz0032E05(2) OSIZBzz0032E06(2) OSIZBzz0032E07(2) OSIZBzz0032E08(1) OSIZBzz0032F05(2) OSIZBzz0032F06(1) OSI…	OSIZBa0064G03(2) OSIZBa0064G06(1) OSIZBa0064G07(0) OSIZBa0064H02(2) OSIZBa0064K11(2) OSIZBa0064L10(2) OSIZBa0064L24(2) OSIZBa0064M09(2) OSIZBa0064P15(2) OSIZBa0064P19(1) OSIZBa0065A16(2) OSIZBa0065B04(2) OSIZBa0065J19(2) OSIZBa0065J22(2) OSIZBa0065J24(2) OSIZBa0065K07(1) OSIZBa0065O16(2) OSIZBa0065O21(2) OSIZBa0066A02(2) OSIZBa0066A04(1) OSIZBa0066G04(2) OSIZBa0066H02(1) OSIZBa0066H04(1) OSIZBa00…	Sequenced: 31; Not sequenced: 1.	16937
MTP32_09-12	32	OSIZBzz0032A09(1) OSIZBzz0032A10(1) OSIZBzz0032A11(2) OSIZBzz0032A12(2) OSIZBzz0032B09(2) OSIZBzz0032B10(1) OSIZBzz0032B11(1) OSIZBzz0032B12(2) OSIZBzz0032C09(2) OSIZBzz0032C10(2) OSIZBzz0032C11(1) OSIZBzz0032C12(1) OSIZBzz0032D09(1) OSIZBzz0032D10(1) OSIZBzz0032D11(1) OSIZBzz0032D12(1) OSIZBzz0032E09(2) OSIZBzz0032E10(2) OSIZBzz0032E11(2) OSIZBzz0032E12(2) OSIZBzz0032F09(2) OSIZBzz0032F10(1) OSI…	OSIZBa0064H09(1) OSIZBa0064H10(1) OSIZBa0064H24(2) OSIZBa0064I03(2) OSIZBa0064M16(2) OSIZBa0064M17(1) OSIZBa0064N11(1) OSIZBa0064N14(2) OSIZBa0065B09(2) OSIZBa0065E02(2) OSIZBa0065E03(1) OSIZBa0065E06(1) OSIZBa0065L04(1) OSIZBa0065L08(1) OSIZBa0065L13(1) OSIZBa0065L19(1) OSIZBa0066A05(2) OSIZBa0066A07(2) OSIZBa0066A23(2) OSIZBa0066B06(2) OSIZBa0066H14(2) OSIZBa0066I07(1) OSIZBa0066N21(2) OSIZBa00…	Sequenced: 32.	16938
MTP33_01-04	32	OSIZBzz0033A01(1) OSIZBzz0033A02(1) OSIZBzz0033A03(2) OSIZBzz0033A04(2) OSIZBzz0033B01(1) OSIZBzz0033B02(2) OSIZBzz0033B03(2) OSIZBzz0033B04(2) OSIZBzz0033C01(2) OSIZBzz0033C02(2) OSIZBzz0033C03(4) OSIZBzz0033C04(1) OSIZBzz0033D01(2) OSIZBzz0033D02(1) OSIZBzz0033D03(2) OSIZBzz0033D04(2) OSIZBzz0033E01(2) OSIZBzz0033E02(2) OSIZBzz0033E03(4) OSIZBzz0033E04(2) OSIZBzz0033F01(2) OSIZBzz0033F02(1) OSI…	OSIZBa0067M09(1) OSIZBa0067M24(1) OSIZBa0067N10(2) OSIZBa0067N15(2) OSIZBa0068C16(1) OSIZBa0068D17(2) OSIZBa0068E06(2) OSIZBa0068F11(2) OSIZBa0068J21(2) OSIZBa0068J22(2) OSIZBa0068K08(4) OSIZBa0068L01(1) OSIZBa0068P09(2) OSIZBa0069A17(1) OSIZBa0069B03(2) OSIZBa0069C01(2) OSIZBa0069H04(2) OSIZBa0069I23(2) OSIZBa0069J07(4) OSIZBa0069K06(2) OSIZBa0069O02(2) OSIZBa0069O03(1) OSIZBa0069O13(2) OSIZBa00…	Sequenced: 31; Not sequenced: 1.	16826
MTP33_05-08	32	OSIZBzz0033A05(1) OSIZBzz0033A06(2) OSIZBzz0033A07(2) OSIZBzz0033A08(1) OSIZBzz0033B05(2) OSIZBzz0033B06(1) OSIZBzz0033B07(0) OSIZBzz0033B08(1) OSIZBzz0033C05(2) OSIZBzz0033C06(2) OSIZBzz0033C07(2) OSIZBzz0033C08(2) OSIZBzz0033D05(2) OSIZBzz0033D06(2) OSIZBzz0033D07(2) OSIZBzz0033D08(2) OSIZBzz0033E05(2) OSIZBzz0033E06(2) OSIZBzz0033E07(2) OSIZBzz0033E08(2) OSIZBzz0033F05(2) OSIZBzz0033F06(1) OSI…	OSIZBa0067N24(1) OSIZBa0067P10(2) OSIZBa0067P13(2) OSIZBa0068A03(1) OSIZBa0068F13(2) OSIZBa0068F15(1) OSIZBa0068G22(0) OSIZBa0068H12(1) OSIZBa0068L06(2) OSIZBa0068L18(2) OSIZBa0068M05(2) OSIZBa0068M07(2) OSIZBa0069C22(2) OSIZBa0069D03(2) OSIZBa0069D04(2) OSIZBa0069D13(2) OSIZBa0069K13(2) OSIZBa0069L13(2) OSIZBa0069L19(2) OSIZBa0069M01(2) OSIZBa0069P01(2) OSIZBa0069P06(1) OSIZBa0070A14(2) OSIZBa00…	Sequenced: 31; Not sequenced: 1.	16827
MTP33_09-12	32	OSIZBzz0033A09(2) OSIZBzz0033A10(2) OSIZBzz0033A11(2) OSIZBzz0033A12(2) OSIZBzz0033B09(1) OSIZBzz0033B10(2) OSIZBzz0033B11(1) OSIZBzz0033B12(2) OSIZBzz0033C09(2) OSIZBzz0033C10(1) OSIZBzz0033C11(2) OSIZBzz0033C12(2) OSIZBzz0033D09(1) OSIZBzz0033D10(2) OSIZBzz0033D11(2) OSIZBzz0033D12(2) OSIZBzz0033E09(2) OSIZBzz0033E10(1) OSIZBzz0033E11(2) OSIZBzz0033E12(2) OSIZBzz0033F09(2) OSIZBzz0033F10(2) OSI…	OSIZBa0068A16(2) OSIZBa0068B03(2) OSIZBa0068B15(2) OSIZBa0068C10(2) OSIZBa0068H20(1) OSIZBa0068H23(2) OSIZBa0068I03(1) OSIZBa0068J07(2) OSIZBa0068M23(2) OSIZBa0068N01(1) OSIZBa0068N02(2) OSIZBa0068O04(2) OSIZBa0069E03(1) OSIZBa0069E17(2) OSIZBa0069F02(2) OSIZBa0069F23(2) OSIZBa0069M05(2) OSIZBa0069N02(1) OSIZBa0069N13(2) OSIZBa0069N21(2) OSIZBa0070A21(2) OSIZBa0070A23(2) OSIZBa0070B06(1) OSIZBa00…	Sequenced: 32.	16939
MTP34_01-04	32	OSIZBzz0034A01(2) OSIZBzz0034A02(2) OSIZBzz0034A03(2) OSIZBzz0034A04(1) OSIZBzz0034B01(1) OSIZBzz0034B02(1) OSIZBzz0034B03(2) OSIZBzz0034B04(2) OSIZBzz0034C01(2) OSIZBzz0034C02(2) OSIZBzz0034C03(2) OSIZBzz0034C04(2) OSIZBzz0034D01(2) OSIZBzz0034D02(2) OSIZBzz0034D03(2) OSIZBzz0034D04(2) OSIZBzz0034E01(1) OSIZBzz0034E02(1) OSIZBzz0034E03(1) OSIZBzz0034E04(1) OSIZBzz0034F01(1) OSIZBzz0034F02(1) OSI…	OSIZBa0070J11(2) OSIZBa0070K20(2) OSIZBa0070L04(2) OSIZBa0070L14(1) OSIZBa0070N09(1) OSIZBa0070N22(1) OSIZBa0070O23(2) OSIZBa0070P10(2) OSIZBa0071B11(2) OSIZBa0071B15(2) OSIZBa0071B22(2) OSIZBa0071C01(2) OSIZBa0071E16(2) OSIZBa0071H08(2) OSIZBa0071H23(2) OSIZBa0071I04(2) OSIZBa0071L10(1) OSIZBa0071L17(1) OSIZBa0071L19(1) OSIZBa0071M09(1) OSIZBa0071O13(1) OSIZBa0071O15(1) OSIZBa0071P02(2) OSIZBa00…	Sequenced: 32.	16940
MTP34_05-08	32	OSIZBzz0034A05(0) OSIZBzz0034A06(1) OSIZBzz0034A07(2) OSIZBzz0034A08(1) OSIZBzz0034B05(2) OSIZBzz0034B06(1) OSIZBzz0034B07(0) OSIZBzz0034B08(2) OSIZBzz0034C05(2) OSIZBzz0034C06(1) OSIZBzz0034C07(2) OSIZBzz0034C08(2) OSIZBzz0034D05(2) OSIZBzz0034D06(1) OSIZBzz0034D07(1) OSIZBzz0034D08(2) OSIZBzz0034E05(2) OSIZBzz0034E06(2) OSIZBzz0034E07(2) OSIZBzz0034E08(2) OSIZBzz0034F05(0) OSIZBzz0034F06(2) OSI…	OSIZBa0070L21(0) OSIZBa0070L23(1) OSIZBa0070M09(2) OSIZBa0070M15(1) OSIZBa0070P14(2) OSIZBa0070P16(1) OSIZBa0071A06(0) OSIZBa0071A07(2) OSIZBa0071C05(2) OSIZBa0071C09(1) OSIZBa0071C11(2) OSIZBa0071C15(2) OSIZBa0071I07(2) OSIZBa0071J07(1) OSIZBa0071J08(1) OSIZBa0071J18(2) OSIZBa0071M12(2) OSIZBa0071M13(2) OSIZBa0071M15(2) OSIZBa0071M20(2) OSIZBa0071P14(0) OSIZBa0071P17(2) OSIZBa0071P22(2) OSIZBa00…	Sequenced: 29; Not sequenced: 3.	16828
MTP34_09-12	32	OSIZBzz0034A09(1) OSIZBzz0034A10(3) OSIZBzz0034A11(2) OSIZBzz0034A12(2) OSIZBzz0034B09(2) OSIZBzz0034B10(2) OSIZBzz0034B11(2) OSIZBzz0034B12(2) OSIZBzz0034C09(2) OSIZBzz0034C10(2) OSIZBzz0034C11(1) OSIZBzz0034C12(2) OSIZBzz0034D09(2) OSIZBzz0034D10(4) OSIZBzz0034D11(1) OSIZBzz0034D12(1) OSIZBzz0034E09(2) OSIZBzz0034E10(2) OSIZBzz0034E11(2) OSIZBzz0034E12(2) OSIZBzz0034F09(1) OSIZBzz0034F10(1) OSI…	OSIZBa0070M17(1) OSIZBa0070M20(3) OSIZBa0070N01(2) OSIZBa0070N07(2) OSIZBa0071A13(2) OSIZBa0071A16(2) OSIZBa0071A19(2) OSIZBa0071A23(2) OSIZBa0071D14(2) OSIZBa0071D21(2) OSIZBa0071D24(1) OSIZBa0071E03(2) OSIZBa0071K06(2) OSIZBa0071K07(4) OSIZBa0071K18(1) OSIZBa0071K20(1) OSIZBa0071M23(2) OSIZBa0071M24(2) OSIZBa0071N07(2) OSIZBa0071N16(2) OSIZBa0072B18(1) OSIZBa0072B23(1) OSIZBa0072C05(1) OSIZBa00…	Sequenced: 32.	16829
MTP35_01-04	32	OSIZBzz0035A01(1) OSIZBzz0035A02(1) OSIZBzz0035A03(2) OSIZBzz0035A04(1) OSIZBzz0035B01(1) OSIZBzz0035B02(2) OSIZBzz0035B03(2) OSIZBzz0035B04(4) OSIZBzz0035C01(2) OSIZBzz0035C02(1) OSIZBzz0035C03(2) OSIZBzz0035C04(2) OSIZBzz0035D01(2) OSIZBzz0035D02(2) OSIZBzz0035D03(0) OSIZBzz0035D04(4) OSIZBzz0035E01(2) OSIZBzz0035E02(2) OSIZBzz0035E03(2) OSIZBzz0035E04(2) OSIZBzz0035F01(1) OSIZBzz0035F02(2) OSI…	OSIZBa0072M10(1) OSIZBa0072M11(1) OSIZBa0072M18(2) OSIZBa0072N11(1) OSIZBa0073C21(1) OSIZBa0073C24(2) OSIZBa0073D03(2) OSIZBa0073D12(4) OSIZBa0073I03(2) OSIZBa0073I24(1) OSIZBa0073J06(2) OSIZBa0073J17(2) OSIZBa0073N17(2) OSIZBa0073O22(2) OSIZBa0073P03(0) OSIZBa0074A10(4) OSIZBa0074G06(2) OSIZBa0074G23(2) OSIZBa0074H10(2) OSIZBa0074H13(2) OSIZBa0074L11(1) OSIZBa0074L13(2) OSIZBa0074L22(2) OSIZBa00…	Sequenced: 31; Not sequenced: 1.	16835
MTP35_05-08	32	OSIZBzz0035A05(2) OSIZBzz0035A06(2) OSIZBzz0035A07(1) OSIZBzz0035A08(2) OSIZBzz0035B05(2) OSIZBzz0035B06(2) OSIZBzz0035B07(2) OSIZBzz0035B08(2) OSIZBzz0035C05(2) OSIZBzz0035C06(0) OSIZBzz0035C07(2) OSIZBzz0035C08(2) OSIZBzz0035D05(2) OSIZBzz0035D06(2) OSIZBzz0035D07(2) OSIZBzz0035D08(1) OSIZBzz0035E05(2) OSIZBzz0035E06(2) OSIZBzz0035E07(2) OSIZBzz0035E08(2) OSIZBzz0035F05(2) OSIZBzz0035F06(1) OSI…	OSIZBa0072N18(2) OSIZBa0072P15(2) OSIZBa0073A08(1) OSIZBa0073A13(2) OSIZBa0073D24(2) OSIZBa0073E22(2) OSIZBa0073F20(2) OSIZBa0073G08(2) OSIZBa0073K01(2) OSIZBa0073K23(0) OSIZBa0073L08(2) OSIZBa0073L24(2) OSIZBa0074A11(2) OSIZBa0074B05(2) OSIZBa0074B13(2) OSIZBa0074C24(1) OSIZBa0074H21(2) OSIZBa0074I02(2) OSIZBa0074J11(2) OSIZBa0074J19(2) OSIZBa0074M24(2) OSIZBa0074N03(1) OSIZBa0074N04(2) OSIZBa00…	Sequenced: 31; Not sequenced: 1.	16836
MTP35_09-12	32	OSIZBzz0035A09(2) OSIZBzz0035A10(2) OSIZBzz0035A11(1) OSIZBzz0035A12(2) OSIZBzz0035B09(2) OSIZBzz0035B10(2) OSIZBzz0035B11(2) OSIZBzz0035B12(2) OSIZBzz0035C09(2) OSIZBzz0035C10(2) OSIZBzz0035C11(2) OSIZBzz0035C12(2) OSIZBzz0035D09(2) OSIZBzz0035D10(2) OSIZBzz0035D11(2) OSIZBzz0035D12(2) OSIZBzz0035E09(2) OSIZBzz0035E10(2) OSIZBzz0035E11(1) OSIZBzz0035E12(1) OSIZBzz0035F09(1) OSIZBzz0035F10(2) OSI…	OSIZBa0073A18(2) OSIZBa0073B16(2) OSIZBa0073B22(1) OSIZBa0073C11(2) OSIZBa0073G17(2) OSIZBa0073H12(2) OSIZBa0073H19(2) OSIZBa0073H23(2) OSIZBa0073M06(2) OSIZBa0073M21(2) OSIZBa0073M24(2) OSIZBa0073N07(2) OSIZBa0074D18(2) OSIZBa0074E04(2) OSIZBa0074F09(2) OSIZBa0074F13(2) OSIZBa0074J21(2) OSIZBa0074K06(2) OSIZBa0074K08(1) OSIZBa0074K10(1) OSIZBa0074N15(1) OSIZBa0074N20(2) OSIZBa0074P10(2) OSIZBa00…	Sequenced: 31; Not sequenced: 1.	16839
MTP36_01-04	32	OSIZBzz0036A01(2) OSIZBzz0036A02(1) OSIZBzz0036A03(4) OSIZBzz0036A04(2) OSIZBzz0036B01(2) OSIZBzz0036B02(1) OSIZBzz0036B03(1) OSIZBzz0036B04(1) OSIZBzz0036C01(1) OSIZBzz0036C02(2) OSIZBzz0036C03(2) OSIZBzz0036C04(2) OSIZBzz0036D01(2) OSIZBzz0036D02(2) OSIZBzz0036D03(2) OSIZBzz0036D04(2) OSIZBzz0036E01(2) OSIZBzz0036E02(1) OSIZBzz0036E03(1) OSIZBzz0036E04(1) OSIZBzz0036F01(1) OSIZBzz0036F02(1) OSI…	OSIZBa0075L03(2) OSIZBa0075L09(1) OSIZBa0075L16(4) OSIZBa0075M07(2) OSIZBa0076B17(2) OSIZBa0076B18(1) OSIZBa0076B21(1) OSIZBa0076C09(1) OSIZBa0076G03(1) OSIZBa0076G11(2) OSIZBa0076H10(2) OSIZBa0076H15(2) OSIZBa0076J22(2) OSIZBa0076J23(2) OSIZBa0076K11(2) OSIZBa0076K15(2) OSIZBa0076P15(2) OSIZBa0076P16(1) OSIZBa0076P17(1) OSIZBa0076P19(1) OSIZBa0077N18(1) OSIZBa0078B19(1) OSIZBa0078C07(2) OSIZBa00…	Sequenced: 32.	16840
MTP36_05-08	32	OSIZBzz0036A05(4) OSIZBzz0036A06(1) OSIZBzz0036A07(2) OSIZBzz0036A08(4) OSIZBzz0036B05(2) OSIZBzz0036B06(1) OSIZBzz0036B07(2) OSIZBzz0036B08(2) OSIZBzz0036C05(1) OSIZBzz0036C06(1) OSIZBzz0036C07(2) OSIZBzz0036C08(1) OSIZBzz0036D05(1) OSIZBzz0036D06(1) OSIZBzz0036D07(1) OSIZBzz0036D08(2) OSIZBzz0036E05(2) OSIZBzz0036E06(1) OSIZBzz0036E07(1) OSIZBzz0036E08(1) OSIZBzz0036F05(1) OSIZBzz0036F06(2) OSI…	OSIZBa0075M11(4) OSIZBa0075N03(1) OSIZBa0075N17(2) OSIZBa0075O06(4) OSIZBa0076C17(2) OSIZBa0076C18(1) OSIZBa0076D17(2) OSIZBa0076D21(2) OSIZBa0076H17(1) OSIZBa0076I07(1) OSIZBa0076I08(2) OSIZBa0076I15(1) OSIZBa0076L01(1) OSIZBa0076L18(1) OSIZBa0076N07(1) OSIZBa0076N23(2) OSIZBa0077A13(2) OSIZBa0077A21(1) OSIZBa0077C07(1) OSIZBa0077C13(1) OSIZBa0078C19(1) OSIZBa0078D05(2) OSIZBa0078D11(2) OSIZBa00…	Sequenced: 32.	16831
MTP36_09-12	32	OSIZBzz0036A09(1) OSIZBzz0036A10(2) OSIZBzz0036A11(1) OSIZBzz0036A12(1) OSIZBzz0036B09(2) OSIZBzz0036B10(1) OSIZBzz0036B11(2) OSIZBzz0036B12(2) OSIZBzz0036C09(2) OSIZBzz0036C10(2) OSIZBzz0036C11(1) OSIZBzz0036C12(2) OSIZBzz0036D09(2) OSIZBzz0036D10(2) OSIZBzz0036D11(2) OSIZBzz0036D12(4) OSIZBzz0036E09(1) OSIZBzz0036E10(2) OSIZBzz0036E11(1) OSIZBzz0036E12(2) OSIZBzz0036F09(1) OSIZBzz0036F10(2) OSI…	OSIZBa0075P16(1) OSIZBa0076A05(2) OSIZBa0076A08(1) OSIZBa0076A20(1) OSIZBa0076F08(2) OSIZBa0076F19(1) OSIZBa0076F23(2) OSIZBa0076G01(2) OSIZBa0076J07(2) OSIZBa0076J13(2) OSIZBa0076J17(1) OSIZBa0076J18(2) OSIZBa0076O06(2) OSIZBa0076O16(2) OSIZBa0076P02(2) OSIZBa0076P05(4) OSIZBa0077E01(1) OSIZBa0077F24(2) OSIZBa0077G13(1) OSIZBa0077I24(2) OSIZBa0078D17(1) OSIZBa0078H20(2) OSIZBa0078H22(1) OSIZBa00…	Sequenced: 32.	16832
MTP37_01-04	32	OSIZBzz0037A01(1) OSIZBzz0037A02(2) OSIZBzz0037A03(1) OSIZBzz0037A04(2) OSIZBzz0037B01(2) OSIZBzz0037B02(1) OSIZBzz0037B03(2) OSIZBzz0037B04(2) OSIZBzz0037C01(1) OSIZBzz0037C02(1) OSIZBzz0037C03(1) OSIZBzz0037C04(1) OSIZBzz0037D01(1) OSIZBzz0037D02(2) OSIZBzz0037D03(1) OSIZBzz0037D04(1) OSIZBzz0037E01(2) OSIZBzz0037E02(2) OSIZBzz0037E03(1) OSIZBzz0037E04(1) OSIZBzz0037F01(1) OSIZBzz0037F02(1) OSI…	OSIZBa0081E16(1) OSIZBa0081E17(2) OSIZBa0081F07(1) OSIZBa0081F11(2) OSIZBa0081O15(2) OSIZBa0082A03(1) OSIZBa0082A15(2) OSIZBa0082A19(2) OSIZBa0082E13(1) OSIZBa0082E24(1) OSIZBa0082F08(1) OSIZBa0082F23(1) OSIZBa0082K07(1) OSIZBa0082K16(2) OSIZBa0082K18(1) OSIZBa0082L13(1) OSIZBa0082N14(2) OSIZBa0082O17(2) OSIZBa0082O21(1) OSIZBa0082P01(1) OSIZBa0083C01(1) OSIZBa0083C10(1) OSIZBa0083C16(2) OSIZBa00…	Sequenced: 32.	16833
MTP37_05-08	32	OSIZBzz0037A05(2) OSIZBzz0037A06(2) OSIZBzz0037A07(1) OSIZBzz0037A08(1) OSIZBzz0037B05(1) OSIZBzz0037B06(1) OSIZBzz0037B07(2) OSIZBzz0037B08(2) OSIZBzz0037C05(2) OSIZBzz0037C06(1) OSIZBzz0037C07(2) OSIZBzz0037C08(1) OSIZBzz0037D05(1) OSIZBzz0037D06(2) OSIZBzz0037D07(1) OSIZBzz0037D08(1) OSIZBzz0037E05(2) OSIZBzz0037E06(1) OSIZBzz0037E07(1) OSIZBzz0037E08(2) OSIZBzz0037F05(2) OSIZBzz0037F06(2) OSI…	OSIZBa0081I17(2) OSIZBa0081K01(2) OSIZBa0081K13(1) OSIZBa0081L03(1) OSIZBa0082B08(1) OSIZBa0082C01(1) OSIZBa0082C03(2) OSIZBa0082C24(2) OSIZBa0082G01(2) OSIZBa0082G23(1) OSIZBa0082H13(2) OSIZBa0082I06(1) OSIZBa0082L14(1) OSIZBa0082L18(2) OSIZBa0082L21(1) OSIZBa0082M10(1) OSIZBa0082P10(2) OSIZBa0083A04(1) OSIZBa0083A05(1) OSIZBa0083A12(2) OSIZBa0083D01(2) OSIZBa0083D13(2) OSIZBa0083D16(1) OSIZBa00…	Sequenced: 32.	16834
MTP37_09-12	32	OSIZBzz0037A09(1) OSIZBzz0037A10(2) OSIZBzz0037A11(2) OSIZBzz0037A12(4) OSIZBzz0037B09(1) OSIZBzz0037B10(1) OSIZBzz0037B11(2) OSIZBzz0037B12(2) OSIZBzz0037C09(2) OSIZBzz0037C10(1) OSIZBzz0037C11(1) OSIZBzz0037C12(1) OSIZBzz0037D09(2) OSIZBzz0037D10(1) OSIZBzz0037D11(2) OSIZBzz0037D12(2) OSIZBzz0037E09(2) OSIZBzz0037E10(2) OSIZBzz0037E11(2) OSIZBzz0037E12(1) OSIZBzz0037F09(2) OSIZBzz0037F10(2) OSI…	OSIZBa0081L08(1) OSIZBa0081N01(2) OSIZBa0081N15(2) OSIZBa0081O12(4) OSIZBa0082D13(1) OSIZBa0082D17(1) OSIZBa0082E07(2) OSIZBa0082E08(2) OSIZBa0082I22(2) OSIZBa0082J06(1) OSIZBa0082J07(1) OSIZBa0082J10(1) OSIZBa0082M20(2) OSIZBa0082M24(1) OSIZBa0082N06(2) OSIZBa0082N13(2) OSIZBa0083A15(2) OSIZBa0083B04(2) OSIZBa0083B10(2) OSIZBa0083B12(1) OSIZBa0083E10(2) OSIZBa0083E11(2) OSIZBa0083E20(2) OSIZBa00…	Sequenced: 31; Not sequenced: 1.	16841
MTP38_01-04	32	OSIZBzz0038A01(4) OSIZBzz0038A02(1) OSIZBzz0038A03(2) OSIZBzz0038A04(1) OSIZBzz0038B01(4) OSIZBzz0038B02(1) OSIZBzz0038B03(2) OSIZBzz0038B04(1) OSIZBzz0038C01(2) OSIZBzz0038C02(1) OSIZBzz0038C03(1) OSIZBzz0038C04(1) OSIZBzz0038D01(1) OSIZBzz0038D02(1) OSIZBzz0038D03(1) OSIZBzz0038D04(2) OSIZBzz0038E01(1) OSIZBzz0038E02(2) OSIZBzz0038E03(1) OSIZBzz0038E04(2) OSIZBzz0038F01(1) OSIZBzz0038F02(1) OSI…	OSIZBa0083O08(4) OSIZBa0083O22(1) OSIZBa0083O24(2) OSIZBa0084A06(1) OSIZBa0084H02(4) OSIZBa0084H09(1) OSIZBa0084I20(2) OSIZBa0084J03(1) OSIZBa0084N03(2) OSIZBa0084N04(1) OSIZBa0084N06(1) OSIZBa0084N09(1) OSIZBa0085B10(1) OSIZBa0085B11(1) OSIZBa0085B16(1) OSIZBa0085C24(2) OSIZBa0085H14(1) OSIZBa0085H15(2) OSIZBa0085H22(1) OSIZBa0085K09(2) OSIZBa0085P05(1) OSIZBa0085P06(1) OSIZBa0085P11(2) OSIZBa00…	Sequenced: 32.	16842
MTP38_05-08	32	OSIZBzz0038A05(1) OSIZBzz0038A06(1) OSIZBzz0038A07(2) OSIZBzz0038A08(2) OSIZBzz0038B05(1) OSIZBzz0038B06(1) OSIZBzz0038B07(2) OSIZBzz0038B08(2) OSIZBzz0038C05(1) OSIZBzz0038C06(2) OSIZBzz0038C07(2) OSIZBzz0038C08(2) OSIZBzz0038D05(1) OSIZBzz0038D06(2) OSIZBzz0038D07(4) OSIZBzz0038D08(2) OSIZBzz0038E05(1) OSIZBzz0038E06(2) OSIZBzz0038E07(1) OSIZBzz0038E08(1) OSIZBzz0038F05(1) OSIZBzz0038F06(2) OSI…	OSIZBa0084A14(1) OSIZBa0084B14(1) OSIZBa0084C05(2) OSIZBa0084E19(2) OSIZBa0084J08(1) OSIZBa0084J23(1) OSIZBa0084K12(2) OSIZBa0084L06(2) OSIZBa0084N19(1) OSIZBa0084N23(2) OSIZBa0084O12(2) OSIZBa0084P05(2) OSIZBa0085G05(1) OSIZBa0085G10(2) OSIZBa0085G15(4) OSIZBa0085G17(2) OSIZBa0085K23(1) OSIZBa0085L10(2) OSIZBa0085M13(1) OSIZBa0085M22(1) OSIZBa0086A15(1) OSIZBa0086B07(2) OSIZBa0086B09(2) OSIZBa00…	Sequenced: 32.	16843
MTP38_09-12	32	OSIZBzz0038A09(2) OSIZBzz0038A10(2) OSIZBzz0038A11(2) OSIZBzz0038A12(2) OSIZBzz0038B09(2) OSIZBzz0038B10(2) OSIZBzz0038B11(1) OSIZBzz0038B12(2) OSIZBzz0038C09(1) OSIZBzz0038C10(1) OSIZBzz0038C11(2) OSIZBzz0038C12(2) OSIZBzz0038D09(0) OSIZBzz0038D10(2) OSIZBzz0038D11(1) OSIZBzz0038D12(2) OSIZBzz0038E09(1) OSIZBzz0038E10(1) OSIZBzz0038E11(1) OSIZBzz0038E12(1) OSIZBzz0038F09(2) OSIZBzz0038F10(1) OSI…	OSIZBa0084F03(2) OSIZBa0084F12(2) OSIZBa0084G08(2) OSIZBa0084G11(2) OSIZBa0084L21(2) OSIZBa0084L24(2) OSIZBa0084M16(1) OSIZBa0084M24(2) OSIZBa0084P06(1) OSIZBa0084P19(1) OSIZBa0084P22(2) OSIZBa0085A23(2) OSIZBa0085G19(0) OSIZBa0085H05(2) OSIZBa0085H06(1) OSIZBa0085H13(2) OSIZBa0085M24(1) OSIZBa0085N16(1) OSIZBa0085O03(1) OSIZBa0085P03(1) OSIZBa0086B14(2) OSIZBa0086B15(1) OSIZBa0086B21(1) OSIZBa00…	Sequenced: 31; Not sequenced: 1.	16844
MTP39_01-04	32	OSIZBzz0039A01(2) OSIZBzz0039A02(2) OSIZBzz0039A03(1) OSIZBzz0039A04(2) OSIZBzz0039B01(2) OSIZBzz0039B02(2) OSIZBzz0039B03(2) OSIZBzz0039B04(2) OSIZBzz0039C01(2) OSIZBzz0039C02(1) OSIZBzz0039C03(2) OSIZBzz0039C04(1) OSIZBzz0039D01(1) OSIZBzz0039D02(2) OSIZBzz0039D03(4) OSIZBzz0039D04(1) OSIZBzz0039E01(2) OSIZBzz0039E02(1) OSIZBzz0039E03(2) OSIZBzz0039E04(2) OSIZBzz0039F01(1) OSIZBzz0039F02(2) OSI…	OSIZBa0086H08(2) OSIZBa0086H14(2) OSIZBa0086H23(1) OSIZBa0086I07(2) OSIZBa0086K02(2) OSIZBa0086K09(2) OSIZBa0086K16(2) OSIZBa0086K23(2) OSIZBa0086N12(2) OSIZBa0086N14(1) OSIZBa0086N21(2) OSIZBa0086O07(1) OSIZBa0087B15(1) OSIZBa0087B17(2) OSIZBa0087B19(4) OSIZBa0087C01(1) OSIZBa0087E11(2) OSIZBa0087E17(1) OSIZBa0087E18(2) OSIZBa0087E23(2) OSIZBa0087G24(1) OSIZBa0087H07(2) OSIZBa0087H09(1) OSIZBa00…	Sequenced: 32.	16845
MTP39_05-08	32	OSIZBzz0039A05(1) OSIZBzz0039A06(4) OSIZBzz0039A07(1) OSIZBzz0039A08(4) OSIZBzz0039B05(2) OSIZBzz0039B06(2) OSIZBzz0039B07(1) OSIZBzz0039B08(1) OSIZBzz0039C05(1) OSIZBzz0039C06(1) OSIZBzz0039C07(1) OSIZBzz0039C08(2) OSIZBzz0039D05(1) OSIZBzz0039D06(1) OSIZBzz0039D07(2) OSIZBzz0039D08(2) OSIZBzz0039E05(1) OSIZBzz0039E06(2) OSIZBzz0039E07(2) OSIZBzz0039E08(1) OSIZBzz0039F05(1) OSIZBzz0039F06(2) OSI…	OSIZBa0086I11(1) OSIZBa0086I21(4) OSIZBa0086I22(1) OSIZBa0086J07(4) OSIZBa0086L05(2) OSIZBa0086L06(2) OSIZBa0086L17(1) OSIZBa0086M14(1) OSIZBa0086O11(1) OSIZBa0086P10(1) OSIZBa0086P12(1) OSIZBa0086P16(2) OSIZBa0087C11(1) OSIZBa0087C24(1) OSIZBa0087D02(2) OSIZBa0087D04(2) OSIZBa0087F12(1) OSIZBa0087F19(2) OSIZBa0087F20(2) OSIZBa0087F23(1) OSIZBa0087H11(1) OSIZBa0087H16(2) OSIZBa0087H17(2) OSIZBa00…	Sequenced: 32.	16846
MTP39_09-12	32	OSIZBzz0039A09(1) OSIZBzz0039A10(1) OSIZBzz0039A11(1) OSIZBzz0039A12(2) OSIZBzz0039B09(2) OSIZBzz0039B10(1) OSIZBzz0039B11(1) OSIZBzz0039B12(2) OSIZBzz0039C09(1) OSIZBzz0039C10(2) OSIZBzz0039C11(1) OSIZBzz0039C12(2) OSIZBzz0039D09(2) OSIZBzz0039D10(2) OSIZBzz0039D11(2) OSIZBzz0039D12(2) OSIZBzz0039E09(2) OSIZBzz0039E10(0) OSIZBzz0039E11(1) OSIZBzz0039E12(2) OSIZBzz0039F09(1) OSIZBzz0039F10(2) OSI…	OSIZBa0086J13(1) OSIZBa0086J16(1) OSIZBa0086J18(1) OSIZBa0086J23(2) OSIZBa0086M17(2) OSIZBa0086M23(1) OSIZBa0086N07(1) OSIZBa0086N09(2) OSIZBa0087A09(1) OSIZBa0087A10(2) OSIZBa0087A11(1) OSIZBa0087B08(2) OSIZBa0087D08(2) OSIZBa0087D20(2) OSIZBa0087D23(2) OSIZBa0087E09(2) OSIZBa0087G03(2) OSIZBa0087G05(0) OSIZBa0087G10(1) OSIZBa0087G11(2) OSIZBa0087H23(1) OSIZBa0087I01(2) OSIZBa0087I07(2) OSIZBa00…	Sequenced: 31; Not sequenced: 1.	16847
MTP40_01-04	32	OSIZBzz0040A01(2) OSIZBzz0040A02(1) OSIZBzz0040A03(2) OSIZBzz0040A04(2) OSIZBzz0040B01(1) OSIZBzz0040B02(1) OSIZBzz0040B03(2) OSIZBzz0040B04(1) OSIZBzz0040C01(2) OSIZBzz0040C02(1) OSIZBzz0040C03(2) OSIZBzz0040C04(2) OSIZBzz0040D01(2) OSIZBzz0040D02(4) OSIZBzz0040D03(2) OSIZBzz0040D04(2) OSIZBzz0040E01(1) OSIZBzz0040E02(2) OSIZBzz0040E03(2) OSIZBzz0040E04(2) OSIZBzz0040F01(1) OSIZBzz0040F02(2) OSI…	OSIZBa0087O06(2) OSIZBa0087O07(1) OSIZBa0087O08(2) OSIZBa0087O09(2) OSIZBa0088A16(1) OSIZBa0088B04(1) OSIZBa0088B08(2) OSIZBa0088B11(1) OSIZBa0088D21(2) OSIZBa0088D22(1) OSIZBa0088E05(2) OSIZBa0088E08(2) OSIZBa0088G22(2) OSIZBa0088G23(4) OSIZBa0088H09(2) OSIZBa0088H13(2) OSIZBa0088J09(1) OSIZBa0088J17(2) OSIZBa0088J21(2) OSIZBa0088K01(2) OSIZBa0088M05(1) OSIZBa0088M07(2) OSIZBa0088M11(2) OSIZBa00…	Sequenced: 32.	16849
MTP40_05-08	32	OSIZBzz0040A05(2) OSIZBzz0040A06(1) OSIZBzz0040A07(1) OSIZBzz0040A08(2) OSIZBzz0040B05(1) OSIZBzz0040B06(1) OSIZBzz0040B07(2) OSIZBzz0040B08(2) OSIZBzz0040C05(1) OSIZBzz0040C06(1) OSIZBzz0040C07(1) OSIZBzz0040C08(2) OSIZBzz0040D05(1) OSIZBzz0040D06(2) OSIZBzz0040D07(1) OSIZBzz0040D08(2) OSIZBzz0040E05(1) OSIZBzz0040E06(0) OSIZBzz0040E07(2) OSIZBzz0040E08(2) OSIZBzz0040F05(1) OSIZBzz0040F06(1) OSI…	OSIZBa0087O18(2) OSIZBa0087P08(1) OSIZBa0087P12(1) OSIZBa0088A02(2) OSIZBa0088B18(1) OSIZBa0088B20(1) OSIZBa0088C04(2) OSIZBa0088C06(2) OSIZBa0088E13(1) OSIZBa0088E14(1) OSIZBa0088E16(1) OSIZBa0088F06(2) OSIZBa0088H19(1) OSIZBa0088I05(2) OSIZBa0088I06(1) OSIZBa0088I08(2) OSIZBa0088K02(1) OSIZBa0088K04(0) OSIZBa0088K06(2) OSIZBa0088K15(2) OSIZBa0088M13(1) OSIZBa0088M16(1) OSIZBa0088N10(2) OSIZBa00…	Sequenced: 31; Not sequenced: 1.	16850
MTP40_09-12	32	OSIZBzz0040A09(2) OSIZBzz0040A10(2) OSIZBzz0040A11(2) OSIZBzz0040A12(2) OSIZBzz0040B09(1) OSIZBzz0040B10(2) OSIZBzz0040B11(2) OSIZBzz0040B12(2) OSIZBzz0040C09(2) OSIZBzz0040C10(2) OSIZBzz0040C11(2) OSIZBzz0040C12(2) OSIZBzz0040D09(2) OSIZBzz0040D10(2) OSIZBzz0040D11(1) OSIZBzz0040D12(2) OSIZBzz0040E09(2) OSIZBzz0040E10(2) OSIZBzz0040E11(1) OSIZBzz0040E12(2) OSIZBzz0040F09(2) OSIZBzz0040F10(1) OSI…	OSIZBa0088A03(2) OSIZBa0088A06(2) OSIZBa0088A10(2) OSIZBa0088A14(2) OSIZBa0088D05(1) OSIZBa0088D11(2) OSIZBa0088D12(2) OSIZBa0088D17(2) OSIZBa0088F19(2) OSIZBa0088G01(2) OSIZBa0088G06(2) OSIZBa0088G14(2) OSIZBa0088I15(2) OSIZBa0088I16(2) OSIZBa0088I18(1) OSIZBa0088J08(2) OSIZBa0088L01(2) OSIZBa0088L05(2) OSIZBa0088L11(1) OSIZBa0088L23(2) OSIZBa0088N23(2) OSIZBa0088O02(1) OSIZBa0088O03(1) OSIZBa00…	Sequenced: 31; Not sequenced: 1.	16851
MTP41_01-04	32	OSIZBzz0041A01(2) OSIZBzz0041A02(2) OSIZBzz0041A03(1) OSIZBzz0041A04(2) OSIZBzz0041B01(0) OSIZBzz0041B02(0) OSIZBzz0041B03(0) OSIZBzz0041B04(1) OSIZBzz0041C01(2) OSIZBzz0041C02(2) OSIZBzz0041C03(2) OSIZBzz0041C04(1) OSIZBzz0041D01(2) OSIZBzz0041D02(2) OSIZBzz0041D03(2) OSIZBzz0041D04(2) OSIZBzz0041E01(2) OSIZBzz0041E02(2) OSIZBzz0041E03(2) OSIZBzz0041E04(2) OSIZBzz0041F01(1) OSIZBzz0041F02(1) OSI…	OSIZBa0089N02(2) OSIZBa0089N08(2) OSIZBa0089P01(1) OSIZBa0089P12(2) OSIZBa0090J08(0) OSIZBa0090J12(0) OSIZBa0090J16(0) OSIZBa0090K21(1) OSIZBa0091D07(2) OSIZBa0091E08(2) OSIZBa0091I16(2) OSIZBa0091J12(1) OSIZBa0092H14(2) OSIZBa0092H18(2) OSIZBa0092J12(2) OSIZBa0092K13(2) OSIZBa0093B14(2) OSIZBa0093B15(2) OSIZBa0093C01(2) OSIZBa0093C03(2) OSIZBa0093F02(1) OSIZBa0093F12(1) OSIZBa0093F13(2) OSIZBa00…	Sequenced: 29; Not sequenced: 3.	16852
MTP41_05-08	32	OSIZBzz0041A05(2) OSIZBzz0041A06(1) OSIZBzz0041A07(1) OSIZBzz0041A08(2) OSIZBzz0041B05(2) OSIZBzz0041B06(2) OSIZBzz0041B07(4) OSIZBzz0041B08(1) OSIZBzz0041C05(1) OSIZBzz0041C06(0) OSIZBzz0041C07(1) OSIZBzz0041C08(2) OSIZBzz0041D05(1) OSIZBzz0041D06(2) OSIZBzz0041D07(1) OSIZBzz0041D08(2) OSIZBzz0041E05(2) OSIZBzz0041E06(2) OSIZBzz0041E07(1) OSIZBzz0041E08(2) OSIZBzz0041F05(2) OSIZBzz0041F06(2) OSI…	OSIZBa0089P17(2) OSIZBa0090D16(1) OSIZBa0090E11(1) OSIZBa0090G15(2) OSIZBa0090L02(2) OSIZBa0090M08(2) OSIZBa0090O01(4) OSIZBa0091B20(1) OSIZBa0091K07(1) OSIZBa0091K08(0) OSIZBa0091K21(1) OSIZBa0091P12(2) OSIZBa0092L06(1) OSIZBa0092L09(2) OSIZBa0092M14(1) OSIZBa0092N12(2) OSIZBa0093C22(2) OSIZBa0093D07(2) OSIZBa0093D16(1) OSIZBa0093D17(2) OSIZBa0093G16(2) OSIZBa0093H21(2) OSIZBa0093I04(1) OSIZBa00…	Sequenced: 31; Not sequenced: 1.	16853
MTP41_09-12	32	OSIZBzz0041A09(1) OSIZBzz0041A10(2) OSIZBzz0041A11(2) OSIZBzz0041A12(4) OSIZBzz0041B09(2) OSIZBzz0041B10(1) OSIZBzz0041B11(1) OSIZBzz0041B12(2) OSIZBzz0041C09(1) OSIZBzz0041C10(1) OSIZBzz0041C11(3) OSIZBzz0041C12(1) OSIZBzz0041D09(2) OSIZBzz0041D10(2) OSIZBzz0041D11(1) OSIZBzz0041D12(2) OSIZBzz0041E09(2) OSIZBzz0041E10(1) OSIZBzz0041E11(2) OSIZBzz0041E12(2) OSIZBzz0041F09(2) OSIZBzz0041F10(2) OSI…	OSIZBa0090H01(1) OSIZBa0090I09(2) OSIZBa0090I21(2) OSIZBa0090J01(4) OSIZBa0091C03(2) OSIZBa0091C04(1) OSIZBa0091C08(1) OSIZBa0091C21(2) OSIZBa0092A04(1) OSIZBa0092D21(1) OSIZBa0092E14(3) OSIZBa0092H08(1) OSIZBa0092O06(2) OSIZBa0093A07(2) OSIZBa0093A21(1) OSIZBa0093A24(2) OSIZBa0093E03(2) OSIZBa0093E14(1) OSIZBa0093E16(2) OSIZBa0093E19(2) OSIZBa0093J08(2) OSIZBa0093J13(2) OSIZBa0093J16(2) OSIZBa00…	Sequenced: 32.	16941
MTP42_01-04	32	OSIZBzz0042A01(1) OSIZBzz0042A02(1) OSIZBzz0042A03(4) OSIZBzz0042A04(2) OSIZBzz0042B01(1) OSIZBzz0042B02(2) OSIZBzz0042B03(0) OSIZBzz0042B04(0) OSIZBzz0042C01(1) OSIZBzz0042C02(1) OSIZBzz0042C03(1) OSIZBzz0042C04(2) OSIZBzz0042D01(0) OSIZBzz0042D02(2) OSIZBzz0042D03(2) OSIZBzz0042D04(4) OSIZBzz0042E01(1) OSIZBzz0042E02(1) OSIZBzz0042E03(0) OSIZBzz0042E04(1) OSIZBzz0042F01(4) OSIZBzz0042F02(1) OSI…	OSIZBa0001C15(1) OSIZBa0001K03(1) OSIZBa0002B06(4) OSIZBa0002C01(2) OSIZBa0003B24(1) OSIZBa0003C02(2) OSIZBa0003L09(0) OSIZBa0004B05(0) OSIZBa0006D22(1) OSIZBa0006F22(1) OSIZBa0006I20(1) OSIZBa0006I23(2) OSIZBa0007P09(0) OSIZBa0008D13(2) OSIZBa0008G12(2) OSIZBa0008H17(4) OSIZBa0010J04(1) OSIZBa0011B02(1) OSIZBa0011C09(0) OSIZBa0011H06(1) OSIZBa0011P21(4) OSIZBa0011P24(1) OSIZBa0012C07(0) OSIZBa00…	Sequenced: 27; Not sequenced: 5.	16964
MTP42_05-08	32	OSIZBzz0042A05(2) OSIZBzz0042A06(1) OSIZBzz0042A07(2) OSIZBzz0042A08(1) OSIZBzz0042B05(2) OSIZBzz0042B06(0) OSIZBzz0042B07(1) OSIZBzz0042B08(0) OSIZBzz0042C05(1) OSIZBzz0042C06(0) OSIZBzz0042C07(0) OSIZBzz0042C08(0) OSIZBzz0042D05(0) OSIZBzz0042D06(1) OSIZBzz0042D07(1) OSIZBzz0042D08(2) OSIZBzz0042E05(1) OSIZBzz0042E06(1) OSIZBzz0042E07(2) OSIZBzz0042E08(0) OSIZBzz0042F05(2) OSIZBzz0042F06(1) OSI…	OSIZBa0002C19(2) OSIZBa0002F21(1) OSIZBa0002J11(2) OSIZBa0002L06(1) OSIZBa0004B18(2) OSIZBa0004E15(0) OSIZBa0004H08(1) OSIZBa0004P05(0) OSIZBa0006J17(1) OSIZBa0006J22(0) OSIZBa0006L24(0) OSIZBa0006M13(0) OSIZBa0008K08(0) OSIZBa0008O01(1) OSIZBa0009B08(1) OSIZBa0009I13(2) OSIZBa0011I08(1) OSIZBa0011I19(1) OSIZBa0011I22(2) OSIZBa0011J05(0) OSIZBa0012G04(2) OSIZBa0012G06(1) OSIZBa0012H07(4) OSIZBa00…	Sequenced: 24; Not sequenced: 8.	16965
MTP42_09-12	32	OSIZBzz0042A09(1) OSIZBzz0042A10(1) OSIZBzz0042A11(2) OSIZBzz0042A12(1) OSIZBzz0042B09(0) OSIZBzz0042B10(0) OSIZBzz0042B11(1) OSIZBzz0042B12(2) OSIZBzz0042C09(2) OSIZBzz0042C10(0) OSIZBzz0042C11(2) OSIZBzz0042C12(0) OSIZBzz0042D09(1) OSIZBzz0042D10(4) OSIZBzz0042D11(1) OSIZBzz0042D12(2) OSIZBzz0042E09(2) OSIZBzz0042E10(2) OSIZBzz0042E11(1) OSIZBzz0042E12(1) OSIZBzz0042F09(2) OSIZBzz0042F10(2) OSI…	OSIZBa0002M16(1) OSIZBa0002N13(1) OSIZBa0002N17(2) OSIZBa0002O18(1) OSIZBa0005A05(0) OSIZBa0005L15(0) OSIZBa0006B16(1) OSIZBa0006B20(2) OSIZBa0007B24(2) OSIZBa0007D17(0) OSIZBa0007E02(2) OSIZBa0007J20(0) OSIZBa0009L12(1) OSIZBa0009L23(4) OSIZBa0010A14(1) OSIZBa0010E02(2) OSIZBa0011K02(2) OSIZBa0011M06(2) OSIZBa0011P04(1) OSIZBa0011P15(1) OSIZBa0012J16(2) OSIZBa0012J19(2) OSIZBa0012K16(0) OSIZBa00…	Sequenced: 26; Not sequenced: 6.	16967
MTP43_01-04	32	OSIZBzz0043A01(1) OSIZBzz0043A02(0) OSIZBzz0043A03(0) OSIZBzz0043A04(2) OSIZBzz0043B01(4) OSIZBzz0043B02(1) OSIZBzz0043B03(2) OSIZBzz0043B04(0) OSIZBzz0043C01(0) OSIZBzz0043C02(1) OSIZBzz0043C03(1) OSIZBzz0043C04(0) OSIZBzz0043D01(4) OSIZBzz0043D02(2) OSIZBzz0043D03(1) OSIZBzz0043D04(1) OSIZBzz0043E01(0) OSIZBzz0043E02(0) OSIZBzz0043E03(0) OSIZBzz0043E04(2) OSIZBzz0043F01(0) OSIZBzz0043F02(2) OSI…	OSIZBa0025H04(1) OSIZBa0025K23(0) OSIZBa0025M08(0) OSIZBa0026E21(2) OSIZBa0029G04(4) OSIZBa0029G10(1) OSIZBa0029J03(2) OSIZBa0030C12(0) OSIZBa0031I18(0) OSIZBa0031J03(1) OSIZBa0031P06(1) OSIZBa0032E06(0) OSIZBa0034E05(4) OSIZBa0034E13(2) OSIZBa0034L18(1) OSIZBa0035C23(1) OSIZBa0036A09(0) OSIZBa0036A20(0) OSIZBa0036B04(0) OSIZBa0036B24(2) OSIZBa0037J22(0) OSIZBa0037K20(2) OSIZBa0037L09(2) OSIZBa00…	Sequenced: 18; Not sequenced: 14.	16968
MTP43_05-08	32	OSIZBzz0043A05(0) OSIZBzz0043A06(0) OSIZBzz0043A07(1) OSIZBzz0043A08(1) OSIZBzz0043B05(1) OSIZBzz0043B06(0) OSIZBzz0043B07(2) OSIZBzz0043B08(1) OSIZBzz0043C05(2) OSIZBzz0043C06(0) OSIZBzz0043C07(2) OSIZBzz0043C08(1) OSIZBzz0043D05(2) OSIZBzz0043D06(1) OSIZBzz0043D07(2) OSIZBzz0043D08(0) OSIZBzz0043E05(1) OSIZBzz0043E06(2) OSIZBzz0043E07(0) OSIZBzz0043E08(2) OSIZBzz0043F05(2) OSIZBzz0043F06(2) OSI…	OSIZBa0026G13(0) OSIZBa0026I03(0) OSIZBa0026L01(1) OSIZBa0027G12(1) OSIZBa0030E01(1) OSIZBa0030F13(0) OSIZBa0030I20(2) OSIZBa0030K09(1) OSIZBa0032K13(2) OSIZBa0032K19(0) OSIZBa0032N14(2) OSIZBa0032P10(1) OSIZBa0035G01(2) OSIZBa0035J14(1) OSIZBa0035K07(2) OSIZBa0035K24(0) OSIZBa0036C15(1) OSIZBa0036D12(2) OSIZBa0036I09(0) OSIZBa0036M13(2) OSIZBa0038D22(2) OSIZBa0038G05(2) OSIZBa0038J07(2) OSIZBa00…	Sequenced: 23; Not sequenced: 9.	16969
MTP43_09-12	32	OSIZBzz0043A09(0) OSIZBzz0043A10(1) OSIZBzz0043A11(2) OSIZBzz0043A12(0) OSIZBzz0043B09(2) OSIZBzz0043B10(0) OSIZBzz0043B11(2) OSIZBzz0043B12(2) OSIZBzz0043C09(0) OSIZBzz0043C10(1) OSIZBzz0043C11(1) OSIZBzz0043C12(2) OSIZBzz0043D09(1) OSIZBzz0043D10(0) OSIZBzz0043D11(2) OSIZBzz0043D12(1) OSIZBzz0043E09(2) OSIZBzz0043E10(2) OSIZBzz0043E11(1) OSIZBzz0043E12(1) OSIZBzz0043F09(1) OSIZBzz0043F10(4) OSI…	OSIZBa0027H13(0) OSIZBa0027O12(1) OSIZBa0028D03(2) OSIZBa0029D02(0) OSIZBa0030L06(2) OSIZBa0030M15(0) OSIZBa0031A17(2) OSIZBa0031E22(2) OSIZBa0033B15(0) OSIZBa0033K14(1) OSIZBa0033O22(1) OSIZBa0033P15(2) OSIZBa0035L08(1) OSIZBa0035M11(0) OSIZBa0035N20(2) OSIZBa0035P02(1) OSIZBa0036P23(2) OSIZBa0037D23(2) OSIZBa0037H23(1) OSIZBa0037I10(1) OSIZBa0038N18(1) OSIZBa0040F21(4) OSIZBa0040G01(4) OSIZBa00…	Sequenced: 26; Not sequenced: 6.	16970
MTP44_01-04	32	OSIZBzz0044A01(2) OSIZBzz0044A02(1) OSIZBzz0044A03(4) OSIZBzz0044A04(2) OSIZBzz0044B01(0) OSIZBzz0044B02(1) OSIZBzz0044B03(1) OSIZBzz0044B04(1) OSIZBzz0044C01(1) OSIZBzz0044C02(1) OSIZBzz0044C03(0) OSIZBzz0044C04(2) OSIZBzz0044D01(2) OSIZBzz0044D02(2) OSIZBzz0044D03(1) OSIZBzz0044D04(2) OSIZBzz0044E01(0) OSIZBzz0044E02(3) OSIZBzz0044E03(0) OSIZBzz0044E04(2) OSIZBzz0044F01(1) OSIZBzz0044F02(0) OSI…	OSIZBa0049E21(2) OSIZBa0049G03(1) OSIZBa0049G19(4) OSIZBa0049P17(2) OSIZBa0053E15(0) OSIZBa0053E17(1) OSIZBa0053N07(1) OSIZBa0053P20(1) OSIZBa0054E23(1) OSIZBa0054H19(1) OSIZBa0054N24(0) OSIZBa0054P23(2) OSIZBa0056A14(2) OSIZBa0056B10(2) OSIZBa0056E07(1) OSIZBa0056I19(2) OSIZBa0070L21(0) OSIZBa0070M20(3) OSIZBa0071A06(0) OSIZBa0071A23(2) OSIZBa0074N03(1) OSIZBa0074P12(0) OSIZBa0075B06(1) OSIZBa00…	Sequenced: 27; Not sequenced: 5.	16971
MTP44_05-08	32	OSIZBzz0044A05(4) OSIZBzz0044A06(1) OSIZBzz0044A07(1) OSIZBzz0044A08(2) OSIZBzz0044B05(1) OSIZBzz0044B06(2) OSIZBzz0044B07(1) OSIZBzz0044B08(1) OSIZBzz0044C05(0) OSIZBzz0044C06(4) OSIZBzz0044C07(3) OSIZBzz0044C08(2) OSIZBzz0044D05(1) OSIZBzz0044D06(2) OSIZBzz0044D07(0) OSIZBzz0044D08(4) OSIZBzz0044E05(2) OSIZBzz0044E06(0) OSIZBzz0044E07(1) OSIZBzz0044E08(0) OSIZBzz0044F05(4) OSIZBzz0044F06(2) OSI…	OSIZBa0050A10(4) OSIZBa0050K07(1) OSIZBa0050N19(1) OSIZBa0051F17(2) OSIZBa0054A07(1) OSIZBa0054A15(2) OSIZBa0054A24(1) OSIZBa0054B13(1) OSIZBa0055A05(0) OSIZBa0055A11(4) OSIZBa0055D05(3) OSIZBa0055D24(2) OSIZBa0056O06(1) OSIZBa0067P13(2) OSIZBa0068G22(0) OSIZBa0068K08(4) OSIZBa0071M20(2) OSIZBa0071P14(0) OSIZBa0072J12(1) OSIZBa0073K23(0) OSIZBa0075M11(4) OSIZBa0076F23(2) OSIZBa0076H15(2) OSIZBa00…	Sequenced: 27; Not sequenced: 5.	16972
MTP44_09-12	32	OSIZBzz0044A09(2) OSIZBzz0044A10(2) OSIZBzz0044A11(0) OSIZBzz0044A12(1) OSIZBzz0044B09(1) OSIZBzz0044B10(1) OSIZBzz0044B11(0) OSIZBzz0044B12(1) OSIZBzz0044C09(4) OSIZBzz0044C10(1) OSIZBzz0044C11(1) OSIZBzz0044C12(2) OSIZBzz0044D09(4) OSIZBzz0044D10(2) OSIZBzz0044D11(4) OSIZBzz0044D12(0) OSIZBzz0044E09(0) OSIZBzz0044E10(4) OSIZBzz0044E11(1) OSIZBzz0044E12(4) OSIZBzz0044F09(2) OSIZBzz0044F10(2) OSI…	OSIZBa0051O24(2) OSIZBa0052H23(2) OSIZBa0052L09(0) OSIZBa0052L15(1) OSIZBa0054C05(1) OSIZBa0054D21(1) OSIZBa0054D24(0) OSIZBa0054E11(1) OSIZBa0055F15(4) OSIZBa0055I03(1) OSIZBa0055N01(1) OSIZBa0056A01(2) OSIZBa0069J07(4) OSIZBa0069O02(2) OSIZBa0070B20(4) OSIZBa0070B22(0) OSIZBa0073P03(0) OSIZBa0074A10(4) OSIZBa0074L11(1) OSIZBa0074L24(4) OSIZBa0076J13(2) OSIZBa0076N23(2) OSIZBa0076P16(1) OSIZBa00…	Sequenced: 28; Not sequenced: 4.	16973
MTP45_01-04	32	OSIZBzz0045A01(2) OSIZBzz0045A02(1) OSIZBzz0045A03(1) OSIZBzz0045A04(4) OSIZBzz0045B01(2) OSIZBzz0045B02(0) OSIZBzz0045B03(1) OSIZBzz0045B04(2) OSIZBzz0045C01(4) OSIZBzz0045C02(2) OSIZBzz0045C03(1) OSIZBzz0045C04(1) OSIZBzz0045D01(1) OSIZBzz0045D02(1) OSIZBzz0045D03(1) OSIZBzz0045D04(2) OSIZBzz0045E01(1) OSIZBzz0045E02(1) OSIZBzz0045E03(2) OSIZBzz0045E04(2) OSIZBzz0045F01(1) OSIZBzz0045F02(1) OSI…	OSIZBa0086K16(2) OSIZBa0086L17(1) OSIZBa0087B15(1) OSIZBa0087B19(4) OSIZBa0088E05(2) OSIZBa0088K04(0) OSIZBa0088O05(1) OSIZBa0088P03(2) OSIZBa0094E21(4) OSIZBa0094H05(2) OSIZBa0094H09(1) OSIZBa0094H10(1) OSIZBa0094L18(1) OSIZBa0094L22(1) OSIZBa0094M08(1) OSIZBa0094N19(2) OSIZBa0095B07(1) OSIZBa0095B09(1) OSIZBa0095B15(2) OSIZBa0095B17(2) OSIZBa0095G13(1) OSIZBa0095G14(1) OSIZBa0095I05(2) OSIZBa00…	Sequenced: 31; Not sequenced: 1.	16974
MTP45_05-08	32	OSIZBzz0045A05(2) OSIZBzz0045A06(0) OSIZBzz0045A07(2) OSIZBzz0045A08(2) OSIZBzz0045B05(2) OSIZBzz0045B06(0) OSIZBzz0045B07(0) OSIZBzz0045B08(0) OSIZBzz0045C05(1) OSIZBzz0045C06(2) OSIZBzz0045C07(1) OSIZBzz0045C08(1) OSIZBzz0045D05(1) OSIZBzz0045D06(1) OSIZBzz0045D07(2) OSIZBzz0045D08(2) OSIZBzz0045E05(2) OSIZBzz0045E06(2) OSIZBzz0045E07(4) OSIZBzz0045E08(2) OSIZBzz0045F05(4) OSIZBzz0045F06(1) OSI…	OSIZBa0087D08(2) OSIZBa0087G05(0) OSIZBa0087J01(2) OSIZBa0087J02(2) OSIZBa0089D12(2) OSIZBa0089M23(0) OSIZBa0090J08(0) OSIZBa0090J12(0) OSIZBa0094H13(1) OSIZBa0094I18(2) OSIZBa0094I20(1) OSIZBa0094J09(1) OSIZBa0094O04(1) OSIZBa0094P08(1) OSIZBa0094P16(2) OSIZBa0095A03(2) OSIZBa0095C10(2) OSIZBa0095C21(2) OSIZBa0095D01(4) OSIZBa0095D17(2) OSIZBa0095J13(4) OSIZBa0095J23(1) OSIZBa0095L09(4) OSIZBa00…	Sequenced: 28; Not sequenced: 4.	16975
MTP45_09-12	32	OSIZBzz0045A09(2) OSIZBzz0045A10(1) OSIZBzz0045A11(1) OSIZBzz0045A12(1) OSIZBzz0045B09(0) OSIZBzz0045B10(0) OSIZBzz0045B11(1) OSIZBzz0045B12(1) OSIZBzz0045C09(2) OSIZBzz0045C10(1) OSIZBzz0045C11(1) OSIZBzz0045C12(2) OSIZBzz0045D09(1) OSIZBzz0045D10(1) OSIZBzz0045D11(1) OSIZBzz0045D12(1) OSIZBzz0045E09(1) OSIZBzz0045E10(2) OSIZBzz0045E11(1) OSIZBzz0045E12(2) OSIZBzz0045F09(1) OSIZBzz0045F10(1) OSI…	OSIZBa0087M16(2) OSIZBa0087P08(1) OSIZBa0088A16(1) OSIZBa0088B04(1) OSIZBa0090J16(0) OSIZBa0091K08(0) OSIZBa0092L06(1) OSIZBa0093F02(1) OSIZBa0094J14(2) OSIZBa0094J18(1) OSIZBa0094K16(1) OSIZBa0094L06(2) OSIZBa0095A08(1) OSIZBa0095A10(1) OSIZBa0095A15(1) OSIZBa0095A16(1) OSIZBa0095D22(1) OSIZBa0095F09(2) OSIZBa0095F14(1) OSIZBa0095F22(2) OSIZBa0095L15(1) OSIZBa0095L24(1) OSIZBa0095M08(1) OSIZBa00…	Sequenced: 30; Not sequenced: 2.	16976
MTP46_01-04	32	OSIZBzz0046A01(2) OSIZBzz0046A02(0) OSIZBzz0046A03(0) OSIZBzz0046A04(0) OSIZBzz0046B01(0) OSIZBzz0046B02(1) OSIZBzz0046B03(0) OSIZBzz0046B04(0) OSIZBzz0046C01(2) OSIZBzz0046C02(0) OSIZBzz0046C03(0) OSIZBzz0046C04(2) OSIZBzz0046D01(0) OSIZBzz0046D02(1) OSIZBzz0046D03(1) OSIZBzz0046D04(2) OSIZBzz0046E01(1) OSIZBzz0046E02(1) OSIZBzz0046E03(2) OSIZBzz0046E04(1) OSIZBzz0046F01(2) OSIZBzz0046F02(1) OSI…	OSIZBa0002I18(2) OSIZBa0003L09(0) OSIZBa0004B05(0) OSIZBa0004E15(0) OSIZBa0006J22(0) OSIZBa0006K08(1) OSIZBa0006L24(0) OSIZBa0006M13(0) OSIZBa0010O17(2) OSIZBa0011C09(0) OSIZBa0011H14(0) OSIZBa0011I20(2) OSIZBa0013K05(0) OSIZBa0013O09(1) OSIZBa0014C20(1) OSIZBa0014H16(2) OSIZBa0016N21(1) OSIZBa0018E17(1) OSIZBa0019J18(2) OSIZBa0019N10(1) OSIZBa0022B08(2) OSIZBa0022C15(1) OSIZBa0022F04(1) OSIZBa00…	Sequenced: 19; Not sequenced: 13.	17061 17048
MTP46_05-08	32	OSIZBzz0046A05(0) OSIZBzz0046A06(0) OSIZBzz0046A07(0) OSIZBzz0046A08(0) OSIZBzz0046B05(0) OSIZBzz0046B06(0) OSIZBzz0046B07(0) OSIZBzz0046B08(0) OSIZBzz0046C05(0) OSIZBzz0046C06(1) OSIZBzz0046C07(0) OSIZBzz0046C08(2) OSIZBzz0046D05(1) OSIZBzz0046D06(3) OSIZBzz0046D07(0) OSIZBzz0046D08(2) OSIZBzz0046E05(0) OSIZBzz0046E06(0) OSIZBzz0046E07(0) OSIZBzz0046E08(0) OSIZBzz0046F05(1) OSIZBzz0046F06(0) OSI…	OSIZBa0004I17(0) OSIZBa0004P05(0) OSIZBa0005A05(0) OSIZBa0005L15(0) OSIZBa0007D17(0) OSIZBa0007J20(0) OSIZBa0007O13(0) OSIZBa0007P09(0) OSIZBa0011J05(0) OSIZBa0011P24(1) OSIZBa0012C07(0) OSIZBa0012F24(2) OSIZBa0014J11(1) OSIZBa0015H10(3) OSIZBa0015I20(0) OSIZBa0015L19(2) OSIZBa0020K05(0) OSIZBa0021A08(0) OSIZBa0021D16(0) OSIZBa0021G16(0) OSIZBa0023J04(1) OSIZBa0024M23(0) OSIZBa0025H04(1) OSIZBa00…	Sequenced: 13; Not sequenced: 19.	17049
MTP46_09-12	32	OSIZBzz0046A09(1) OSIZBzz0046A10(0) OSIZBzz0046A11(2) OSIZBzz0046A12(1) OSIZBzz0046B09(0) OSIZBzz0046B10(0) OSIZBzz0046B11(1) OSIZBzz0046B12(2) OSIZBzz0046C09(1) OSIZBzz0046C10(0) OSIZBzz0046C11(0) OSIZBzz0046C12(2) OSIZBzz0046D09(0) OSIZBzz0046D10(0) OSIZBzz0046D11(0) OSIZBzz0046D12(1) OSIZBzz0046E09(0) OSIZBzz0046E10(4) OSIZBzz0046E11(1) OSIZBzz0046E12(0) OSIZBzz0046F09(0) OSIZBzz0046F10(2) OSI…	OSIZBa0006D22(1) OSIZBa0006E14(0) OSIZBa0006I23(2) OSIZBa0006J17(1) OSIZBa0008A08(0) OSIZBa0008K08(0) OSIZBa0008O01(1) OSIZBa0009A24(2) OSIZBa0012G06(1) OSIZBa0012K16(0) OSIZBa0012M20(0) OSIZBa0012N03(2) OSIZBa0015O09(0) OSIZBa0015O11(0) OSIZBa0016A24(0) OSIZBa0016B10(1) OSIZBa0021H04(0) OSIZBa0021K06(4) OSIZBa0021N02(1) OSIZBa0022A02(0) OSIZBa0025M08(0) OSIZBa0026E21(2) OSIZBa0026G13(0) OSIZBa00…	Sequenced: 15; Not sequenced: 17.	17050
MTP47_01-04	32	OSIZBzz0047A01(0) OSIZBzz0047A02(1) OSIZBzz0047A03(1) OSIZBzz0047A04(0) OSIZBzz0047B01(1) OSIZBzz0047B02(0) OSIZBzz0047B03(0) OSIZBzz0047B04(2) OSIZBzz0047C01(0) OSIZBzz0047C02(1) OSIZBzz0047C03(0) OSIZBzz0047C04(1) OSIZBzz0047D01(0) OSIZBzz0047D02(0) OSIZBzz0047D03(1) OSIZBzz0047D04(0) OSIZBzz0047E01(0) OSIZBzz0047E02(0) OSIZBzz0047E03(1) OSIZBzz0047E04(1) OSIZBzz0047F01(2) OSIZBzz0047F02(1) OSI…	OSIZBa0035C05(0) OSIZBa0035C23(1) OSIZBa0035G22(1) OSIZBa0035H12(0) OSIZBa0037I20(1) OSIZBa0037I21(0) OSIZBa0037J22(0) OSIZBa0037K20(2) OSIZBa0038H01(0) OSIZBa0038O13(1) OSIZBa0038P22(0) OSIZBa0039A14(1) OSIZBa0042J01(0) OSIZBa0042J13(0) OSIZBa0044A05(1) OSIZBa0044M19(0) OSIZBa0046P05(0) OSIZBa0047A19(0) OSIZBa0047A24(1) OSIZBa0048C02(1) OSIZBa0051N19(2) OSIZBa0052C13(1) OSIZBa0052L09(0) OSIZBa00…	Sequenced: 16; Not sequenced: 16.	17053
MTP47_05-08	32	OSIZBzz0047A05(0) OSIZBzz0047A06(0) OSIZBzz0047A07(0) OSIZBzz0047A08(0) OSIZBzz0047B05(2) OSIZBzz0047B06(2) OSIZBzz0047B07(1) OSIZBzz0047B08(1) OSIZBzz0047C05(1) OSIZBzz0047C06(2) OSIZBzz0047C07(1) OSIZBzz0047C08(4) OSIZBzz0047D05(0) OSIZBzz0047D06(0) OSIZBzz0047D07(2) OSIZBzz0047D08(1) OSIZBzz0047E05(1) OSIZBzz0047E06(1) OSIZBzz0047E07(2) OSIZBzz0047E08(2) OSIZBzz0047F05(1) OSIZBzz0047F06(1) OSI…	OSIZBa0035K24(0) OSIZBa0035M11(0) OSIZBa0036A09(0) OSIZBa0036A20(0) OSIZBa0037L09(2) OSIZBa0037L21(2) OSIZBa0037M17(1) OSIZBa0037N15(1) OSIZBa0039G12(1) OSIZBa0039L10(2) OSIZBa0039P11(1) OSIZBa0040F21(4) OSIZBa0045C05(0) OSIZBa0045P12(0) OSIZBa0046A19(2) OSIZBa0046D16(1) OSIZBa0048K20(1) OSIZBa0048M15(1) OSIZBa0049P07(2) OSIZBa0049P17(2) OSIZBa0054A07(1) OSIZBa0054C05(1) OSIZBa0054D24(0) OSIZBa00…	Sequenced: 19; Not sequenced: 13.	17054
MTP47_09-12	32	OSIZBzz0047A09(0) OSIZBzz0047A10(2) OSIZBzz0047A11(0) OSIZBzz0047A12(2) OSIZBzz0047B09(0) OSIZBzz0047B10(2) OSIZBzz0047B11(1) OSIZBzz0047B12(1) OSIZBzz0047C09(2) OSIZBzz0047C10(2) OSIZBzz0047C11(2) OSIZBzz0047C12(1) OSIZBzz0047D09(0) OSIZBzz0047D10(0) OSIZBzz0047D11(1) OSIZBzz0047D12(2) OSIZBzz0047E09(2) OSIZBzz0047E10(2) OSIZBzz0047E11(2) OSIZBzz0047E12(2) OSIZBzz0047F09(0) OSIZBzz0047F10(0) OSI…	OSIZBa0036B04(0) OSIZBa0036B24(2) OSIZBa0036I09(0) OSIZBa0036M13(2) OSIZBa0037O05(0) OSIZBa0038A10(2) OSIZBa0038B18(1) OSIZBa0038G19(1) OSIZBa0040H13(2) OSIZBa0040I07(2) OSIZBa0040J20(2) OSIZBa0041J24(1) OSIZBa0046G02(0) OSIZBa0046H11(0) OSIZBa0046J12(1) OSIZBa0046N03(2) OSIZBa0050C07(2) OSIZBa0050F03(2) OSIZBa0050I20(2) OSIZBa0051J04(2) OSIZBa0054N24(0) OSIZBa0055A05(0) OSIZBa0055D05(3) OSIZBa00…	Sequenced: 22; Not sequenced: 10.	17064
MTP48_01-04	32	OSIZBzz0048A01(0) OSIZBzz0048A02(1) OSIZBzz0048A03(4) OSIZBzz0048A04(0) OSIZBzz0048B01(0) OSIZBzz0048B02(0) OSIZBzz0048B03(1) OSIZBzz0048B04(1) OSIZBzz0048C01(0) OSIZBzz0048C02(1) OSIZBzz0048C03(1) OSIZBzz0048C04(4) OSIZBzz0048D01(2) OSIZBzz0048D02(0) OSIZBzz0048D03(1) OSIZBzz0048D04(2) OSIZBzz0048E01(0) OSIZBzz0048E02(2) OSIZBzz0048E03(0) OSIZBzz0048E04(0) OSIZBzz0048F01(1) OSIZBzz0048F02(2) OSI…	OSIZBa0060J11(0) OSIZBa0061B23(1) OSIZBa0061C03(4) OSIZBa0061C10(0) OSIZBa0062J09(0) OSIZBa0062J12(0) OSIZBa0062J17(1) OSIZBa0062J23(1) OSIZBa0063O09(0) OSIZBa0063P05(1) OSIZBa0063P22(1) OSIZBa0064D20(4) OSIZBa0068M23(2) OSIZBa0070B22(0) OSIZBa0070F19(1) OSIZBa0070H06(2) OSIZBa0072C08(0) OSIZBa0073J08(2) OSIZBa0073K23(0) OSIZBa0073P03(0) OSIZBa0078E22(1) OSIZBa0078J13(2) OSIZBa0078N13(0) OSIZBa00…	Sequenced: 21; Not sequenced: 11.	17067
MTP48_05-08	32	OSIZBzz0048A05(2) OSIZBzz0048A06(2) OSIZBzz0048A07(0) OSIZBzz0048A08(2) OSIZBzz0048B05(1) OSIZBzz0048B06(2) OSIZBzz0048B07(1) OSIZBzz0048B08(2) OSIZBzz0048C05(0) OSIZBzz0048C06(0) OSIZBzz0048C07(1) OSIZBzz0048C08(0) OSIZBzz0048D05(0) OSIZBzz0048D06(3) OSIZBzz0048D07(1) OSIZBzz0048D08(1) OSIZBzz0048E05(2) OSIZBzz0048E06(0) OSIZBzz0048E07(2) OSIZBzz0048E08(2) OSIZBzz0048F05(1) OSIZBzz0048F06(2) OSI…	OSIZBa0061K12(2) OSIZBa0061P24(2) OSIZBa0062C21(0) OSIZBa0062D09(2) OSIZBa0062M07(1) OSIZBa0063C15(2) OSIZBa0063G18(1) OSIZBa0063G19(2) OSIZBa0064G07(0) OSIZBa0064I05(0) OSIZBa0064J02(1) OSIZBa0065I22(0) OSIZBa0070L21(0) OSIZBa0070M20(3) OSIZBa0070N04(1) OSIZBa0070N23(1) OSIZBa0074I09(2) OSIZBa0074P12(0) OSIZBa0075C11(2) OSIZBa0075E01(2) OSIZBa0082J10(1) OSIZBa0083D13(2) OSIZBa0083E09(2) OSIZBa00…	Sequenced: 24; Not sequenced: 8.	17069 17062
MTP48_09-12	32	OSIZBzz0048A09(2) OSIZBzz0048A10(0) OSIZBzz0048A11(1) OSIZBzz0048A12(0) OSIZBzz0048B09(4) OSIZBzz0048B10(1) OSIZBzz0048B11(2) OSIZBzz0048B12(0) OSIZBzz0048C09(1) OSIZBzz0048C10(1) OSIZBzz0048C11(0) OSIZBzz0048C12(2) OSIZBzz0048D09(0) OSIZBzz0048D10(1) OSIZBzz0048D11(1) OSIZBzz0048D12(0) OSIZBzz0048E09(1) OSIZBzz0048E10(0) OSIZBzz0048E11(2) OSIZBzz0048E12(1) OSIZBzz0048F09(2) OSIZBzz0048F10(1) OSI…	OSIZBa0062D19(2) OSIZBa0062J04(0) OSIZBa0062J07(1) OSIZBa0062J08(0) OSIZBa0063G21(4) OSIZBa0063H22(1) OSIZBa0063L03(2) OSIZBa0063L19(0) OSIZBa0065L08(1) OSIZBa0066E19(1) OSIZBa0068G22(0) OSIZBa0068H23(2) OSIZBa0071E12(0) OSIZBa0071H20(1) OSIZBa0071O13(1) OSIZBa0071P14(0) OSIZBa0075N12(1) OSIZBa0077P22(0) OSIZBa0078C16(2) OSIZBa0078D13(1) OSIZBa0085H19(2) OSIZBa0086L17(1) OSIZBa0087G05(0) OSIZBa00…	Sequenced: 20; Not sequenced: 12.	17066
MTP49_01-04	32	OSIZBzz0049A01(1) OSIZBzz0049A02(2) OSIZBzz0049A03(1) OSIZBzz0049A04(2) OSIZBzz0049B01(1) OSIZBzz0049B02(2) OSIZBzz0049B03(2) OSIZBzz0049B04(0) OSIZBzz0049C01(1) OSIZBzz0049C02(1) OSIZBzz0049C03(2) OSIZBzz0049C04(2) OSIZBzz0049D01(1) OSIZBzz0049D02(1) OSIZBzz0049D03(1) OSIZBzz0049D04(1) OSIZBzz0049E01(2) OSIZBzz0049E02(1) OSIZBzz0049E03(1) OSIZBzz0049E04(2) OSIZBzz0049F01(1) OSIZBzz0049F02(4) OSI…	OSIZBa0001C23(1) OSIZBa0001E16(2) OSIZBa0001I13(1) OSIZBa0001I16(2) OSIZBa0002L23(1) OSIZBa0002M02(2) OSIZBa0002M11(2) OSIZBa0002P23(0) OSIZBa0004P03(1) OSIZBa0005E24(1) OSIZBa0005F12(2) OSIZBa0005J08(2) OSIZBa0006O01(1) OSIZBa0006P16(1) OSIZBa0007A03(1) OSIZBa0007D05(1) OSIZBa0008J17(2) OSIZBa0008N12(1) OSIZBa0008P11(1) OSIZBa0009C24(2) OSIZBa0010F11(1) OSIZBa0010H20(4) OSIZBa0010J19(2) OSIZBa00…	Sequenced: 31; Not sequenced: 1.	17210 17190
MTP49_05-08	32	OSIZBzz0049A05(1) OSIZBzz0049A06(2) OSIZBzz0049A07(2) OSIZBzz0049A08(2) OSIZBzz0049B05(2) OSIZBzz0049B06(1) OSIZBzz0049B07(2) OSIZBzz0049B08(2) OSIZBzz0049C05(2) OSIZBzz0049C06(4) OSIZBzz0049C07(2) OSIZBzz0049C08(2) OSIZBzz0049D05(2) OSIZBzz0049D06(2) OSIZBzz0049D07(2) OSIZBzz0049D08(4) OSIZBzz0049E05(2) OSIZBzz0049E06(2) OSIZBzz0049E07(2) OSIZBzz0049E08(1) OSIZBzz0049F05(2) OSIZBzz0049F06(2) OSI…	OSIZBa0001L13(1) OSIZBa0001L16(2) OSIZBa0002A07(2) OSIZBa0002C20(2) OSIZBa0003B01(2) OSIZBa0003C19(1) OSIZBa0003M02(2) OSIZBa0003O22(2) OSIZBa0006D10(2) OSIZBa0006E03(4) OSIZBa0006E12(2) OSIZBa0006G03(2) OSIZBa0007F15(2) OSIZBa0007I24(2) OSIZBa0007K21(2) OSIZBa0007K22(4) OSIZBa0009F23(2) OSIZBa0009J11(2) OSIZBa0009J19(2) OSIZBa0009L03(1) OSIZBa0010L09(2) OSIZBa0010M05(2) OSIZBa0011A08(2) OSIZBa00…	Sequenced: 32.	17211
MTP49_09-12	32	OSIZBzz0049A09(2) OSIZBzz0049A10(2) OSIZBzz0049A11(2) OSIZBzz0049A12(2) OSIZBzz0049B09(2) OSIZBzz0049B10(2) OSIZBzz0049B11(2) OSIZBzz0049B12(2) OSIZBzz0049C09(2) OSIZBzz0049C10(1) OSIZBzz0049C11(2) OSIZBzz0049C12(1) OSIZBzz0049D09(2) OSIZBzz0049D10(2) OSIZBzz0049D11(1) OSIZBzz0049D12(2) OSIZBzz0049E09(2) OSIZBzz0049E10(1) OSIZBzz0049E11(2) OSIZBzz0049E12(2) OSIZBzz0049F09(2) OSIZBzz0049F10(2) OSI…	OSIZBa0002D23(2) OSIZBa0002F02(2) OSIZBa0002H17(2) OSIZBa0002I07(2) OSIZBa0004E11(2) OSIZBa0004I12(2) OSIZBa0004L08(2) OSIZBa0004O09(2) OSIZBa0006H22(2) OSIZBa0006J08(1) OSIZBa0006J12(2) OSIZBa0006M08(1) OSIZBa0007K23(2) OSIZBa0007L18(2) OSIZBa0007N24(1) OSIZBa0008H16(2) OSIZBa0010B20(2) OSIZBa0010D04(1) OSIZBa0010D13(2) OSIZBa0010E06(2) OSIZBa0011F22(2) OSIZBa0011G22(2) OSIZBa0011J24(2) OSIZBa00…	Sequenced: 32.	17212
MTP50_01-04	32	OSIZBzz0050A01(1) OSIZBzz0050A02(1) OSIZBzz0050A03(2) OSIZBzz0050A04(2) OSIZBzz0050B01(4) OSIZBzz0050B02(2) OSIZBzz0050B03(2) OSIZBzz0050B04(2) OSIZBzz0050C01(4) OSIZBzz0050C02(2) OSIZBzz0050C03(2) OSIZBzz0050C04(1) OSIZBzz0050D01(2) OSIZBzz0050D02(1) OSIZBzz0050D03(1) OSIZBzz0050D04(1) OSIZBzz0050E01(2) OSIZBzz0050E02(1) OSIZBzz0050E03(4) OSIZBzz0050E04(1) OSIZBzz0050F01(1) OSIZBzz0050F02(1) OSI…	OSIZBa0016J13(1) OSIZBa0016M21(1) OSIZBa0016N19(2) OSIZBa0016N20(2) OSIZBa0018F11(4) OSIZBa0018H03(2) OSIZBa0018H10(2) OSIZBa0018H24(2) OSIZBa0019I04(4) OSIZBa0019J11(2) OSIZBa0019K06(2) OSIZBa0019M17(1) OSIZBa0020M08(2) OSIZBa0020M24(1) OSIZBa0021A20(1) OSIZBa0021B05(1) OSIZBa0021K18(2) OSIZBa0021L14(1) OSIZBa0021L19(4) OSIZBa0021N21(1) OSIZBa0022I02(1) OSIZBa0022I22(1) OSIZBa0022K21(2) OSIZBa00…	Sequenced: 31; Not sequenced: 1.	17213
MTP50_05-08	32	OSIZBzz0050A05(2) OSIZBzz0050A06(2) OSIZBzz0050A07(2) OSIZBzz0050A08(1) OSIZBzz0050B05(2) OSIZBzz0050B06(1) OSIZBzz0050B07(1) OSIZBzz0050B08(2) OSIZBzz0050C05(2) OSIZBzz0050C06(2) OSIZBzz0050C07(1) OSIZBzz0050C08(2) OSIZBzz0050D05(2) OSIZBzz0050D06(2) OSIZBzz0050D07(2) OSIZBzz0050D08(2) OSIZBzz0050E05(2) OSIZBzz0050E06(2) OSIZBzz0050E07(2) OSIZBzz0050E08(1) OSIZBzz0050F05(2) OSIZBzz0050F06(2) OSI…	OSIZBa0017B08(2) OSIZBa0017C16(2) OSIZBa0017E04(2) OSIZBa0017H22(1) OSIZBa0018L11(2) OSIZBa0018L13(1) OSIZBa0018M08(1) OSIZBa0018N08(2) OSIZBa0019O18(2) OSIZBa0020E12(2) OSIZBa0020F10(1) OSIZBa0020F19(2) OSIZBa0021C20(2) OSIZBa0021D15(2) OSIZBa0021E10(2) OSIZBa0021I22(2) OSIZBa0021O07(2) OSIZBa0022A11(2) OSIZBa0022B02(2) OSIZBa0022B24(1) OSIZBa0022N09(2) OSIZBa0022O05(2) OSIZBa0023C04(2) OSIZBa00…	Sequenced: 32.	17243
MTP50_09-12	32	OSIZBzz0050A09(2) OSIZBzz0050A10(2) OSIZBzz0050A11(2) OSIZBzz0050A12(2) OSIZBzz0050B09(2) OSIZBzz0050B10(1) OSIZBzz0050B11(1) OSIZBzz0050B12(2) OSIZBzz0050C09(1) OSIZBzz0050C10(1) OSIZBzz0050C11(0) OSIZBzz0050C12(2) OSIZBzz0050D09(1) OSIZBzz0050D10(1) OSIZBzz0050D11(1) OSIZBzz0050D12(2) OSIZBzz0050E09(2) OSIZBzz0050E10(2) OSIZBzz0050E11(4) OSIZBzz0050E12(1) OSIZBzz0050F09(1) OSIZBzz0050F10(2) OSI…	OSIZBa0017O08(2) OSIZBa0017P22(2) OSIZBa0018B20(2) OSIZBa0018C19(2) OSIZBa0019A05(2) OSIZBa0019A17(1) OSIZBa0019G09(1) OSIZBa0019H12(2) OSIZBa0020G17(1) OSIZBa0020H02(1) OSIZBa0020I01(0) OSIZBa0020K17(2) OSIZBa0021I24(1) OSIZBa0021J09(1) OSIZBa0021J14(1) OSIZBa0021J20(2) OSIZBa0022C20(2) OSIZBa0022D22(2) OSIZBa0022D23(4) OSIZBa0022E22(1) OSIZBa0023L05(1) OSIZBa0023M23(2) OSIZBa0023P02(0) OSIZBa00…	Sequenced: 30; Not sequenced: 2.	17214
MTP51_01-04	32	OSIZBzz0051A01(2) OSIZBzz0051A02(2) OSIZBzz0051A03(2) OSIZBzz0051A04(2) OSIZBzz0051B01(1) OSIZBzz0051B02(1) OSIZBzz0051B03(2) OSIZBzz0051B04(2) OSIZBzz0051C01(1) OSIZBzz0051C02(2) OSIZBzz0051C03(1) OSIZBzz0051C04(2) OSIZBzz0051D01(2) OSIZBzz0051D02(1) OSIZBzz0051D03(2) OSIZBzz0051D04(1) OSIZBzz0051E01(2) OSIZBzz0051E02(0) OSIZBzz0051E03(2) OSIZBzz0051E04(2) OSIZBzz0051F01(1) OSIZBzz0051F02(2) OSI…	OSIZBa0029O14(2) OSIZBa0029P14(2) OSIZBa0030B15(2) OSIZBa0030B22(2) OSIZBa0030M21(1) OSIZBa0030N23(1) OSIZBa0030O04(2) OSIZBa0031A15(2) OSIZBa0031K16(1) OSIZBa0031M08(2) OSIZBa0031O01(1) OSIZBa0031O20(2) OSIZBa0033G20(2) OSIZBa0033I05(1) OSIZBa0033I21(2) OSIZBa0033J11(1) OSIZBa0034F08(2) OSIZBa0034J08(0) OSIZBa0034K13(2) OSIZBa0034K17(2) OSIZBa0036B21(1) OSIZBa0036F19(2) OSIZBa0036G22(2) OSIZBa00…	Sequenced: 30; Not sequenced: 2.	17215
MTP51_05-08	32	OSIZBzz0051A05(0) OSIZBzz0051A06(2) OSIZBzz0051A07(2) OSIZBzz0051A08(1) OSIZBzz0051B05(1) OSIZBzz0051B06(2) OSIZBzz0051B07(2) OSIZBzz0051B08(1) OSIZBzz0051C05(2) OSIZBzz0051C06(2) OSIZBzz0051C07(2) OSIZBzz0051C08(2) OSIZBzz0051D05(2) OSIZBzz0051D06(2) OSIZBzz0051D07(1) OSIZBzz0051D08(1) OSIZBzz0051E05(1) OSIZBzz0051E06(1) OSIZBzz0051E07(2) OSIZBzz0051E08(2) OSIZBzz0051F05(2) OSIZBzz0051F06(2) OSI…	OSIZBa0030C12(0) OSIZBa0030D02(2) OSIZBa0030E11(2) OSIZBa0030F05(1) OSIZBa0031C04(1) OSIZBa0031D02(2) OSIZBa0031D14(2) OSIZBa0031D18(1) OSIZBa0032B12(2) OSIZBa0032E05(2) OSIZBa0032G18(2) OSIZBa0032I12(2) OSIZBa0033K17(2) OSIZBa0033M05(2) OSIZBa0033M07(1) OSIZBa0033P17(1) OSIZBa0035B09(1) OSIZBa0035B21(1) OSIZBa0035F03(2) OSIZBa0035K05(2) OSIZBa0036J05(2) OSIZBa0036P24(2) OSIZBa0037A06(2) OSIZBa00…	Sequenced: 29; Not sequenced: 3.	17216
MTP51_09-12	32	OSIZBzz0051A09(2) OSIZBzz0051A10(1) OSIZBzz0051A11(1) OSIZBzz0051A12(2) OSIZBzz0051B09(2) OSIZBzz0051B10(2) OSIZBzz0051B11(2) OSIZBzz0051B12(1) OSIZBzz0051C09(2) OSIZBzz0051C10(2) OSIZBzz0051C11(4) OSIZBzz0051C12(2) OSIZBzz0051D09(2) OSIZBzz0051D10(1) OSIZBzz0051D11(2) OSIZBzz0051D12(4) OSIZBzz0051E09(2) OSIZBzz0051E10(1) OSIZBzz0051E11(0) OSIZBzz0051E12(2) OSIZBzz0051F09(2) OSIZBzz0051F10(2) OSI…	OSIZBa0030G16(2) OSIZBa0030K06(1) OSIZBa0030L14(1) OSIZBa0030M05(2) OSIZBa0031D22(2) OSIZBa0031E19(2) OSIZBa0031H19(2) OSIZBa0031I08(1) OSIZBa0032I21(2) OSIZBa0033D08(2) OSIZBa0033E11(4) OSIZBa0033F21(2) OSIZBa0034A18(2) OSIZBa0034C18(1) OSIZBa0034C22(2) OSIZBa0034F03(4) OSIZBa0035L18(2) OSIZBa0035N05(1) OSIZBa0035N09(0) OSIZBa0035N13(2) OSIZBa0037C08(2) OSIZBa0037C15(2) OSIZBa0037D09(2) OSIZBa00…	Sequenced: 31; Not sequenced: 1.	17192
MTP52_01-04	32	OSIZBzz0052A01(2) OSIZBzz0052A02(2) OSIZBzz0052A03(2) OSIZBzz0052A04(1) OSIZBzz0052B01(0) OSIZBzz0052B02(2) OSIZBzz0052B03(2) OSIZBzz0052B04(1) OSIZBzz0052C01(1) OSIZBzz0052C02(2) OSIZBzz0052C03(2) OSIZBzz0052C04(2) OSIZBzz0052D01(2) OSIZBzz0052D02(2) OSIZBzz0052D03(4) OSIZBzz0052D04(1) OSIZBzz0052E01(2) OSIZBzz0052E02(2) OSIZBzz0052E03(1) OSIZBzz0052E04(1) OSIZBzz0052F01(1) OSIZBzz0052F02(2) OSI…	OSIZBa0039O11(2) OSIZBa0039P21(2) OSIZBa0040A05(2) OSIZBa0040C11(1) OSIZBa0041A05(0) OSIZBa0041A15(2) OSIZBa0041A23(2) OSIZBa0041E10(1) OSIZBa0042B21(1) OSIZBa0042D04(2) OSIZBa0042F17(2) OSIZBa0042I06(2) OSIZBa0043E04(2) OSIZBa0043E13(2) OSIZBa0043L01(4) OSIZBa0043L04(1) OSIZBa0045I22(2) OSIZBa0045J03(2) OSIZBa0045L20(1) OSIZBa0045O05(1) OSIZBa0046N21(1) OSIZBa0047A12(2) OSIZBa0047C02(2) OSIZBa00…	Sequenced: 30; Not sequenced: 2.	17242
MTP52_05-12	64	OSIZBzz0052A05(1) OSIZBzz0052A06(2) OSIZBzz0052A07(1) OSIZBzz0052A08(2) OSIZBzz0052A09(2) OSIZBzz0052A10(2) OSIZBzz0052A11(2) OSIZBzz0052A12(1) OSIZBzz0052B05(1) OSIZBzz0052B06(1) OSIZBzz0052B07(1) OSIZBzz0052B08(2) OSIZBzz0052B09(2) OSIZBzz0052B10(2) OSIZBzz0052B11(1) OSIZBzz0052B12(1) OSIZBzz0052C05(2) OSIZBzz0052C06(2) OSIZBzz0052C07(2) OSIZBzz0052C08(2) OSIZBzz0052C09(2) OSIZBzz0052C10(1) OSI…	OSIZBa0040E20(1) OSIZBa0040F13(2) OSIZBa0040G13(1) OSIZBa0040H15(2) OSIZBa0040K08(2) OSIZBa0040M04(2) OSIZBa0040M22(2) OSIZBa0040N13(1) OSIZBa0041E24(1) OSIZBa0041G04(1) OSIZBa0041G12(1) OSIZBa0041H06(2) OSIZBa0041K17(2) OSIZBa0041L03(2) OSIZBa0041O04(1) OSIZBa0042A17(1) OSIZBa0042L16(2) OSIZBa0042O12(2) OSIZBa0043B24(2) OSIZBa0043C06(2) OSIZBa0043C13(2) OSIZBa0043D07(1) OSIZBa0043D16(2) OSIZBa00…	Sequenced: 64.	17193
MTP53_01-04	32	OSIZBzz0053A01(2) OSIZBzz0053A02(2) OSIZBzz0053A03(1) OSIZBzz0053A04(2) OSIZBzz0053B01(2) OSIZBzz0053B02(2) OSIZBzz0053B03(2) OSIZBzz0053B04(2) OSIZBzz0053C01(2) OSIZBzz0053C02(1) OSIZBzz0053C03(2) OSIZBzz0053C04(2) OSIZBzz0053D01(1) OSIZBzz0053D02(2) OSIZBzz0053D03(1) OSIZBzz0053D04(2) OSIZBzz0053E01(2) OSIZBzz0053E02(2) OSIZBzz0053E03(2) OSIZBzz0053E04(2) OSIZBzz0053F01(2) OSIZBzz0053F02(2) OSI…	OSIZBa0057G11(2) OSIZBa0057L03(2) OSIZBa0058I24(1) OSIZBa0058L24(2) OSIZBa0061G14(2) OSIZBa0062L20(2) OSIZBa0062O15(2) OSIZBa0063D02(2) OSIZBa0065J01(2) OSIZBa0067J02(1) OSIZBa0067N02(2) OSIZBa0068H23(2) OSIZBa0074E08(1) OSIZBa0075N07(2) OSIZBa0075N09(1) OSIZBa0076K09(2) OSIZBa0081I02(2) OSIZBa0081I24(2) OSIZBa0081J23(2) OSIZBa0081L04(2) OSIZBa0083E19(2) OSIZBa0083J16(2) OSIZBa0083N04(2) OSIZBa00…	Sequenced: 32.	17218
MTP53_05-08	32	OSIZBzz0053A05(2) OSIZBzz0053A06(2) OSIZBzz0053A07(2) OSIZBzz0053A08(1) OSIZBzz0053B05(2) OSIZBzz0053B06(0) OSIZBzz0053B07(2) OSIZBzz0053B08(2) OSIZBzz0053C05(1) OSIZBzz0053C06(2) OSIZBzz0053C07(2) OSIZBzz0053C08(2) OSIZBzz0053D05(1) OSIZBzz0053D06(2) OSIZBzz0053D07(1) OSIZBzz0053D08(2) OSIZBzz0053E05(2) OSIZBzz0053E06(2) OSIZBzz0053E07(2) OSIZBzz0053E08(1) OSIZBzz0053F05(1) OSIZBzz0053F06(2) OSI…	OSIZBa0059A06(2) OSIZBa0059H02(2) OSIZBa0059K04(2) OSIZBa0059L03(1) OSIZBa0063J17(2) OSIZBa0063L19(0) OSIZBa0064A08(2) OSIZBa0064B06(2) OSIZBa0069D24(1) OSIZBa0069J03(2) OSIZBa0070D02(2) OSIZBa0070M21(2) OSIZBa0076L17(1) OSIZBa0076M07(2) OSIZBa0076N16(1) OSIZBa0077A14(2) OSIZBa0081N09(2) OSIZBa0081O04(2) OSIZBa0081P01(2) OSIZBa0082C22(1) OSIZBa0084K15(1) OSIZBa0084N07(2) OSIZBa0085C06(0) OSIZBa00…	Sequenced: 30; Not sequenced: 2.	17219
MTP53_09-12	32	OSIZBzz0053A09(2) OSIZBzz0053A10(2) OSIZBzz0053A11(1) OSIZBzz0053A12(2) OSIZBzz0053B09(1) OSIZBzz0053B10(2) OSIZBzz0053B11(2) OSIZBzz0053B12(2) OSIZBzz0053C09(2) OSIZBzz0053C10(1) OSIZBzz0053C11(2) OSIZBzz0053C12(2) OSIZBzz0053D09(2) OSIZBzz0053D10(1) OSIZBzz0053D11(2) OSIZBzz0053D12(2) OSIZBzz0053E09(2) OSIZBzz0053E10(2) OSIZBzz0053E11(2) OSIZBzz0053E12(1) OSIZBzz0053F09(1) OSIZBzz0053F10(2) OSI…	OSIZBa0059O01(2) OSIZBa0060H13(2) OSIZBa0060N20(1) OSIZBa0061E06(2) OSIZBa0064B18(1) OSIZBa0064B19(2) OSIZBa0064N06(2) OSIZBa0064N24(2) OSIZBa0070N02(2) OSIZBa0071M22(1) OSIZBa0072L10(2) OSIZBa0072P08(2) OSIZBa0079F23(2) OSIZBa0080C23(1) OSIZBa0080O03(2) OSIZBa0081D15(2) OSIZBa0082D12(2) OSIZBa0082J19(2) OSIZBa0082O22(2) OSIZBa0083A14(1) OSIZBa0085M24(1) OSIZBa0086D18(2) OSIZBa0086G05(1) OSIZBa00…	Sequenced: 32.	17220
MTP54_01-03	24	OSIZBzz0054A01(2) OSIZBzz0054A02(2) OSIZBzz0054A03(1) OSIZBzz0054B01(1) OSIZBzz0054B02(2) OSIZBzz0054B03(2) OSIZBzz0054C01(1) OSIZBzz0054C02(1) OSIZBzz0054C03(2) OSIZBzz0054D01(1) OSIZBzz0054D02(1) OSIZBzz0054D03(2) OSIZBzz0054E01(1) OSIZBzz0054E02(1) OSIZBzz0054E03(2) OSIZBzz0054F01(4) OSIZBzz0054F02(2) OSIZBzz0054F03(1) OSIZBzz0054G01(2) OSIZBzz0054G02(2) OSIZBzz0054G03(1) OSIZBzz0054H01(1) OSI…	OSIZBa0001I16(2) OSIZBa0001P18(2) OSIZBa0002L08(1) OSIZBa0007P23(1) OSIZBa0008J17(2) OSIZBa0010B07(2) OSIZBa0012N20(1) OSIZBa0012O24(1) OSIZBa0013C15(2) OSIZBa0016G11(1) OSIZBa0016J13(1) OSIZBa0016K16(2) OSIZBa0019D23(1) OSIZBa0019I24(1) OSIZBa0019J11(2) OSIZBa0022J13(4) OSIZBa0022M16(2) OSIZBa0022N13(1) OSIZBa0027M15(2) OSIZBa0027N10(2) OSIZBa0027P06(1) OSIZBa0030F05(1) OSIZBa0030G16(2) OSIZBa00…	Sequenced: 24.	17305 17281
MTP54_04-06	24	OSIZBzz0054A04(2) OSIZBzz0054A05(2) OSIZBzz0054A06(2) OSIZBzz0054B04(2) OSIZBzz0054B05(0) OSIZBzz0054B06(1) OSIZBzz0054C04(2) OSIZBzz0054C05(2) OSIZBzz0054C06(2) OSIZBzz0054D04(2) OSIZBzz0054D05(2) OSIZBzz0054D06(2) OSIZBzz0054E04(1) OSIZBzz0054E05(2) OSIZBzz0054E06(1) OSIZBzz0054F04(1) OSIZBzz0054F05(1) OSIZBzz0054F06(1) OSIZBzz0054G04(0) OSIZBzz0054G05(1) OSIZBzz0054G06(2) OSIZBzz0054H04(2) OSI…	OSIZBa0002P20(2) OSIZBa0004A14(2) OSIZBa0004O09(2) OSIZBa0010D17(2) OSIZBa0010H21(0) OSIZBa0010I03(1) OSIZBa0013E18(2) OSIZBa0013H22(2) OSIZBa0013J24(2) OSIZBa0016N20(2) OSIZBa0017B15(2) OSIZBa0018D03(2) OSIZBa0019N14(1) OSIZBa0020M08(2) OSIZBa0020M24(1) OSIZBa0022O22(1) OSIZBa0023I08(1) OSIZBa0023J01(1) OSIZBa0028B16(0) OSIZBa0028F02(1) OSIZBa0029D11(2) OSIZBa0030O18(2) OSIZBa0031D18(1) OSIZBa00…	Sequenced: 22; Not sequenced: 2.	17284
MTP54_07-09	24	OSIZBzz0054A07(2) OSIZBzz0054A08(2) OSIZBzz0054A09(0) OSIZBzz0054B07(2) OSIZBzz0054B08(1) OSIZBzz0054B09(2) OSIZBzz0054C07(2) OSIZBzz0054C08(2) OSIZBzz0054C09(3) OSIZBzz0054D07(4) OSIZBzz0054D08(2) OSIZBzz0054D09(2) OSIZBzz0054E07(2) OSIZBzz0054E08(1) OSIZBzz0054E09(1) OSIZBzz0054F07(1) OSIZBzz0054F08(2) OSIZBzz0054F09(2) OSIZBzz0054G07(2) OSIZBzz0054G08(2) OSIZBzz0054G09(1) OSIZBzz0054H07(0) OSI…	OSIZBa0005B09(2) OSIZBa0005J08(2) OSIZBa0005J14(0) OSIZBa0010J23(2) OSIZBa0011A21(1) OSIZBa0011B13(2) OSIZBa0013N19(2) OSIZBa0014A10(2) OSIZBa0014J05(3) OSIZBa0018F11(4) OSIZBa0018H03(2) OSIZBa0018H24(2) OSIZBa0021A10(2) OSIZBa0021D17(1) OSIZBa0021H01(1) OSIZBa0024E22(1) OSIZBa0024H04(2) OSIZBa0026B20(2) OSIZBa0029H17(2) OSIZBa0029J04(2) OSIZBa0029N16(1) OSIZBa0031F06(0) OSIZBa0031G19(1) OSIZBa00…	Sequenced: 22; Not sequenced: 2.	17283
MTP54_10-12	24	OSIZBzz0054A10(1) OSIZBzz0054A11(1) OSIZBzz0054A12(2) OSIZBzz0054B10(1) OSIZBzz0054B11(2) OSIZBzz0054B12(1) OSIZBzz0054C10(2) OSIZBzz0054C11(1) OSIZBzz0054C12(0) OSIZBzz0054D10(4) OSIZBzz0054D11(2) OSIZBzz0054D12(2) OSIZBzz0054E10(2) OSIZBzz0054E11(2) OSIZBzz0054E12(2) OSIZBzz0054F10(2) OSIZBzz0054F11(1) OSIZBzz0054F12(1) OSIZBzz0054G10(1) OSIZBzz0054G11(0) OSIZBzz0054G12(2) OSIZBzz0054H10(2) OSI…	OSIZBa0006K13(1) OSIZBa0007F21(1) OSIZBa0007N07(2) OSIZBa0011I08(1) OSIZBa0012C01(2) OSIZBa0012E14(1) OSIZBa0015H19(2) OSIZBa0016A17(1) OSIZBa0016B05(0) OSIZBa0018J16(4) OSIZBa0019A14(2) OSIZBa0019D03(2) OSIZBa0022B19(2) OSIZBa0022C20(2) OSIZBa0022F06(2) OSIZBa0026C06(2) OSIZBa0026N20(1) OSIZBa0027B03(1) OSIZBa0029O06(1) OSIZBa0030C12(0) OSIZBa0030D12(2) OSIZBa0031K07(2) OSIZBa0031O20(2) OSIZBa00…	Sequenced: 22; Not sequenced: 2.	17285
MTP55_01-03	24	OSIZBzz0055A01(2) OSIZBzz0055A02(1) OSIZBzz0055A03(2) OSIZBzz0055B01(1) OSIZBzz0055B02(2) OSIZBzz0055B03(2) OSIZBzz0055C01(1) OSIZBzz0055C02(1) OSIZBzz0055C03(2) OSIZBzz0055D01(2) OSIZBzz0055D02(2) OSIZBzz0055D03(2) OSIZBzz0055E01(2) OSIZBzz0055E02(0) OSIZBzz0055E03(1) OSIZBzz0055F01(1) OSIZBzz0055F02(2) OSIZBzz0055F03(2) OSIZBzz0055G01(0) OSIZBzz0055G02(2) OSIZBzz0055G03(1) OSIZBzz0055H01(1) OSI…	OSIZBa0033D15(2) OSIZBa0033E19(1) OSIZBa0033J19(2) OSIZBa0038A11(1) OSIZBa0038A21(2) OSIZBa0038F03(2) OSIZBa0040K21(1) OSIZBa0040M12(1) OSIZBa0040O24(2) OSIZBa0044P19(2) OSIZBa0045F19(2) OSIZBa0045K15(2) OSIZBa0053C03(2) OSIZBa0053F17(0) OSIZBa0053I06(1) OSIZBa0061J12(1) OSIZBa0063D02(2) OSIZBa0063I07(2) OSIZBa0073L12(0) OSIZBa0074A14(2) OSIZBa0074H02(1) OSIZBa0084L03(1) OSIZBa0085C06(0) OSIZBa00…	Sequenced: 21; Not sequenced: 3.	17286
MTP55_04-06	24	OSIZBzz0055A04(1) OSIZBzz0055A05(1) OSIZBzz0055A06(1) OSIZBzz0055B04(1) OSIZBzz0055B05(1) OSIZBzz0055B06(4) OSIZBzz0055C04(1) OSIZBzz0055C05(1) OSIZBzz0055C06(2) OSIZBzz0055D04(2) OSIZBzz0055D05(1) OSIZBzz0055D06(2) OSIZBzz0055E04(2) OSIZBzz0055E05(1) OSIZBzz0055E06(2) OSIZBzz0055F04(0) OSIZBzz0055F05(3) OSIZBzz0055F06(1) OSIZBzz0055G04(1) OSIZBzz0055G05(1) OSIZBzz0055G06(1) OSIZBzz0055H04(2) OSI…	OSIZBa0033P17(1) OSIZBa0034K11(1) OSIZBa0034L21(1) OSIZBa0038F18(1) OSIZBa0038G11(1) OSIZBa0038I12(4) OSIZBa0040P24(1) OSIZBa0042G08(1) OSIZBa0043E04(2) OSIZBa0045L23(2) OSIZBa0046H04(1) OSIZBa0047N08(2) OSIZBa0053J05(2) OSIZBa0053K20(1) OSIZBa0055K09(2) OSIZBa0063L19(0) OSIZBa0063A18(3) OSIZBa0064J24(1) OSIZBa0074I03(1) OSIZBa0074N22(1) OSIZBa0076E05(1) OSIZBa0087A24(2) OSIZBa0088G19(2) OSIZBa00…	Sequenced: 23; Not sequenced: 1.	17316 17290
MTP55_07-09	24	OSIZBzz0055A07(2) OSIZBzz0055A08(2) OSIZBzz0055A09(2) OSIZBzz0055B07(1) OSIZBzz0055B08(3) OSIZBzz0055B09(2) OSIZBzz0055C07(4) OSIZBzz0055C08(2) OSIZBzz0055C09(2) OSIZBzz0055D07(2) OSIZBzz0055D08(2) OSIZBzz0055D09(1) OSIZBzz0055E07(2) OSIZBzz0055E08(4) OSIZBzz0055E09(2) OSIZBzz0055F07(2) OSIZBzz0055F08(2) OSIZBzz0055F09(1) OSIZBzz0055G07(2) OSIZBzz0055G08(2) OSIZBzz0055G09(2) OSIZBzz0055H07(2) OSI…	OSIZBa0035M07(2) OSIZBa0036F15(2) OSIZBa0037A06(2) OSIZBa0039C23(1) OSIZBa0039E12(3) OSIZBa0039F21(2) OSIZBa0043L01(4) OSIZBa0044H10(2) OSIZBa0044J06(2) OSIZBa0048A11(2) OSIZBa0048K04(2) OSIZBa0048O04(1) OSIZBa0055O12(2) OSIZBa0056E16(4) OSIZBa0056J19(2) OSIZBa0065M04(2) OSIZBa0066F02(2) OSIZBa0067O23(1) OSIZBa0076G10(2) OSIZBa0076J11(2) OSIZBa0076P23(2) OSIZBa0092C22(2) OSIZBa0092H14(2) OSIZBa00…	Sequenced: 24.	17313
MTP55_10-12	24	OSIZBzz0055A10(2) OSIZBzz0055A11(1) OSIZBzz0055A12(2) OSIZBzz0055B10(2) OSIZBzz0055B11(1) OSIZBzz0055B12(2) OSIZBzz0055C10(1) OSIZBzz0055C11(2) OSIZBzz0055C12(1) OSIZBzz0055D10(0) OSIZBzz0055D11(1) OSIZBzz0055D12(2) OSIZBzz0055E10(1) OSIZBzz0055E11(2) OSIZBzz0055E12(2) OSIZBzz0055F10(2) OSIZBzz0055F11(0) OSIZBzz0055F12(1) OSIZBzz0055G10(2) OSIZBzz0055G11(2) OSIZBzz0055G12(2) OSIZBzz0055H10(2) OSI…	OSIZBa0037F18(2) OSIZBa0037H18(1) OSIZBa0037L03(2) OSIZBa0039J17(2) OSIZBa0039M18(1) OSIZBa0039P21(2) OSIZBa0044K12(1) OSIZBa0044N05(2) OSIZBa0044N18(1) OSIZBa0052E02(0) OSIZBa0052H19(1) OSIZBa0053A02(2) OSIZBa0056L04(1) OSIZBa0059A14(2) OSIZBa0061H21(2) OSIZBa0069M04(2) OSIZBa0071B23(0) OSIZBa0071M05(1) OSIZBa0078G08(2) OSIZBa0083D08(2) OSIZBa0084F06(2) OSIZBa0093I06(2) OSIZBa0096A13(2) OSIZBa00…	Sequenced: 22; Not sequenced: 2.	17315
MTP56_01-04	32	OSIZBzz0056A01(2) OSIZBzz0056A02(2) OSIZBzz0056A03(4) OSIZBzz0056A04(0) OSIZBzz0056B01(1) OSIZBzz0056B02(1) OSIZBzz0056B03(2) OSIZBzz0056B04(0) OSIZBzz0056C01(2) OSIZBzz0056C02(2) OSIZBzz0056C03(1) OSIZBzz0056C04(2) OSIZBzz0056D01(2) OSIZBzz0056D02(2) OSIZBzz0056D03(0) OSIZBzz0056D04(1) OSIZBzz0056E01(2) OSIZBzz0056E02(4) OSIZBzz0056E03(2) OSIZBzz0056E04(1) OSIZBzz0056F01(0) OSIZBzz0056F02(2) OSI…	OSIZBa0008B22(2) OSIZBa0032B23(2) OSIZBa0040F21(4) OSIZBa0063L19(0) OSIZBa0012J06(1) OSIZBa0032F02(1) OSIZBa0046I24(2) OSIZBa0063L19(0) OSIZBa0015G19(2) OSIZBa0032P18(2) OSIZBa0048C13(1) OSIZBa0064B06(2) OSIZBa0016F05(2) OSIZBa0033P12(2) OSIZBa0052E02(0) OSIZBa0067A23(1) OSIZBa0021D11(2) OSIZBa0037H06(4) OSIZBa0059G02(2) OSIZBa0081G14(1) OSIZBa0030C12(0) OSIZBa0037O13(2) OSIZBa0062K14(1) OSIZBa00…	Sequenced: 28; Not sequenced: 4.	17341 17340

## Sheet: Supplementary Table 2b
Supplementary Table 2b. BAC pooling schema for sequencing MH63 genome
Pool Name	Pool Size	Pooling BACs	Original BACs	Notes	Assembly jobId
MTP01DE20GH	48	OSIABzz0001D01(1) OSIABzz0001D02(2) OSIABzz0001D03(1) OSIABzz0001D04(1) OSIABzz0001D05(1) OSIABzz0001D06(2) OSIABzz0001D07(1) OSIABzz0001D08(1) OSIABzz0001D09(1) OSIABzz0001D10(1) OSIABzz0001D11(1) OSIABzz0001D12(1) OSIABzz0001E01(2) OSIABzz0001E02(1) OSIABzz0001E03(1) OSIABzz0001E04(1) OSIABzz0001E05(2) OSIABzz0001E06(1) OSIABzz0001E07(1) OSIABzz0001E08(2) OSIABzz0001E09(1) OSIABzz0001E10(2) OSI…	OSIABa0009F13(1) OSIABa0009G17(2) OSIABa0009G24(1) OSIABa0009I09(1) OSIABa0009M20(1) OSIABa0010A22(2) OSIABa0010B16(1) OSIABa0010B22(1) OSIABa0010I14(1) OSIABa0011B16(1) OSIABa0011B24(1) OSIABa0011F09(1) OSIABa0011J01(2) OSIABa0011J02(1) OSIABa0011J12(1) OSIABa0011K24(1) OSIABa0011L23(2) OSIABa0011M18(1) OSIABa0011O10(1) OSIABa0011O22(2) OSIABa0012C04(1) OSIABa0012O01(2) OSIABa0013P20(4) OSIABa00…	Sequenced: 46; Not sequenced: 2.	16629 16628 16621
MTP01H03G	24	OSIABzz0001H01(1) OSIABzz0001H02(0) OSIABzz0001H03(1) OSIABzz0001H04(0) OSIABzz0001H05(0) OSIABzz0001H06(0) OSIABzz0001H07(2) OSIABzz0001H08(2) OSIABzz0001H09(2) OSIABzz0001H10(4) OSIABzz0001H11(2) OSIABzz0001H12(2) OSIABzz0003G01(1) OSIABzz0003G02(2) OSIABzz0003G03(1) OSIABzz0003G04(2) OSIABzz0003G05(2) OSIABzz0003G06(1) OSIABzz0003G07(2) OSIABzz0003G08(1) OSIABzz0003G09(2) OSIABzz0003G10(1) OSI…	OSIABa0018G14(1) OSIABa0018H24(0) OSIABa0018I16(1) OSIABa0018I21(0) OSIABa0018J04(0) OSIABa0018J05(0) OSIABa0018J07(2) OSIABa0018M19(2) OSIABa0018O04(2) OSIABa0019B13(4) OSIABa0019B19(2) OSIABa0019C19(2) OSIABa0059A11(1) OSIABa0059A14(2) OSIABa0059A21(1) OSIABa0059D04(2) OSIABa0059D23(2) OSIABa0059F20(1) OSIABa0059H17(2) OSIABa0059P13(1) OSIABa0060A11(2) OSIABa0061A16(1) OSIABa0061H24(2) OSIABa00…	Sequenced: 20; Not sequenced: 4.	16617
MTP01_A	12	OSIABzz0001A01(2) OSIABzz0001A02(1) OSIABzz0001A03(1) OSIABzz0001A04(2) OSIABzz0001A05(1) OSIABzz0001A06(2) OSIABzz0001A07(1) OSIABzz0001A08(2) OSIABzz0001A09(1) OSIABzz0001A10(1) OSIABzz0001A11(1) OSIABzz0001A12(1)	OSIABa0001B04(2) OSIABa0001G11(1) OSIABa0001H18(1) OSIABa0001K12(2) OSIABa0001L24(1) OSIABa0001P11(2) OSIABa0002M16(1) OSIABa0003D01(2) OSIABa0003E10(1) OSIABa0003K01(1) OSIABa0003P07(1) OSIABa0004B10(1)	Sequenced: 12.	16481 16442 16441 16440
MTP01_B	12	OSIABzz0001B01(2) OSIABzz0001B02(1) OSIABzz0001B03(1) OSIABzz0001B04(1) OSIABzz0001B05(1) OSIABzz0001B06(1) OSIABzz0001B07(1) OSIABzz0001B08(1) OSIABzz0001B09(1) OSIABzz0001B10(1) OSIABzz0001B11(2) OSIABzz0001B12(2)	OSIABa0004B19(2) OSIABa0004D13(1) OSIABa0004I09(1) OSIABa0004I14(1) OSIABa0004K18(1) OSIABa0004M16(1) OSIABa0005C13(1) OSIABa0005P11(1) OSIABa0006E22(1) OSIABa0006L24(1) OSIABa0006M05(2) OSIABa0007C17(2)	Sequenced: 12.	16538 16445
MTP01_BF	24	OSIABzz0001B01(2) OSIABzz0001B02(1) OSIABzz0001B03(1) OSIABzz0001B04(1) OSIABzz0001B05(1) OSIABzz0001B06(1) OSIABzz0001B07(1) OSIABzz0001B08(1) OSIABzz0001B09(1) OSIABzz0001B10(1) OSIABzz0001B11(2) OSIABzz0001B12(2) OSIABzz0001F01(1) OSIABzz0001F02(1) OSIABzz0001F03(1) OSIABzz0001F04(1) OSIABzz0001F05(2) OSIABzz0001F06(2) OSIABzz0001F07(1) OSIABzz0001F08(1) OSIABzz0001F09(1) OSIABzz0001F10(1) OSI…	OSIABa0004B19(2) OSIABa0004D13(1) OSIABa0004I09(1) OSIABa0004I14(1) OSIABa0004K18(1) OSIABa0004M16(1) OSIABa0005C13(1) OSIABa0005P11(1) OSIABa0006E22(1) OSIABa0006L24(1) OSIABa0006M05(2) OSIABa0007C17(2) OSIABa0014D14(1) OSIABa0014J15(1) OSIABa0014K11(1) OSIABa0014K12(1) OSIABa0014K15(2) OSIABa0014M15(2) OSIABa0014P05(1) OSIABa0014P06(1) OSIABa0015C06(1) OSIABa0015C14(1) OSIABa0015G24(2) OSIABa00…	Sequenced: 24.	16484 16483 16482 16452 16451 16449
MTP01_C	12	OSIABzz0001C01(2) OSIABzz0001C02(1) OSIABzz0001C03(2) OSIABzz0001C04(2) OSIABzz0001C05(1) OSIABzz0001C06(1) OSIABzz0001C07(1) OSIABzz0001C08(1) OSIABzz0001C09(1) OSIABzz0001C10(2) OSIABzz0001C11(2) OSIABzz0001C12(1)	OSIABa0007D22(2) OSIABa0007J21(1) OSIABa0007L13(2) OSIABa0007N10(2) OSIABa0007N15(1) OSIABa0007O17(1) OSIABa0008D14(1) OSIABa0008F21(1) OSIABa0008P09(1) OSIABa0009A15(2) OSIABa0009B11(2) OSIABa0009E24(1)	Sequenced: 12.	16458 16453 16446
MTP01_CG	24	OSIABzz0001C01(2) OSIABzz0001C02(1) OSIABzz0001C03(2) OSIABzz0001C04(2) OSIABzz0001C05(1) OSIABzz0001C06(1) OSIABzz0001C07(1) OSIABzz0001C08(1) OSIABzz0001C09(1) OSIABzz0001C10(2) OSIABzz0001C11(2) OSIABzz0001C12(1) OSIABzz0001G01(2) OSIABzz0001G02(1) OSIABzz0001G03(1) OSIABzz0001G04(1) OSIABzz0001G05(2) OSIABzz0001G06(2) OSIABzz0001G07(2) OSIABzz0001G08(1) OSIABzz0001G09(1) OSIABzz0001G10(1) OSI…	OSIABa0007D22(2) OSIABa0007J21(1) OSIABa0007L13(2) OSIABa0007N10(2) OSIABa0007N15(1) OSIABa0007O17(1) OSIABa0008D14(1) OSIABa0008F21(1) OSIABa0008P09(1) OSIABa0009A15(2) OSIABa0009B11(2) OSIABa0009E24(1) OSIABa0015L16(2) OSIABa0016A24(1) OSIABa0016F24(1) OSIABa0016H07(1) OSIABa0016H14(2) OSIABa0016I01(2) OSIABa0016J19(2) OSIABa0016P22(1) OSIABa0017B23(1) OSIABa0017H09(1) OSIABa0017M09(2) OSIABa00…	Sequenced: 24.	16470 16457 16456 16455
MTP01_DE	24	OSIABzz0001D01(1) OSIABzz0001D02(2) OSIABzz0001D03(1) OSIABzz0001D04(1) OSIABzz0001D05(1) OSIABzz0001D06(2) OSIABzz0001D07(1) OSIABzz0001D08(1) OSIABzz0001D09(1) OSIABzz0001D10(1) OSIABzz0001D11(1) OSIABzz0001D12(1) OSIABzz0001E01(2) OSIABzz0001E02(1) OSIABzz0001E03(1) OSIABzz0001E04(1) OSIABzz0001E05(2) OSIABzz0001E06(1) OSIABzz0001E07(1) OSIABzz0001E08(2) OSIABzz0001E09(1) OSIABzz0001E10(2) OSI…	OSIABa0009F13(1) OSIABa0009G17(2) OSIABa0009G24(1) OSIABa0009I09(1) OSIABa0009M20(1) OSIABa0010A22(2) OSIABa0010B16(1) OSIABa0010B22(1) OSIABa0010I14(1) OSIABa0011B16(1) OSIABa0011B24(1) OSIABa0011F09(1) OSIABa0011J01(2) OSIABa0011J02(1) OSIABa0011J12(1) OSIABa0011K24(1) OSIABa0011L23(2) OSIABa0011M18(1) OSIABa0011O10(1) OSIABa0011O22(2) OSIABa0012C04(1) OSIABa0012O01(2) OSIABa0013P20(4) OSIABa00…	Sequenced: 24.	16597
MTP01_F	12	OSIABzz0001F01(1) OSIABzz0001F02(1) OSIABzz0001F03(1) OSIABzz0001F04(1) OSIABzz0001F05(2) OSIABzz0001F06(2) OSIABzz0001F07(1) OSIABzz0001F08(1) OSIABzz0001F09(1) OSIABzz0001F10(1) OSIABzz0001F11(2) OSIABzz0001F12(1)	OSIABa0014D14(1) OSIABa0014J15(1) OSIABa0014K11(1) OSIABa0014K12(1) OSIABa0014K15(2) OSIABa0014M15(2) OSIABa0014P05(1) OSIABa0014P06(1) OSIABa0015C06(1) OSIABa0015C14(1) OSIABa0015G24(2) OSIABa0015L02(1)	Sequenced: 12.	16447
MTP01_G	12	OSIABzz0001G01(2) OSIABzz0001G02(1) OSIABzz0001G03(1) OSIABzz0001G04(1) OSIABzz0001G05(2) OSIABzz0001G06(2) OSIABzz0001G07(2) OSIABzz0001G08(1) OSIABzz0001G09(1) OSIABzz0001G10(1) OSIABzz0001G11(2) OSIABzz0001G12(1)	OSIABa0015L16(2) OSIABa0016A24(1) OSIABa0016F24(1) OSIABa0016H07(1) OSIABa0016H14(2) OSIABa0016I01(2) OSIABa0016J19(2) OSIABa0016P22(1) OSIABa0017B23(1) OSIABa0017H09(1) OSIABa0017M09(2) OSIABa0018C18(1)	Sequenced: 12.	16454 16448
MTP02_A	12	OSIABzz0002A01(0) OSIABzz0002A02(1) OSIABzz0002A03(1) OSIABzz0002A04(1) OSIABzz0002A05(1) OSIABzz0002A06(2) OSIABzz0002A07(1) OSIABzz0002A08(0) OSIABzz0002A09(1) OSIABzz0002A10(1) OSIABzz0002A11(0) OSIABzz0002A12(2)	OSIABa0019H02(0) OSIABa0019H14(1) OSIABa0019P01(1) OSIABa0019P19(1) OSIABa0020B17(1) OSIABa0020B23(2) OSIABa0020E01(1) OSIABa0020E16(0) OSIABa0020F18(1) OSIABa0020F20(1) OSIABa0020H14(0) OSIABa0020K10(2)	Sequenced: 9; Not sequenced: 3.	16540 16485 16471
MTP02_B	12	OSIABzz0002B01(1) OSIABzz0002B02(1) OSIABzz0002B03(1) OSIABzz0002B04(1) OSIABzz0002B05(2) OSIABzz0002B06(1) OSIABzz0002B07(1) OSIABzz0002B08(1) OSIABzz0002B09(1) OSIABzz0002B10(1) OSIABzz0002B11(1) OSIABzz0002B12(1)	OSIABa0020L07(1) OSIABa0020L22(1) OSIABa0020N19(1) OSIABa0021B11(1) OSIABa0021C03(2) OSIABa0021D23(1) OSIABa0021J20(1) OSIABa0021J21(1) OSIABa0022A07(1) OSIABa0022I24(1) OSIABa0022J22(1) OSIABa0022K22(1)	Sequenced: 12.	16541 16496 16486 16480 16479 16478 16472
MTP02_CD	24	OSIABzz0002C01(2) OSIABzz0002C02(2) OSIABzz0002C03(2) OSIABzz0002C04(1) OSIABzz0002C05(1) OSIABzz0002C06(2) OSIABzz0002C07(3) OSIABzz0002C08(1) OSIABzz0002C09(1) OSIABzz0002C10(2) OSIABzz0002C11(1) OSIABzz0002C12(1) OSIABzz0002D01(0) OSIABzz0002D02(1) OSIABzz0002D03(2) OSIABzz0002D04(1) OSIABzz0002D05(2) OSIABzz0002D06(2) OSIABzz0002D07(1) OSIABzz0002D08(1) OSIABzz0002D09(1) OSIABzz0002D10(4) OSI…	OSIABa0022L18(2) OSIABa0022N11(2) OSIABa0022N14(2) OSIABa0022P08(1) OSIABa0023A11(1) OSIABa0023D20(2) OSIABa0024B12(3) OSIABa0024F23(1) OSIABa0024H22(1) OSIABa0024K12(2) OSIABa0024K17(1) OSIABa0024P12(1) OSIABa0025A15(0) OSIABa0025A17(1) OSIABa0026E17(2) OSIABa0026F11(1) OSIABa0026F24(2) OSIABa0026I08(2) OSIABa0026L19(1) OSIABa0026M02(1) OSIABa0027G05(1) OSIABa0027G21(4) OSIABa0027H18(1) OSIABa00…	Sequenced: 22; Not sequenced: 2.	16502
MTP02_EF	24	OSIABzz0002E01(1) OSIABzz0002E02(1) OSIABzz0002E03(1) OSIABzz0002E04(2) OSIABzz0002E05(1) OSIABzz0002E06(2) OSIABzz0002E07(1) OSIABzz0002E08(2) OSIABzz0002E09(1) OSIABzz0002E10(1) OSIABzz0002E11(1) OSIABzz0002E12(1) OSIABzz0002F01(1) OSIABzz0002F02(2) OSIABzz0002F03(2) OSIABzz0002F04(2) OSIABzz0002F05(2) OSIABzz0002F06(2) OSIABzz0002F07(1) OSIABzz0002F08(1) OSIABzz0002F09(2) OSIABzz0002F10(1) OSI…	OSIABa0027J19(1) OSIABa0028A03(1) OSIABa0028A24(1) OSIABa0028C11(2) OSIABa0028I04(1) OSIABa0028M01(2) OSIABa0029B06(1) OSIABa0029B20(2) OSIABa0029C18(1) OSIABa0029E18(1) OSIABa0029L03(1) OSIABa0029O22(1) OSIABa0030E01(1) OSIABa0030E16(2) OSIABa0030G23(2) OSIABa0030J22(2) OSIABa0030M22(2) OSIABa0031B21(2) OSIABa0031E14(1) OSIABa0031F10(1) OSIABa0031G06(2) OSIABa0031M05(1) OSIABa0031N16(1) OSIABa00…	Sequenced: 24.	16543 16487 16473
MTP02_GH	24	OSIABzz0002G01(3) OSIABzz0002G02(2) OSIABzz0002G03(2) OSIABzz0002G04(2) OSIABzz0002G05(1) OSIABzz0002G06(2) OSIABzz0002G07(1) OSIABzz0002G08(1) OSIABzz0002G09(2) OSIABzz0002G10(1) OSIABzz0002G11(2) OSIABzz0002G12(1) OSIABzz0002H01(2) OSIABzz0002H02(3) OSIABzz0002H03(1) OSIABzz0002H04(2) OSIABzz0002H05(2) OSIABzz0002H06(1) OSIABzz0002H07(0) OSIABzz0002H08(1) OSIABzz0002H09(1) OSIABzz0002H10(2) OSI…	OSIABa0032B23(3) OSIABa0032F21(2) OSIABa0032G23(2) OSIABa0032M06(2) OSIABa0032M21(1) OSIABa0032M22(2) OSIABa0032P23(1) OSIABa0033C01(1) OSIABa0033E16(2) OSIABa0033F24(1) OSIABa0033J08(2) OSIABa0033K09(1) OSIABa0033N14(2) OSIABa0033N20(3) OSIABa0033O02(1) OSIABa0034C10(2) OSIABa0034G22(2) OSIABa0034L15(1) OSIABa0034M21(0) OSIABa0034N09(1) OSIABa0034P15(1) OSIABa0035A12(2) OSIABa0035C10(1) OSIABa00…	Sequenced: 23; Not sequenced: 1.	16498
MTP03_AB	24	OSIABzz0003A01(1) OSIABzz0003A02(2) OSIABzz0003A03(1) OSIABzz0003A04(1) OSIABzz0003A05(1) OSIABzz0003A06(1) OSIABzz0003A07(2) OSIABzz0003A08(2) OSIABzz0003A09(1) OSIABzz0003A10(1) OSIABzz0003A11(1) OSIABzz0003A12(1) OSIABzz0003B01(2) OSIABzz0003B02(2) OSIABzz0003B03(1) OSIABzz0003B04(2) OSIABzz0003B05(1) OSIABzz0003B06(4) OSIABzz0003B07(1) OSIABzz0003B08(1) OSIABzz0003B09(1) OSIABzz0003B10(2) OSI…	OSIABa0035H20(1) OSIABa0035L10(2) OSIABa0035P11(1) OSIABa0036B08(1) OSIABa0036D19(1) OSIABa0036D21(1) OSIABa0036E10(2) OSIABa0036K11(2) OSIABa0036O14(1) OSIABa0036O18(1) OSIABa0037P12(1) OSIABa0038D04(1) OSIABa0038F15(2) OSIABa0038P02(2) OSIABa0039J21(1) OSIABa0039L22(2) OSIABa0039M21(1) OSIABa0039O20(4) OSIABa0040D14(1) OSIABa0040F01(1) OSIABa0040G19(1) OSIABa0040H04(2) OSIABa0040I10(0) OSIABa00…	Sequenced: 23; Not sequenced: 1.	16499
MTP03_CD	24	OSIABzz0003C01(1) OSIABzz0003C02(1) OSIABzz0003C03(1) OSIABzz0003C04(2) OSIABzz0003C05(2) OSIABzz0003C06(2) OSIABzz0003C07(2) OSIABzz0003C08(2) OSIABzz0003C09(2) OSIABzz0003C10(2) OSIABzz0003C11(2) OSIABzz0003C12(2) OSIABzz0003D01(2) OSIABzz0003D02(1) OSIABzz0003D03(3) OSIABzz0003D04(1) OSIABzz0003D05(2) OSIABzz0003D06(1) OSIABzz0003D07(3) OSIABzz0003D08(1) OSIABzz0003D09(2) OSIABzz0003D10(2) OSI…	OSIABa0040M15(1) OSIABa0040O11(1) OSIABa0040P20(1) OSIABa0049P06(2) OSIABa0050B07(2) OSIABa0050C24(2) OSIABa0050L18(2) OSIABa0051E17(2) OSIABa0052L02(2) OSIABa0053E03(2) OSIABa0053F19(2) OSIABa0053L10(2) OSIABa0053N07(2) OSIABa0053N12(1) OSIABa0054C14(3) OSIABa0054D19(1) OSIABa0054F12(2) OSIABa0054I11(1) OSIABa0054K15(3) OSIABa0054K16(1) OSIABa0055E18(2) OSIABa0055F04(2) OSIABa0055F14(1) OSIABa00…	Sequenced: 23; Not sequenced: 1.	16509
MTP03_EF	24	OSIABzz0003E01(1) OSIABzz0003E02(2) OSIABzz0003E03(2) OSIABzz0003E04(2) OSIABzz0003E05(1) OSIABzz0003E06(1) OSIABzz0003E07(1) OSIABzz0003E08(1) OSIABzz0003E09(1) OSIABzz0003E10(1) OSIABzz0003E11(2) OSIABzz0003E12(1) OSIABzz0003F01(2) OSIABzz0003F02(1) OSIABzz0003F03(1) OSIABzz0003F04(2) OSIABzz0003F05(1) OSIABzz0003F06(1) OSIABzz0003F07(1) OSIABzz0003F08(1) OSIABzz0003F09(1) OSIABzz0003F10(1) OSI…	OSIABa0055H20(1) OSIABa0055I20(2) OSIABa0055K01(2) OSIABa0055O04(2) OSIABa0055O07(1) OSIABa0056A02(1) OSIABa0056B04(1) OSIABa0056D14(1) OSIABa0056F24(1) OSIABa0056M05(1) OSIABa0056M10(2) OSIABa0056N13(1) OSIABa0057F19(2) OSIABa0057H08(1) OSIABa0057I10(1) OSIABa0057J13(2) OSIABa0057K12(1) OSIABa0058C11(1) OSIABa0058E03(1) OSIABa0058F08(1) OSIABa0058G17(1) OSIABa0058J14(1) OSIABa0058K20(1) OSIABa00…	Sequenced: 24.	16500
MTP03_H	12	OSIABzz0003H01(1) OSIABzz0003H02(2) OSIABzz0003H03(4) OSIABzz0003H04(1) OSIABzz0003H05(1) OSIABzz0003H06(4) OSIABzz0003H07(2) OSIABzz0003H08(2) OSIABzz0003H09(1) OSIABzz0003H10(2) OSIABzz0003H11(2) OSIABzz0003H12(2)	OSIABa0062H03(1) OSIABa0062I08(2) OSIABa0062J12(4) OSIABa0062K16(1) OSIABa0062M13(1) OSIABa0062P05(4) OSIABa0063D11(2) OSIABa0063G13(2) OSIABa0063J12(1) OSIABa0063O01(2) OSIABa0063P16(2) OSIABa0064C11(2)	Sequenced: 12.	16542 16488 16474
MTP04_AB	24	OSIABzz0004A01(1) OSIABzz0004A02(1) OSIABzz0004A03(0) OSIABzz0004A04(0) OSIABzz0004A05(0) OSIABzz0004A06(0) OSIABzz0004A07(0) OSIABzz0004A08(1) OSIABzz0004A09(0) OSIABzz0004A10(0) OSIABzz0004A11(2) OSIABzz0004A12(0) OSIABzz0004B01(1) OSIABzz0004B02(0) OSIABzz0004B03(1) OSIABzz0004B04(0) OSIABzz0004B05(0) OSIABzz0004B06(2) OSIABzz0004B07(0) OSIABzz0004B08(1) OSIABzz0004B09(1) OSIABzz0004B10(2) OSI…	OSIABa0064G20(1) OSIABa0064P11(1) OSIABa0065E20(0) OSIABa0065F12(0) OSIABa0065J08(0) OSIABa0065L12(0) OSIABa0066F09(0) OSIABa0066F12(1) OSIABa0066G23(0) OSIABa0066J10(0) OSIABa0066J23(2) OSIABa0067C13(0) OSIABa0067D03(1) OSIABa0067E04(0) OSIABa0067I20(1) OSIABa0067P05(0) OSIABa0068E16(0) OSIABa0068F08(2) OSIABa0068J02(0) OSIABa0068M04(1) OSIABa0068M05(1) OSIABa0068O08(2) OSIABa0069B17(1) OSIABa00…	Sequenced: 12; Not sequenced: 12.	16520 16513 16512 16501
MTP04_CD	24	OSIABzz0004C01(2) OSIABzz0004C02(1) OSIABzz0004C03(2) OSIABzz0004C04(1) OSIABzz0004C05(1) OSIABzz0004C06(1) OSIABzz0004C07(3) OSIABzz0004C08(1) OSIABzz0004C09(1) OSIABzz0004C10(1) OSIABzz0004C11(1) OSIABzz0004C12(1) OSIABzz0004D01(1) OSIABzz0004D02(1) OSIABzz0004D03(1) OSIABzz0004D04(1) OSIABzz0004D05(1) OSIABzz0004D06(1) OSIABzz0004D07(1) OSIABzz0004D08(1) OSIABzz0004D09(1) OSIABzz0004D10(1) OSI…	OSIABa0069J21(2) OSIABa0069J24(1) OSIABa0069K17(2) OSIABa0069P13(1) OSIABa0070D01(1) OSIABa0070D05(1) OSIABa0070D11(3) OSIABa0070E10(1) OSIABa0070E14(1) OSIABa0070H19(1) OSIABa0070N19(1) OSIABa0070P18(1) OSIABa0071F11(1) OSIABa0071M17(1) OSIABa0072E22(1) OSIABa0072N11(1) OSIABa0073H01(1) OSIABa0073J14(1) OSIABa0073L08(1) OSIABa0074D18(1) OSIABa0074E09(1) OSIABa0074H18(1) OSIABa0074K24(2) OSIABa00…	Sequenced: 24.	16508 16504 16503
MTP04_EF	24	OSIABzz0004E01(1) OSIABzz0004E02(2) OSIABzz0004E03(0) OSIABzz0004E04(2) OSIABzz0004E05(2) OSIABzz0004E06(2) OSIABzz0004E07(2) OSIABzz0004E08(2) OSIABzz0004E09(2) OSIABzz0004E10(1) OSIABzz0004E11(1) OSIABzz0004E12(1) OSIABzz0004F01(1) OSIABzz0004F02(2) OSIABzz0004F03(1) OSIABzz0004F04(0) OSIABzz0004F05(2) OSIABzz0004F06(1) OSIABzz0004F07(2) OSIABzz0004F08(2) OSIABzz0004F09(2) OSIABzz0004F10(2) OSI…	OSIABa0076C11(1) OSIABa0076D14(2) OSIABa0076O14(0) OSIABa0077A01(2) OSIABa0077G01(2) OSIABa0077J01(2) OSIABa0077K13(2) OSIABa0077M19(2) OSIABa0078B19(2) OSIABa0078D15(1) OSIABa0078E12(1) OSIABa0078E15(1) OSIABa0078H10(1) OSIABa0078H20(2) OSIABa0078J01(1) OSIABa0078L18(0) OSIABa0078M05(2) OSIABa0078O03(1) OSIABa0079A16(2) OSIABa0079J23(2) OSIABa0080I14(2) OSIABa0080K16(2) OSIABa0080N19(2) OSIABa00…	Sequenced: 22; Not sequenced: 2.	16505
MTP04_GH	24	OSIABzz0004G01(4) OSIABzz0004G02(2) OSIABzz0004G03(2) OSIABzz0004G04(1) OSIABzz0004G05(2) OSIABzz0004G06(0) OSIABzz0004G07(1) OSIABzz0004G08(1) OSIABzz0004G09(2) OSIABzz0004G10(2) OSIABzz0004G11(1) OSIABzz0004G12(2) OSIABzz0004H01(1) OSIABzz0004H02(1) OSIABzz0004H03(2) OSIABzz0004H04(2) OSIABzz0004H05(2) OSIABzz0004H06(2) OSIABzz0004H07(2) OSIABzz0004H08(2) OSIABzz0004H09(0) OSIABzz0004H10(2) OSI…	OSIABa0082A15(4) OSIABa0082C22(2) OSIABa0082G10(2) OSIABa0082G13(1) OSIABa0082J10(2) OSIABa0083E18(0) OSIABa0083G11(1) OSIABa0083J22(1) OSIABa0083K16(2) OSIABa0083N21(2) OSIABa0083O18(1) OSIABa0084E15(2) OSIABa0085B02(1) OSIABa0085J07(1) OSIABa0086N16(2) OSIABa0086O03(2) OSIABa0086P09(2) OSIABa0087D09(2) OSIABa0087D21(2) OSIABa0087J10(2) OSIABa0087K03(0) OSIABa0088A18(2) OSIABa0088B18(2) OSIABa00…	Sequenced: 22; Not sequenced: 2.	16506
MTP05_AB	24	OSIABzz0005A01(2) OSIABzz0005A02(1) OSIABzz0005A03(2) OSIABzz0005A04(2) OSIABzz0005A05(2) OSIABzz0005A06(2) OSIABzz0005A07(1) OSIABzz0005A08(3) OSIABzz0005A09(1) OSIABzz0005A10(1) OSIABzz0005A11(2) OSIABzz0005A12(3) OSIABzz0005B01(2) OSIABzz0005B02(2) OSIABzz0005B03(2) OSIABzz0005B04(1) OSIABzz0005B05(1) OSIABzz0005B06(2) OSIABzz0005B07(2) OSIABzz0005B08(2) OSIABzz0005B09(2) OSIABzz0005B10(1) OSI…	OSIABa0001A04(2) OSIABa0001B08(1) OSIABa0001C14(2) OSIABa0001G09(2) OSIABa0001J14(2) OSIABa0001K09(2) OSIABa0001L11(1) OSIABa0001M09(3) OSIABa0001N18(1) OSIABa0001N19(1) OSIABa0002B09(2) OSIABa0002B18(3) OSIABa0002C10(2) OSIABa0002D15(2) OSIABa0002F08(2) OSIABa0002F12(1) OSIABa0002G02(1) OSIABa0002G16(2) OSIABa0002H10(2) OSIABa0002I09(2) OSIABa0002J06(2) OSIABa0002J14(1) OSIABa0002J21(2) OSIABa00…	Sequenced: 24.	16507
MTP05_CD	24	OSIABzz0005C01(1) OSIABzz0005C02(1) OSIABzz0005C03(2) OSIABzz0005C04(1) OSIABzz0005C05(1) OSIABzz0005C06(1) OSIABzz0005C07(1) OSIABzz0005C08(1) OSIABzz0005C09(0) OSIABzz0005C10(1) OSIABzz0005C11(3) OSIABzz0005C12(1) OSIABzz0005D01(1) OSIABzz0005D02(1) OSIABzz0005D03(1) OSIABzz0005D04(1) OSIABzz0005D05(1) OSIABzz0005D06(1) OSIABzz0005D07(1) OSIABzz0005D08(1) OSIABzz0005D09(0) OSIABzz0005D10(2) OSI…	OSIABa0002K10(1) OSIABa0002K11(1) OSIABa0002K16(2) OSIABa0002M03(1) OSIABa0002M10(1) OSIABa0002O13(1) OSIABa0002P07(1) OSIABa0003B08(1) OSIABa0003C11(0) OSIABa0003D10(1) OSIABa0003E12(3) OSIABa0003E23(1) OSIABa0003G02(1) OSIABa0003G08(1) OSIABa0003G11(1) OSIABa0003I02(1) OSIABa0003J02(1) OSIABa0003J06(1) OSIABa0003J20(1) OSIABa0003K11(1) OSIABa0003L09(0) OSIABa0003M13(2) OSIABa0003N11(1) OSIABa00…	Sequenced: 22; Not sequenced: 2.	16526 16525 16522 16521
MTP05_EF	24	OSIABzz0005E01(1) OSIABzz0005E02(1) OSIABzz0005E03(1) OSIABzz0005E04(2) OSIABzz0005E05(2) OSIABzz0005E06(2) OSIABzz0005E07(2) OSIABzz0005E08(1) OSIABzz0005E09(1) OSIABzz0005E10(1) OSIABzz0005E11(1) OSIABzz0005E12(1) OSIABzz0005F01(1) OSIABzz0005F02(1) OSIABzz0005F03(1) OSIABzz0005F04(2) OSIABzz0005F05(1) OSIABzz0005F06(1) OSIABzz0005F07(1) OSIABzz0005F08(1) OSIABzz0005F09(2) OSIABzz0005F10(4) OSI…	OSIABa0003P18(1) OSIABa0004D09(1) OSIABa0004F03(1) OSIABa0004F06(2) OSIABa0004F14(2) OSIABa0004F21(2) OSIABa0004G06(2) OSIABa0004G15(1) OSIABa0004H06(1) OSIABa0004L15(1) OSIABa0004M16(1) OSIABa0004N13(1) OSIABa0004N23(1) OSIABa0004O06(1) OSIABa0004P08(1) OSIABa0004P16(2) OSIABa0005A19(1) OSIABa0005C14(1) OSIABa0005D16(1) OSIABa0005D24(1) OSIABa0005E11(2) OSIABa0005E24(4) OSIABa0005G07(2) OSIABa00…	Sequenced: 23; Not sequenced: 1.	16524
MTP05_GH	24	OSIABzz0005G01(0) OSIABzz0005G02(4) OSIABzz0005G03(4) OSIABzz0005G04(2) OSIABzz0005G05(1) OSIABzz0005G06(2) OSIABzz0005G07(2) OSIABzz0005G08(2) OSIABzz0005G09(1) OSIABzz0005G10(0) OSIABzz0005G11(1) OSIABzz0005G12(1) OSIABzz0005H01(2) OSIABzz0005H02(1) OSIABzz0005H03(2) OSIABzz0005H04(2) OSIABzz0005H05(1) OSIABzz0005H06(1) OSIABzz0005H07(2) OSIABzz0005H08(1) OSIABzz0005H09(2) OSIABzz0005H10(1) OSI…	OSIABa0005G21(0) OSIABa0005I11(4) OSIABa0005I21(4) OSIABa0005J16(2) OSIABa0005K18(1) OSIABa0005K20(2) OSIABa0005O14(2) OSIABa0005P08(2) OSIABa0005P22(1) OSIABa0006A13(0) OSIABa0006B13(1) OSIABa0006C18(1) OSIABa0006D04(2) OSIABa0006D07(1) OSIABa0006D16(2) OSIABa0006E20(2) OSIABa0006G13(1) OSIABa0006G21(1) OSIABa0006H06(2) OSIABa0006H18(1) OSIABa0006I03(2) OSIABa0006I07(1) OSIABa0006K05(1) OSIABa00…	Sequenced: 22; Not sequenced: 2.	16546 16537 16532
MTP06_AB	24	OSIABzz0006A01(1) OSIABzz0006A02(2) OSIABzz0006A03(1) OSIABzz0006A04(2) OSIABzz0006A05(2) OSIABzz0006A06(2) OSIABzz0006A07(1) OSIABzz0006A08(1) OSIABzz0006A09(1) OSIABzz0006A10(2) OSIABzz0006A11(1) OSIABzz0006A12(1) OSIABzz0006B01(2) OSIABzz0006B02(2) OSIABzz0006B03(1) OSIABzz0006B04(1) OSIABzz0006B05(2) OSIABzz0006B06(2) OSIABzz0006B07(2) OSIABzz0006B08(1) OSIABzz0006B09(2) OSIABzz0006B10(2) OSI…	OSIABa0006O08(1) OSIABa0007A16(2) OSIABa0007C03(1) OSIABa0007D05(2) OSIABa0007F06(2) OSIABa0007F08(2) OSIABa0007G05(1) OSIABa0007I17(1) OSIABa0007K08(1) OSIABa0007N21(2) OSIABa0007O12(1) OSIABa0007O22(1) OSIABa0007P11(2) OSIABa0008A09(2) OSIABa0008A13(1) OSIABa0008A21(1) OSIABa0008B11(2) OSIABa0008C01(2) OSIABa0008E18(2) OSIABa0008G09(1) OSIABa0008H05(2) OSIABa0008H06(2) OSIABa0008H15(1) OSIABa00…	Sequenced: 24.	16518
MTP06_CD	24	OSIABzz0006C01(2) OSIABzz0006C02(1) OSIABzz0006C03(2) OSIABzz0006C04(1) OSIABzz0006C05(2) OSIABzz0006C06(1) OSIABzz0006C07(1) OSIABzz0006C08(1) OSIABzz0006C09(2) OSIABzz0006C10(3) OSIABzz0006C11(1) OSIABzz0006C12(2) OSIABzz0006D01(1) OSIABzz0006D02(1) OSIABzz0006D03(1) OSIABzz0006D04(1) OSIABzz0006D05(1) OSIABzz0006D06(2) OSIABzz0006D07(2) OSIABzz0006D08(1) OSIABzz0006D09(2) OSIABzz0006D10(1) OSI…	OSIABa0008L13(2) OSIABa0008O15(1) OSIABa0008P13(2) OSIABa0009C11(1) OSIABa0009D06(2) OSIABa0009D23(1) OSIABa0009E10(1) OSIABa0009H24(1) OSIABa0009I21(2) OSIABa0009J13(3) OSIABa0009K02(1) OSIABa0009M16(2) OSIABa0009N05(1) OSIABa0009N23(1) OSIABa0009O01(1) OSIABa0010B18(1) OSIABa0010D19(1) OSIABa0010F11(2) OSIABa0010F17(2) OSIABa0010F23(1) OSIABa0010F24(2) OSIABa0010H14(1) OSIABa0010H18(2) OSIABa00…	Sequenced: 24.	16549
MTP06_EF	24	OSIABzz0006E01(1) OSIABzz0006E02(2) OSIABzz0006E03(2) OSIABzz0006E04(4) OSIABzz0006E05(3) OSIABzz0006E06(2) OSIABzz0006E07(2) OSIABzz0006E08(2) OSIABzz0006E09(2) OSIABzz0006E10(1) OSIABzz0006E11(1) OSIABzz0006E12(1) OSIABzz0006F01(1) OSIABzz0006F02(2) OSIABzz0006F03(1) OSIABzz0006F04(1) OSIABzz0006F05(2) OSIABzz0006F06(2) OSIABzz0006F07(2) OSIABzz0006F08(1) OSIABzz0006F09(2) OSIABzz0006F10(1) OSI…	OSIABa0010I03(1) OSIABa0010J20(2) OSIABa0010J21(2) OSIABa0010J23(4) OSIABa0010K14(3) OSIABa0010L18(2) OSIABa0010N05(2) OSIABa0010N12(2) OSIABa0010N15(2) OSIABa0010O01(1) OSIABa0010P15(1) OSIABa0011A05(1) OSIABa0011B03(1) OSIABa0011B05(2) OSIABa0011C02(1) OSIABa0011E03(1) OSIABa0011E15(2) OSIABa0011F04(2) OSIABa0011G11(2) OSIABa0011H07(1) OSIABa0011H21(2) OSIABa0011K20(1) OSIABa0011K23(1) OSIABa00…	Sequenced: 24.	16510
MTP06_GH	24	OSIABzz0006G01(2) OSIABzz0006G02(2) OSIABzz0006G03(2) OSIABzz0006G04(1) OSIABzz0006G05(1) OSIABzz0006G06(1) OSIABzz0006G07(2) OSIABzz0006G08(1) OSIABzz0006G09(1) OSIABzz0006G10(3) OSIABzz0006G11(2) OSIABzz0006G12(1) OSIABzz0006H01(2) OSIABzz0006H02(2) OSIABzz0006H03(4) OSIABzz0006H04(1) OSIABzz0006H05(1) OSIABzz0006H06(1) OSIABzz0006H07(2) OSIABzz0006H08(1) OSIABzz0006H09(1) OSIABzz0006H10(2) OSI…	OSIABa0011M12(2) OSIABa0011P01(2) OSIABa0011P13(2) OSIABa0011P17(1) OSIABa0012B03(1) OSIABa0012D21(1) OSIABa0012E08(2) OSIABa0012F03(1) OSIABa0012H11(1) OSIABa0012H21(3) OSIABa0012L09(2) OSIABa0012L23(1) OSIABa0012M11(2) OSIABa0013A11(2) OSIABa0013A15(4) OSIABa0013B18(1) OSIABa0013M21(1) OSIABa0013P15(1) OSIABa0013P17(2) OSIABa0014A05(1) OSIABa0014B06(1) OSIABa0014C21(2) OSIABa0014D05(2) OSIABa00…	Sequenced: 24.	16511
MTP07_AB	24	OSIABzz0007A01(1) OSIABzz0007A02(1) OSIABzz0007A03(2) OSIABzz0007A04(1) OSIABzz0007A05(1) OSIABzz0007A06(1) OSIABzz0007A07(1) OSIABzz0007A08(1) OSIABzz0007A09(2) OSIABzz0007A10(2) OSIABzz0007A11(2) OSIABzz0007A12(1) OSIABzz0007B01(2) OSIABzz0007B02(1) OSIABzz0007B03(1) OSIABzz0007B04(2) OSIABzz0007B05(1) OSIABzz0007B06(1) OSIABzz0007B07(1) OSIABzz0007B08(2) OSIABzz0007B09(1) OSIABzz0007B10(0) OSI…	OSIABa0014J18(1) OSIABa0014K10(1) OSIABa0014M01(2) OSIABa0014N05(1) OSIABa0014N12(1) OSIABa0015A15(1) OSIABa0015F04(1) OSIABa0015F11(1) OSIABa0015H06(2) OSIABa0015I07(2) OSIABa0015I09(2) OSIABa0016B06(1) OSIABa0016C10(2) OSIABa0016I11(1) OSIABa0016L22(1) OSIABa0016M04(2) OSIABa0016M17(1) OSIABa0016P01(1) OSIABa0017L11(1) OSIABa0017M05(2) OSIABa0017O15(1) OSIABa0018N21(0) OSIABa0018O16(1) OSIABa00…	Sequenced: 23; Not sequenced: 1.	16577 16491 16489 16475
MTP07_CD	24	OSIABzz0007C01(1) OSIABzz0007C02(1) OSIABzz0007C03(2) OSIABzz0007C04(1) OSIABzz0007C05(2) OSIABzz0007C06(2) OSIABzz0007C07(2) OSIABzz0007C08(2) OSIABzz0007C09(1) OSIABzz0007C10(1) OSIABzz0007C11(2) OSIABzz0007C12(2) OSIABzz0007D01(2) OSIABzz0007D02(2) OSIABzz0007D03(1) OSIABzz0007D04(1) OSIABzz0007D05(1) OSIABzz0007D06(1) OSIABzz0007D07(2) OSIABzz0007D08(2) OSIABzz0007D09(1) OSIABzz0007D10(2) OSI…	OSIABa0019A05(1) OSIABa0019B12(1) OSIABa0019B17(2) OSIABa0019C05(1) OSIABa0019G21(2) OSIABa0019I17(2) OSIABa0019N16(2) OSIABa0020B09(2) OSIABa0020B20(1) OSIABa0020B24(1) OSIABa0020D03(2) OSIABa0020H07(2) OSIABa0020H22(2) OSIABa0020I18(2) OSIABa0021A04(1) OSIABa0021A24(1) OSIABa0021F14(1) OSIABa0021I09(1) OSIABa0021I13(2) OSIABa0021N24(2) OSIABa0022A11(1) OSIABa0022A23(2) OSIABa0022B13(1) OSIABa00…	Sequenced: 24.	16523
MTP07_EF	24	OSIABzz0007E01(2) OSIABzz0007E02(2) OSIABzz0007E03(4) OSIABzz0007E04(1) OSIABzz0007E05(1) OSIABzz0007E06(2) OSIABzz0007E07(2) OSIABzz0007E08(2) OSIABzz0007E09(2) OSIABzz0007E10(2) OSIABzz0007E11(2) OSIABzz0007E12(2) OSIABzz0007F01(1) OSIABzz0007F02(2) OSIABzz0007F03(2) OSIABzz0007F04(2) OSIABzz0007F05(1) OSIABzz0007F06(1) OSIABzz0007F07(2) OSIABzz0007F08(1) OSIABzz0007F09(1) OSIABzz0007F10(1) OSI…	OSIABa0022E20(2) OSIABa0022H10(2) OSIABa0022J16(4) OSIABa0022J20(1) OSIABa0022M11(1) OSIABa0022N15(2) OSIABa0022P11(2) OSIABa0022P14(2) OSIABa0023C08(2) OSIABa0023E07(2) OSIABa0023M15(2) OSIABa0023N01(2) OSIABa0024A07(1) OSIABa0024C03(2) OSIABa0024C18(2) OSIABa0024I05(2) OSIABa0024J06(1) OSIABa0024L19(1) OSIABa0024M14(2) OSIABa0024O05(1) OSIABa0024P08(1) OSIABa0025E03(1) OSIABa0025E08(1) OSIABa00…	Sequenced: 24.	16519 16517
MTP07_GH	24	OSIABzz0007G01(4) OSIABzz0007G02(2) OSIABzz0007G03(1) OSIABzz0007G04(2) OSIABzz0007G05(1) OSIABzz0007G06(2) OSIABzz0007G07(2) OSIABzz0007G08(0) OSIABzz0007G09(4) OSIABzz0007G10(1) OSIABzz0007G11(1) OSIABzz0007G12(2) OSIABzz0007H01(0) OSIABzz0007H02(1) OSIABzz0007H03(1) OSIABzz0007H04(2) OSIABzz0007H05(1) OSIABzz0007H06(1) OSIABzz0007H07(1) OSIABzz0007H08(2) OSIABzz0007H09(1) OSIABzz0007H10(0) OSI…	OSIABa0025I07(4) OSIABa0025M06(2) OSIABa0025M20(1) OSIABa0025O01(2) OSIABa0026E20(1) OSIABa0026I10(2) OSIABa0026J23(2) OSIABa0026K04(0) OSIABa0026L05(4) OSIABa0026L11(1) OSIABa0026M06(1) OSIABa0026M14(2) OSIABa0026M18(0) OSIABa0026P09(1) OSIABa0026P11(1) OSIABa0026P17(2) OSIABa0027A17(1) OSIABa0027A18(1) OSIABa0027B17(1) OSIABa0027C17(2) OSIABa0027D06(1) OSIABa0027D17(0) OSIABa0027E11(2) OSIABa00…	Sequenced: 21; Not sequenced: 3.	16527
MTP08_AB	24	OSIABzz0008A01(1) OSIABzz0008A02(1) OSIABzz0008A03(0) OSIABzz0008A04(2) OSIABzz0008A05(4) OSIABzz0008A06(1) OSIABzz0008A07(1) OSIABzz0008A08(2) OSIABzz0008A09(1) OSIABzz0008A10(1) OSIABzz0008A11(1) OSIABzz0008A12(1) OSIABzz0008B01(1) OSIABzz0008B02(1) OSIABzz0008B03(1) OSIABzz0008B04(2) OSIABzz0008B05(1) OSIABzz0008B06(2) OSIABzz0008B07(2) OSIABzz0008B08(1) OSIABzz0008B09(1) OSIABzz0008B10(1) OSI…	OSIABa0027F05(1) OSIABa0027F11(1) OSIABa0027I10(0) OSIABa0027K20(2) OSIABa0027L04(4) OSIABa0027M20(1) OSIABa0027N18(1) OSIABa0027O09(2) OSIABa0027P05(1) OSIABa0027P18(1) OSIABa0028C10(1) OSIABa0028C17(1) OSIABa0028D13(1) OSIABa0028H16(1) OSIABa0028H24(1) OSIABa0028K16(2) OSIABa0028L05(1) OSIABa0028L15(2) OSIABa0028O15(2) OSIABa0028O19(1) OSIABa0028P14(1) OSIABa0029B02(1) OSIABa0029C21(2) OSIABa00…	Sequenced: 23; Not sequenced: 1.	16548 16534
				Sequencing files were named as 8CD
MTP08_CD	24	OSIABzz0008C01(1) OSIABzz0008C02(1) OSIABzz0008C03(2) OSIABzz0008C04(1) OSIABzz0008C05(0) OSIABzz0008C06(1) OSIABzz0008C07(2) OSIABzz0008C08(2) OSIABzz0008C09(2) OSIABzz0008C10(1) OSIABzz0008C11(1) OSIABzz0008C12(1) OSIABzz0008D01(1) OSIABzz0008D02(2) OSIABzz0008D03(1) OSIABzz0008D04(1) OSIABzz0008D05(1) OSIABzz0008D06(1) OSIABzz0008D07(2) OSIABzz0008D08(2) OSIABzz0008D09(1) OSIABzz0008D10(1) OSI…	OSIABa0029H18(1) OSIABa0029J15(1) OSIABa0029L16(2) OSIABa0029L23(1) OSIABa0029P19(0) OSIABa0030B06(1) OSIABa0030B13(2) OSIABa0030B14(2) OSIABa0030E06(2) OSIABa0030E10(1) OSIABa0030E13(1) OSIABa0030G18(1) OSIABa0030G22(1) OSIABa0030I24(2) OSIABa0030O09(1) OSIABa0031A01(1) OSIABa0031A17(1) OSIABa0031A23(1) OSIABa0031E15(2) OSIABa0031G20(2) OSIABa0031H15(1) OSIABa0031K05(1) OSIABa0031N10(1) OSIABa00…	Sequenced: 23; Not sequenced: 1.	16547 16539 16536 16533
				Sequencing files were named as 8AB
MTP08_EF	24	OSIABzz0008E01(1) OSIABzz0008E02(1) OSIABzz0008E03(1) OSIABzz0008E04(2) OSIABzz0008E05(2) OSIABzz0008E06(2) OSIABzz0008E07(1) OSIABzz0008E08(2) OSIABzz0008E09(1) OSIABzz0008E10(1) OSIABzz0008E11(1) OSIABzz0008E12(1) OSIABzz0008F01(2) OSIABzz0008F02(2) OSIABzz0008F03(1) OSIABzz0008F04(1) OSIABzz0008F05(2) OSIABzz0008F06(2) OSIABzz0008F07(2) OSIABzz0008F08(2) OSIABzz0008F09(2) OSIABzz0008F10(2) OSI…	OSIABa0032A24(1) OSIABa0032C12(1) OSIABa0032E10(1) OSIABa0032I08(2) OSIABa0032I15(2) OSIABa0032J17(2) OSIABa0032M08(1) OSIABa0032P09(2) OSIABa0033B11(1) OSIABa0033C02(1) OSIABa0033D01(1) OSIABa0033G07(1) OSIABa0033H01(2) OSIABa0033H21(2) OSIABa0033H24(1) OSIABa0033I16(1) OSIABa0033K10(2) OSIABa0033K15(2) OSIABa0033M01(2) OSIABa0033M13(2) OSIABa0033P05(2) OSIABa0034A16(2) OSIABa0034C13(2) OSIABa00…	Sequenced: 24.	16606 16575 16550
MTP08_GH	24	OSIABzz0008G01(1) OSIABzz0008G02(2) OSIABzz0008G03(2) OSIABzz0008G04(2) OSIABzz0008G05(1) OSIABzz0008G06(2) OSIABzz0008G07(0) OSIABzz0008G08(1) OSIABzz0008G09(1) OSIABzz0008G10(2) OSIABzz0008G11(1) OSIABzz0008G12(1) OSIABzz0008H01(2) OSIABzz0008H02(1) OSIABzz0008H03(0) OSIABzz0008H04(1) OSIABzz0008H05(1) OSIABzz0008H06(1) OSIABzz0008H07(2) OSIABzz0008H08(0) OSIABzz0008H09(0) OSIABzz0008H10(1) OSI…	OSIABa0034D22(1) OSIABa0034D24(2) OSIABa0034F13(2) OSIABa0034G11(2) OSIABa0034J05(1) OSIABa0034J13(2) OSIABa0034J22(0) OSIABa0034L22(1) OSIABa0034O09(1) OSIABa0035A01(2) OSIABa0035A15(1) OSIABa0035B01(1) OSIABa0035B04(2) OSIABa0035B15(1) OSIABa0035D12(0) OSIABa0035D23(1) OSIABa0035H11(1) OSIABa0035K15(1) OSIABa0035L20(2) OSIABa0035N06(0) OSIABa0035P14(0) OSIABa0036A03(1) OSIABa0036A10(1) OSIABa00…	Sequenced: 20; Not sequenced: 4.	16607 16551
MTP09_AB	24	OSIABzz0009A01(1) OSIABzz0009A02(1) OSIABzz0009A03(1) OSIABzz0009A04(1) OSIABzz0009A05(1) OSIABzz0009A06(1) OSIABzz0009A07(2) OSIABzz0009A08(2) OSIABzz0009A09(2) OSIABzz0009A10(1) OSIABzz0009A11(2) OSIABzz0009A12(1) OSIABzz0009B01(1) OSIABzz0009B02(2) OSIABzz0009B03(1) OSIABzz0009B04(1) OSIABzz0009B05(1) OSIABzz0009B06(1) OSIABzz0009B07(2) OSIABzz0009B08(2) OSIABzz0009B09(1) OSIABzz0009B10(2) OSI…	OSIABa0036A15(1) OSIABa0036D09(1) OSIABa0036E23(1) OSIABa0036F12(1) OSIABa0036F23(1) OSIABa0036H14(1) OSIABa0036I07(2) OSIABa0036J19(2) OSIABa0036N06(2) OSIABa0036O18(1) OSIABa0037C14(2) OSIABa0037D11(1) OSIABa0037E23(1) OSIABa0037I03(2) OSIABa0038D14(1) OSIABa0038D21(1) OSIABa0038G06(1) OSIABa0038H10(1) OSIABa0038J08(2) OSIABa0038J14(2) OSIABa0038L08(1) OSIABa0038N15(2) OSIABa0038O10(1) OSIABa00…	Sequenced: 24.	16611 16552
MTP09_CD	24	OSIABzz0009C01(0) OSIABzz0009C02(1) OSIABzz0009C03(1) OSIABzz0009C04(0) OSIABzz0009C05(4) OSIABzz0009C06(2) OSIABzz0009C07(2) OSIABzz0009C08(2) OSIABzz0009C09(1) OSIABzz0009C10(4) OSIABzz0009C11(3) OSIABzz0009C12(1) OSIABzz0009D01(1) OSIABzz0009D02(1) OSIABzz0009D03(1) OSIABzz0009D04(0) OSIABzz0009D05(1) OSIABzz0009D06(1) OSIABzz0009D07(0) OSIABzz0009D08(4) OSIABzz0009D09(1) OSIABzz0009D10(2) OSI…	OSIABa0039A23(0) OSIABa0039B19(1) OSIABa0039G13(1) OSIABa0039G19(0) OSIABa0039I04(4) OSIABa0039I12(2) OSIABa0039J19(2) OSIABa0039M08(2) OSIABa0039N16(1) OSIABa0039P02(4) OSIABa0039P17(3) OSIABa0040A05(1) OSIABa0040A14(1) OSIABa0040B20(1) OSIABa0040B23(1) OSIABa0040D07(0) OSIABa0040E17(1) OSIABa0040H23(1) OSIABa0040I15(0) OSIABa0040M05(4) OSIABa0040M14(1) OSIABa0040O15(2) OSIABa0040P14(2) OSIABa00…	Sequenced: 20; Not sequenced: 4.	16535
MTP09_EF	24	OSIABzz0009E01(1) OSIABzz0009E02(1) OSIABzz0009E03(4) OSIABzz0009E04(1) OSIABzz0009E05(2) OSIABzz0009E06(2) OSIABzz0009E07(2) OSIABzz0009E08(1) OSIABzz0009E09(1) OSIABzz0009E10(1) OSIABzz0009E11(1) OSIABzz0009E12(1) OSIABzz0009F01(1) OSIABzz0009F02(1) OSIABzz0009F03(1) OSIABzz0009F04(2) OSIABzz0009F05(1) OSIABzz0009F06(1) OSIABzz0009F07(1) OSIABzz0009F08(2) OSIABzz0009F09(0) OSIABzz0009F10(2) OSI…	OSIABa0049L14(1) OSIABa0050G04(1) OSIABa0050G19(4) OSIABa0050H03(1) OSIABa0050M13(2) OSIABa0050O20(2) OSIABa0051J23(2) OSIABa0053E15(1) OSIABa0053O09(1) OSIABa0054B21(1) OSIABa0054C08(1) OSIABa0054C11(1) OSIABa0054D09(1) OSIABa0054D21(1) OSIABa0054E08(1) OSIABa0054F15(2) OSIABa0054F21(1) OSIABa0054H14(1) OSIABa0054I07(1) OSIABa0054I10(2) OSIABa0054J18(0) OSIABa0054K13(2) OSIABa0054K24(1) OSIABa00…	Sequenced: 23; Not sequenced: 1.	16626 16553
MTP09_GH	24	OSIABzz0009G01(2) OSIABzz0009G02(1) OSIABzz0009G03(1) OSIABzz0009G04(1) OSIABzz0009G05(4) OSIABzz0009G06(3) OSIABzz0009G07(1) OSIABzz0009G08(2) OSIABzz0009G09(2) OSIABzz0009G10(1) OSIABzz0009G11(1) OSIABzz0009G12(1) OSIABzz0009H01(2) OSIABzz0009H02(4) OSIABzz0009H03(1) OSIABzz0009H04(0) OSIABzz0009H05(2) OSIABzz0009H06(2) OSIABzz0009H07(2) OSIABzz0009H08(1) OSIABzz0009H09(2) OSIABzz0009H10(1) OSI…	OSIABa0054N21(2) OSIABa0054N22(1) OSIABa0054N23(1) OSIABa0054P13(1) OSIABa0055A10(4) OSIABa0055A11(3) OSIABa0055A22(1) OSIABa0055A23(2) OSIABa0055B11(2) OSIABa0055B13(1) OSIABa0055D09(1) OSIABa0055D10(1) OSIABa0055D18(2) OSIABa0055D21(4) OSIABa0055G16(1) OSIABa0055H15(0) OSIABa0055I15(2) OSIABa0055J07(2) OSIABa0055K10(2) OSIABa0055M19(1) OSIABa0055M23(2) OSIABa0055N05(1) OSIABa0055O12(1) OSIABa00…	Sequenced: 23; Not sequenced: 1.	16554
MTP10_AB	24	OSIABzz0010A01(1) OSIABzz0010A02(1) OSIABzz0010A03(2) OSIABzz0010A04(2) OSIABzz0010A05(1) OSIABzz0010A06(2) OSIABzz0010A07(1) OSIABzz0010A08(1) OSIABzz0010A09(2) OSIABzz0010A10(1) OSIABzz0010A11(1) OSIABzz0010A12(1) OSIABzz0010B01(1) OSIABzz0010B02(1) OSIABzz0010B03(1) OSIABzz0010B04(1) OSIABzz0010B05(1) OSIABzz0010B06(2) OSIABzz0010B07(1) OSIABzz0010B08(2) OSIABzz0010B09(1) OSIABzz0010B10(1) OSI…	OSIABa0055O17(1) OSIABa0055P17(1) OSIABa0056B11(2) OSIABa0056B12(2) OSIABa0056C09(1) OSIABa0056E07(2) OSIABa0056F08(1) OSIABa0056H17(1) OSIABa0056H18(2) OSIABa0056H24(1) OSIABa0056I07(1) OSIABa0056J17(1) OSIABa0056O02(1) OSIABa0056O05(1) OSIABa0056P03(1) OSIABa0056P05(1) OSIABa0057A09(1) OSIABa0057A23(2) OSIABa0057C16(1) OSIABa0057D08(2) OSIABa0057D20(1) OSIABa0057E05(1) OSIABa0057I08(2) OSIABa00…	Sequenced: 24.	16555
MTP10_CD	24	OSIABzz0010C01(1) OSIABzz0010C02(2) OSIABzz0010C03(1) OSIABzz0010C04(1) OSIABzz0010C05(1) OSIABzz0010C06(1) OSIABzz0010C07(1) OSIABzz0010C08(2) OSIABzz0010C09(1) OSIABzz0010C10(1) OSIABzz0010C11(1) OSIABzz0010C12(2) OSIABzz0010D01(2) OSIABzz0010D02(1) OSIABzz0010D03(2) OSIABzz0010D04(1) OSIABzz0010D05(2) OSIABzz0010D06(0) OSIABzz0010D07(1) OSIABzz0010D08(2) OSIABzz0010D09(2) OSIABzz0010D10(1) OSI…	OSIABa0057N13(1) OSIABa0058B19(2) OSIABa0058C02(1) OSIABa0058C19(1) OSIABa0058C22(1) OSIABa0058D05(1) OSIABa0058E07(1) OSIABa0058E20(2) OSIABa0058F12(1) OSIABa0058F14(1) OSIABa0058H09(1) OSIABa0058H15(2) OSIABa0058I02(2) OSIABa0058I11(1) OSIABa0058J16(2) OSIABa0058K18(1) OSIABa0058L14(2) OSIABa0058M18(0) OSIABa0058M21(1) OSIABa0058P08(2) OSIABa0059A16(2) OSIABa0059B13(1) OSIABa0059B15(1) OSIABa00…	Sequenced: 23; Not sequenced: 1.	16556
MTP10_EF	24	OSIABzz0010E01(1) OSIABzz0010E02(1) OSIABzz0010E03(2) OSIABzz0010E04(1) OSIABzz0010E05(1) OSIABzz0010E06(1) OSIABzz0010E07(1) OSIABzz0010E08(1) OSIABzz0010E09(1) OSIABzz0010E10(1) OSIABzz0010E11(1) OSIABzz0010E12(1) OSIABzz0010F01(1) OSIABzz0010F02(1) OSIABzz0010F03(2) OSIABzz0010F04(2) OSIABzz0010F05(1) OSIABzz0010F06(2) OSIABzz0010F07(2) OSIABzz0010F08(1) OSIABzz0010F09(1) OSIABzz0010F10(1) OSI…	OSIABa0059G13(1) OSIABa0059H05(1) OSIABa0059H14(2) OSIABa0059H20(1) OSIABa0059H24(1) OSIABa0059I09(1) OSIABa0059J02(1) OSIABa0059M01(1) OSIABa0059N14(1) OSIABa0059P18(1) OSIABa0060B02(1) OSIABa0060B07(1) OSIABa0060D04(1) OSIABa0060F20(1) OSIABa0060G05(2) OSIABa0060N24(2) OSIABa0061D16(1) OSIABa0061F21(2) OSIABa0061J12(2) OSIABa0062A22(1) OSIABa0062B05(1) OSIABa0062D05(1) OSIABa0062F04(1) OSIABa00…	Sequenced: 24.	16574 16573 16565 16557
MTP10_GH	24	OSIABzz0010G01(2) OSIABzz0010G02(1) OSIABzz0010G03(2) OSIABzz0010G04(1) OSIABzz0010G05(2) OSIABzz0010G06(1) OSIABzz0010G07(2) OSIABzz0010G08(2) OSIABzz0010G09(1) OSIABzz0010G10(1) OSIABzz0010G11(2) OSIABzz0010G12(2) OSIABzz0010H01(1) OSIABzz0010H02(1) OSIABzz0010H03(2) OSIABzz0010H04(2) OSIABzz0010H05(1) OSIABzz0010H06(2) OSIABzz0010H07(2) OSIABzz0010H08(2) OSIABzz0010H09(1) OSIABzz0010H10(2) OSI…	OSIABa0062J22(2) OSIABa0062O12(1) OSIABa0063B18(2) OSIABa0063C01(1) OSIABa0063C18(2) OSIABa0063C19(1) OSIABa0063D13(2) OSIABa0063F13(2) OSIABa0063F21(1) OSIABa0063G10(1) OSIABa0063G12(2) OSIABa0063I14(2) OSIABa0063I16(1) OSIABa0063J03(1) OSIABa0063J18(2) OSIABa0063L09(2) OSIABa0063M19(1) OSIABa0063O08(2) OSIABa0063O14(2) OSIABa0063P22(2) OSIABa0064C17(1) OSIABa0064H08(2) OSIABa0064M03(2) OSIABa00…	Sequenced: 24.	16558
MTP11_AB	24	OSIABzz0011A01(0) OSIABzz0011A02(2) OSIABzz0011A03(0) OSIABzz0011A04(0) OSIABzz0011A05(0) OSIABzz0011A06(0) OSIABzz0011A07(2) OSIABzz0011A08(1) OSIABzz0011A09(2) OSIABzz0011A10(2) OSIABzz0011A11(1) OSIABzz0011A12(2) OSIABzz0011B01(0) OSIABzz0011B02(2) OSIABzz0011B03(0) OSIABzz0011B04(2) OSIABzz0011B05(0) OSIABzz0011B06(0) OSIABzz0011B07(0) OSIABzz0011B08(1) OSIABzz0011B09(0) OSIABzz0011B10(0) OSI…	OSIABa0065E11(0) OSIABa0065E17(2) OSIABa0065F15(0) OSIABa0065J15(0) OSIABa0065K10(0) OSIABa0066B21(0) OSIABa0066D13(2) OSIABa0066H13(1) OSIABa0066H21(2) OSIABa0066I14(2) OSIABa0066J18(1) OSIABa0066M15(2) OSIABa0066M17(0) OSIABa0066O10(2) OSIABa0066O13(0) OSIABa0066O14(2) OSIABa0067A05(0) OSIABa0067A14(0) OSIABa0067B02(0) OSIABa0067B03(1) OSIABa0067B21(0) OSIABa0067C09(0) OSIABa0067C12(1) OSIABa00…	Sequenced: 11; Not sequenced: 13.	16605 16559
MTP11_CD	24	OSIABzz0011C01(0) OSIABzz0011C02(0) OSIABzz0011C03(0) OSIABzz0011C04(2) OSIABzz0011C05(0) OSIABzz0011C06(0) OSIABzz0011C07(0) OSIABzz0011C08(0) OSIABzz0011C09(0) OSIABzz0011C10(0) OSIABzz0011C11(0) OSIABzz0011C12(0) OSIABzz0011D01(2) OSIABzz0011D02(0) OSIABzz0011D03(0) OSIABzz0011D04(4) OSIABzz0011D05(1) OSIABzz0011D06(0) OSIABzz0011D07(1) OSIABzz0011D08(2) OSIABzz0011D09(1) OSIABzz0011D10(1) OSI…	OSIABa0067H01(0) OSIABa0067I23(0) OSIABa0067O01(0) OSIABa0067P09(2) OSIABa0068A05(0) OSIABa0068A07(0) OSIABa0068C02(0) OSIABa0068D09(0) OSIABa0068D10(0) OSIABa0068D23(0) OSIABa0068F07(0) OSIABa0068F17(0) OSIABa0068I22(2) OSIABa0068J17(0) OSIABa0068O16(0) OSIABa0068P05(4) OSIABa0068P12(1) OSIABa0068P15(0) OSIABa0068P16(1) OSIABa0068P22(2) OSIABa0069A12(1) OSIABa0069B01(1) OSIABa0069B10(1) OSIABa00…	Sequenced: 10; Not sequenced: 14.	16560
MTP11_EF	24	OSIABzz0011E01(2) OSIABzz0011E02(1) OSIABzz0011E03(4) OSIABzz0011E04(1) OSIABzz0011E05(2) OSIABzz0011E06(1) OSIABzz0011E07(2) OSIABzz0011E08(1) OSIABzz0011E09(4) OSIABzz0011E10(2) OSIABzz0011E11(1) OSIABzz0011E12(2) OSIABzz0011F01(3) OSIABzz0011F02(2) OSIABzz0011F03(2) OSIABzz0011F04(4) OSIABzz0011F05(2) OSIABzz0011F06(1) OSIABzz0011F07(2) OSIABzz0011F08(2) OSIABzz0011F09(1) OSIABzz0011F10(1) OSI…	OSIABa0069B21(2) OSIABa0069D20(1) OSIABa0069E17(4) OSIABa0069L03(1) OSIABa0069N16(2) OSIABa0069N19(1) OSIABa0069P08(2) OSIABa0069P24(1) OSIABa0070A20(4) OSIABa0070B03(2) OSIABa0070B24(1) OSIABa0070D09(2) OSIABa0070D11(3) OSIABa0070E17(2) OSIABa0070F06(2) OSIABa0070J18(4) OSIABa0070K06(2) OSIABa0070K08(1) OSIABa0070L13(2) OSIABa0070M13(2) OSIABa0070N22(1) OSIABa0070P01(1) OSIABa0071C06(2) OSIABa00…	Sequenced: 24.	16576
				Sequencing files were named as 11GH
MTP11_GH	24	OSIABzz0011G01(2) OSIABzz0011G02(2) OSIABzz0011G03(2) OSIABzz0011G04(1) OSIABzz0011G05(2) OSIABzz0011G06(1) OSIABzz0011G07(4) OSIABzz0011G08(2) OSIABzz0011G09(2) OSIABzz0011G10(2) OSIABzz0011G11(2) OSIABzz0011G12(2) OSIABzz0011H01(2) OSIABzz0011H02(1) OSIABzz0011H03(1) OSIABzz0011H04(1) OSIABzz0011H05(2) OSIABzz0011H06(1) OSIABzz0011H07(2) OSIABzz0011H08(1) OSIABzz0011H09(2) OSIABzz0011H10(2) OSI…	OSIABa0071D02(2) OSIABa0071E10(2) OSIABa0071E14(2) OSIABa0071G15(1) OSIABa0071G17(2) OSIABa0071J19(1) OSIABa0071K14(4) OSIABa0071O07(2) OSIABa0072A21(2) OSIABa0072B17(2) OSIABa0072B22(2) OSIABa0072D02(2) OSIABa0072D10(2) OSIABa0072E07(1) OSIABa0072F06(1) OSIABa0072F13(1) OSIABa0072F20(2) OSIABa0072H12(1) OSIABa0072H16(2) OSIABa0072H18(1) OSIABa0072I07(2) OSIABa0072L13(2) OSIABa0072M01(1) OSIABa00…	Sequenced: 24.	16561
				Sequencing files were named as 11EF
MTP12_AB	24	OSIABzz0012A01(4) OSIABzz0012A02(2) OSIABzz0012A03(2) OSIABzz0012A04(1) OSIABzz0012A05(1) OSIABzz0012A06(1) OSIABzz0012A07(2) OSIABzz0012A08(2) OSIABzz0012A09(1) OSIABzz0012A10(1) OSIABzz0012A11(2) OSIABzz0012A12(0) OSIABzz0012B01(1) OSIABzz0012B02(1) OSIABzz0012B03(1) OSIABzz0012B04(1) OSIABzz0012B05(2) OSIABzz0012B06(2) OSIABzz0012B07(1) OSIABzz0012B08(2) OSIABzz0012B09(2) OSIABzz0012B10(2) OSI…	OSIABa0072O15(4) OSIABa0073C20(2) OSIABa0073D21(2) OSIABa0073E10(1) OSIABa0073F06(1) OSIABa0073F22(1) OSIABa0073K01(2) OSIABa0073K07(2) OSIABa0074D08(1) OSIABa0074E15(1) OSIABa0074J13(2) OSIABa0074O20(0) OSIABa0076B14(1) OSIABa0076C07(1) OSIABa0076G03(1) OSIABa0077C14(1) OSIABa0077F18(2) OSIABa0077H07(2) OSIABa0077K03(1) OSIABa0077O05(2) OSIABa0078A15(2) OSIABa0078D10(2) OSIABa0078D16(1) OSIABa00…	Sequenced: 23; Not sequenced: 1.	16562
MTP12_CD	24	OSIABzz0012C01(1) OSIABzz0012C02(1) OSIABzz0012C03(1) OSIABzz0012C04(1) OSIABzz0012C05(2) OSIABzz0012C06(1) OSIABzz0012C07(0) OSIABzz0012C08(2) OSIABzz0012C09(1) OSIABzz0012C10(1) OSIABzz0012C11(1) OSIABzz0012C12(1) OSIABzz0012D01(3) OSIABzz0012D02(1) OSIABzz0012D03(1) OSIABzz0012D04(1) OSIABzz0012D05(1) OSIABzz0012D06(1) OSIABzz0012D07(2) OSIABzz0012D08(2) OSIABzz0012D09(1) OSIABzz0012D10(1) OSI…	OSIABa0078F05(1) OSIABa0079A15(1) OSIABa0079B22(1) OSIABa0079C12(1) OSIABa0079D15(2) OSIABa0079E08(1) OSIABa0079G14(0) OSIABa0079I11(2) OSIABa0079I12(1) OSIABa0079J12(1) OSIABa0079K12(1) OSIABa0079K16(1) OSIABa0079N13(3) OSIABa0079P04(1) OSIABa0080B07(1) OSIABa0080B23(1) OSIABa0080C05(1) OSIABa0080C08(1) OSIABa0080D22(2) OSIABa0080E04(2) OSIABa0080E09(1) OSIABa0080G07(1) OSIABa0080L11(1) OSIABa00…	Sequenced: 23; Not sequenced: 1.	16563
MTP12_EF	24	OSIABzz0012E01(2) OSIABzz0012E02(1) OSIABzz0012E03(0) OSIABzz0012E04(4) OSIABzz0012E05(1) OSIABzz0012E06(1) OSIABzz0012E07(2) OSIABzz0012E08(1) OSIABzz0012E09(1) OSIABzz0012E10(1) OSIABzz0012E11(2) OSIABzz0012E12(1) OSIABzz0012F01(1) OSIABzz0012F02(2) OSIABzz0012F03(1) OSIABzz0012F04(1) OSIABzz0012F05(1) OSIABzz0012F06(1) OSIABzz0012F07(1) OSIABzz0012F08(2) OSIABzz0012F09(1) OSIABzz0012F10(1) OSI…	OSIABa0080N19(2) OSIABa0080P08(1) OSIABa0080P14(0) OSIABa0081B06(4) OSIABa0081B11(1) OSIABa0081B23(1) OSIABa0081C21(2) OSIABa0081D22(1) OSIABa0081F18(1) OSIABa0081F22(1) OSIABa0081K11(2) OSIABa0081N04(1) OSIABa0081O03(1) OSIABa0082G01(2) OSIABa0082G17(1) OSIABa0082I07(1) OSIABa0082J07(1) OSIABa0083A21(1) OSIABa0083H17(1) OSIABa0083H24(2) OSIABa0083K02(1) OSIABa0083K03(1) OSIABa0083L03(1) OSIABa00…	Sequenced: 23; Not sequenced: 1.	16614 16564
MTP12_GH	24	OSIABzz0012G01(2) OSIABzz0012G02(2) OSIABzz0012G03(1) OSIABzz0012G04(1) OSIABzz0012G05(1) OSIABzz0012G06(1) OSIABzz0012G07(1) OSIABzz0012G08(1) OSIABzz0012G09(1) OSIABzz0012G10(1) OSIABzz0012G11(1) OSIABzz0012G12(1) OSIABzz0012H01(0) OSIABzz0012H02(1) OSIABzz0012H03(1) OSIABzz0012H04(1) OSIABzz0012H05(1) OSIABzz0012H06(2) OSIABzz0012H07(1) OSIABzz0012H08(2) OSIABzz0012H09(1) OSIABzz0012H10(1) OSI…	OSIABa0083L24(2) OSIABa0083P02(2) OSIABa0084F18(1) OSIABa0084I14(1) OSIABa0084K12(1) OSIABa0084K24(1) OSIABa0084L07(1) OSIABa0084P08(1) OSIABa0086B01(1) OSIABa0086D23(1) OSIABa0086F24(1) OSIABa0086J24(1) OSIABa0086K07(0) OSIABa0086N03(1) OSIABa0086N09(1) OSIABa0087A20(1) OSIABa0087E03(1) OSIABa0087E06(2) OSIABa0087G13(1) OSIABa0087H05(2) OSIABa0087J16(1) OSIABa0088H22(1) OSIABa0088I05(1) OSIABa00…	Sequenced: 23; Not sequenced: 1.	16566
MTP13_AB	24	OSIABzz0013A01(2) OSIABzz0013A02(2) OSIABzz0013A03(1) OSIABzz0013A04(2) OSIABzz0013A05(1) OSIABzz0013A06(2) OSIABzz0013A07(1) OSIABzz0013A08(2) OSIABzz0013A09(1) OSIABzz0013A10(2) OSIABzz0013A11(2) OSIABzz0013A12(4) OSIABzz0013B01(1) OSIABzz0013B02(1) OSIABzz0013B03(1) OSIABzz0013B04(1) OSIABzz0013B05(4) OSIABzz0013B06(2) OSIABzz0013B07(1) OSIABzz0013B08(2) OSIABzz0013B09(2) OSIABzz0013B10(1) OSI…	OSIABa0001C03(2) OSIABa0001E09(2) OSIABa0001H13(1) OSIABa0001I14(2) OSIABa0001J22(1) OSIABa0001L13(2) OSIABa0001O04(1) OSIABa0002D03(2) OSIABa0002D23(1) OSIABa0002N07(2) OSIABa0003A18(2) OSIABa0003B09(4) OSIABa0003I01(1) OSIABa0003L22(1) OSIABa0003O16(1) OSIABa0003P13(1) OSIABa0004F13(4) OSIABa0004H08(2) OSIABa0004L07(1) OSIABa0005B16(2) OSIABa0005C18(2) OSIABa0005H21(1) OSIABa0006O01(1) OSIABa00…	Sequenced: 24.	16567
MTP13_CD	24	OSIABzz0013C01(1) OSIABzz0013C02(2) OSIABzz0013C03(1) OSIABzz0013C04(2) OSIABzz0013C05(0) OSIABzz0013C06(0) OSIABzz0013C07(1) OSIABzz0013C08(2) OSIABzz0013C09(2) OSIABzz0013C10(1) OSIABzz0013C11(1) OSIABzz0013C12(2) OSIABzz0013D01(1) OSIABzz0013D02(2) OSIABzz0013D03(2) OSIABzz0013D04(1) OSIABzz0013D05(1) OSIABzz0013D06(1) OSIABzz0013D07(2) OSIABzz0013D08(2) OSIABzz0013D09(1) OSIABzz0013D10(1) OSI…	OSIABa0007H04(1) OSIABa0007K17(2) OSIABa0007L17(1) OSIABa0008B09(2) OSIABa0008D13(0) OSIABa0008D17(0) OSIABa0008E09(1) OSIABa0008F15(2) OSIABa0008P12(2) OSIABa0009E20(1) OSIABa0009M23(1) OSIABa0009O12(2) OSIABa0010A12(1) OSIABa0010G21(2) OSIABa0010G23(2) OSIABa0010L04(1) OSIABa0011B14(1) OSIABa0011D01(1) OSIABa0011E19(2) OSIABa0011J10(2) OSIABa0011K02(1) OSIABa0011L13(1) OSIABa0011P18(2) OSIABa00…	Sequenced: 22; Not sequenced: 2.	16568
MTP13_EF	24	OSIABzz0013E01(2) OSIABzz0013E02(2) OSIABzz0013E03(1) OSIABzz0013E04(2) OSIABzz0013E05(2) OSIABzz0013E06(2) OSIABzz0013E07(2) OSIABzz0013E08(2) OSIABzz0013E09(2) OSIABzz0013E10(2) OSIABzz0013E11(4) OSIABzz0013E12(1) OSIABzz0013F01(1) OSIABzz0013F02(2) OSIABzz0013F03(2) OSIABzz0013F04(2) OSIABzz0013F05(4) OSIABzz0013F06(2) OSIABzz0013F07(2) OSIABzz0013F08(2) OSIABzz0013F09(2) OSIABzz0013F10(2) OSI…	OSIABa0012G23(2) OSIABa0012I10(2) OSIABa0012J20(1) OSIABa0012M18(2) OSIABa0012N03(2) OSIABa0012O06(2) OSIABa0012O19(2) OSIABa0012P11(2) OSIABa0013A01(2) OSIABa0013E18(2) OSIABa0013P14(4) OSIABa0014P03(1) OSIABa0015B14(1) OSIABa0015C08(2) OSIABa0015D09(2) OSIABa0015D15(2) OSIABa0015D17(4) OSIABa0015E22(2) OSIABa0015G19(2) OSIABa0015I12(2) OSIABa0015I20(2) OSIABa0015N14(2) OSIABa0016E04(1) OSIABa00…	Sequenced: 24.	16608
MTP13_GH	24	OSIABzz0013G01(2) OSIABzz0013G02(1) OSIABzz0013G03(1) OSIABzz0013G04(2) OSIABzz0013G05(1) OSIABzz0013G06(1) OSIABzz0013G07(1) OSIABzz0013G08(1) OSIABzz0013G09(2) OSIABzz0013G10(1) OSIABzz0013G11(0) OSIABzz0013G12(0) OSIABzz0013H01(2) OSIABzz0013H02(1) OSIABzz0013H03(2) OSIABzz0013H04(1) OSIABzz0013H05(1) OSIABzz0013H06(1) OSIABzz0013H07(1) OSIABzz0013H08(2) OSIABzz0013H09(1) OSIABzz0013H10(1) OSI…	OSIABa0016K05(2) OSIABa0016K11(1) OSIABa0016L23(1) OSIABa0016M19(2) OSIABa0016P20(1) OSIABa0017I01(1) OSIABa0017L15(1) OSIABa0017M12(1) OSIABa0017P24(2) OSIABa0018A06(1) OSIABa0018D01(0) OSIABa0018D08(0) OSIABa0019B10(2) OSIABa0019D16(1) OSIABa0019F08(2) OSIABa0019F18(1) OSIABa0019H06(1) OSIABa0019K14(1) OSIABa0019N15(1) OSIABa0019O11(2) OSIABa0019P03(1) OSIABa0019P09(1) OSIABa0020E03(2) OSIABa00…	Sequenced: 22; Not sequenced: 2.	16618 16492 16490 16476
MTP14_AB	24	OSIABzz0014A01(2) OSIABzz0014A02(2) OSIABzz0014A03(2) OSIABzz0014A04(1) OSIABzz0014A05(2) OSIABzz0014A06(2) OSIABzz0014A07(1) OSIABzz0014A08(2) OSIABzz0014A09(2) OSIABzz0014A10(2) OSIABzz0014A11(1) OSIABzz0014A12(2) OSIABzz0014B01(1) OSIABzz0014B02(2) OSIABzz0014B03(2) OSIABzz0014B04(1) OSIABzz0014B05(1) OSIABzz0014B06(2) OSIABzz0014B07(2) OSIABzz0014B08(1) OSIABzz0014B09(4) OSIABzz0014B10(4) OSI…	OSIABa0020J14(2) OSIABa0020L23(2) OSIABa0020N13(2) OSIABa0020N22(1) OSIABa0021A17(2) OSIABa0021E23(2) OSIABa0021G23(1) OSIABa0021H24(2) OSIABa0021O08(2) OSIABa0021O11(2) OSIABa0022C23(1) OSIABa0022H06(2) OSIABa0022I06(1) OSIABa0022J21(2) OSIABa0022P16(2) OSIABa0023B03(1) OSIABa0023C01(1) OSIABa0023C20(2) OSIABa0023G10(2) OSIABa0023K15(1) OSIABa0023L15(4) OSIABa0023N14(4) OSIABa0023P15(2) OSIABa00…	Sequenced: 24.	16625 16609
MTP14_CD	24	OSIABzz0014C01(2) OSIABzz0014C02(2) OSIABzz0014C03(1) OSIABzz0014C04(4) OSIABzz0014C05(1) OSIABzz0014C06(2) OSIABzz0014C07(1) OSIABzz0014C08(2) OSIABzz0014C09(1) OSIABzz0014C10(1) OSIABzz0014C11(1) OSIABzz0014C12(1) OSIABzz0014D01(1) OSIABzz0014D02(1) OSIABzz0014D03(1) OSIABzz0014D04(1) OSIABzz0014D05(1) OSIABzz0014D06(1) OSIABzz0014D07(1) OSIABzz0014D08(1) OSIABzz0014D09(1) OSIABzz0014D10(1) OSI…	OSIABa0024F02(2) OSIABa0024F04(2) OSIABa0024F06(1) OSIABa0024G10(4) OSIABa0024G15(1) OSIABa0024I15(2) OSIABa0024I17(1) OSIABa0024M01(2) OSIABa0024N22(1) OSIABa0024O06(1) OSIABa0024O23(1) OSIABa0025A09(1) OSIABa0025C14(1) OSIABa0025N20(1) OSIABa0026B19(1) OSIABa0026B21(1) OSIABa0026I12(1) OSIABa0026J01(1) OSIABa0026J08(1) OSIABa0026K20(1) OSIABa0026M08(1) OSIABa0026M09(1) OSIABa0026M17(1) OSIABa00…	Sequenced: 24.	16569
MTP14_EF	24	OSIABzz0014E01(1) OSIABzz0014E02(1) OSIABzz0014E03(1) OSIABzz0014E04(2) OSIABzz0014E05(2) OSIABzz0014E06(1) OSIABzz0014E07(2) OSIABzz0014E08(2) OSIABzz0014E09(2) OSIABzz0014E10(1) OSIABzz0014E11(4) OSIABzz0014E12(1) OSIABzz0014F01(2) OSIABzz0014F02(1) OSIABzz0014F03(2) OSIABzz0014F04(1) OSIABzz0014F05(1) OSIABzz0014F06(2) OSIABzz0014F07(1) OSIABzz0014F08(1) OSIABzz0014F09(4) OSIABzz0014F10(2) OSI…	OSIABa0026N23(1) OSIABa0027A19(1) OSIABa0027B19(1) OSIABa0027C02(2) OSIABa0027C06(2) OSIABa0027C23(1) OSIABa0027F21(2) OSIABa0027G20(2) OSIABa0027H14(2) OSIABa0027I20(1) OSIABa0027K11(4) OSIABa0027N13(1) OSIABa0027O10(2) OSIABa0028A02(1) OSIABa0028A08(2) OSIABa0028F16(1) OSIABa0028G21(1) OSIABa0028I23(2) OSIABa0028J09(1) OSIABa0028L11(1) OSIABa0028P18(4) OSIABa0029A21(2) OSIABa0029A24(1) OSIABa00…	Sequenced: 24.	16570
MTP14_GH	24	OSIABzz0014G01(2) OSIABzz0014G02(3) OSIABzz0014G03(0) OSIABzz0014G04(1) OSIABzz0014G05(1) OSIABzz0014G06(1) OSIABzz0014G07(2) OSIABzz0014G08(2) OSIABzz0014G09(1) OSIABzz0014G10(2) OSIABzz0014G11(1) OSIABzz0014G12(1) OSIABzz0014H01(1) OSIABzz0014H02(1) OSIABzz0014H03(1) OSIABzz0014H04(2) OSIABzz0014H05(4) OSIABzz0014H06(2) OSIABzz0014H07(2) OSIABzz0014H08(1) OSIABzz0014H09(2) OSIABzz0014H10(1) OSI…	OSIABa0029F12(2) OSIABa0029J05(3) OSIABa0029J13(0) OSIABa0029L15(1) OSIABa0030A04(1) OSIABa0030A14(1) OSIABa0030G12(2) OSIABa0030J24(2) OSIABa0030K13(1) OSIABa0030K23(2) OSIABa0030L07(1) OSIABa0030L11(1) OSIABa0030M07(1) OSIABa0031A24(1) OSIABa0031E12(1) OSIABa0031E13(2) OSIABa0031E19(4) OSIABa0031F19(2) OSIABa0031F20(2) OSIABa0031G12(1) OSIABa0031J23(2) OSIABa0031M15(1) OSIABa0031N06(2) OSIABa00…	Sequenced: 23; Not sequenced: 1.	16571
MTP15_AB	24	OSIABzz0015A01(1) OSIABzz0015A02(1) OSIABzz0015A03(1) OSIABzz0015A04(1) OSIABzz0015A05(1) OSIABzz0015A06(1) OSIABzz0015A07(1) OSIABzz0015A08(2) OSIABzz0015A09(1) OSIABzz0015A10(2) OSIABzz0015A11(1) OSIABzz0015A12(2) OSIABzz0015B01(2) OSIABzz0015B02(1) OSIABzz0015B03(1) OSIABzz0015B04(1) OSIABzz0015B05(2) OSIABzz0015B06(2) OSIABzz0015B07(4) OSIABzz0015B08(2) OSIABzz0015B09(1) OSIABzz0015B10(1) OSI…	OSIABa0031P07(1) OSIABa0032A05(1) OSIABa0032A07(1) OSIABa0032A17(1) OSIABa0032C01(1) OSIABa0032F14(1) OSIABa0032H24(1) OSIABa0032J12(2) OSIABa0032L14(1) OSIABa0032N13(2) OSIABa0032N14(1) OSIABa0033A10(2) OSIABa0033B10(2) OSIABa0033E20(1) OSIABa0033F18(1) OSIABa0033J14(1) OSIABa0033L06(2) OSIABa0033L10(2) OSIABa0034A24(4) OSIABa0034C14(2) OSIABa0034C21(1) OSIABa0034D10(1) OSIABa0034F11(2) OSIABa00…	Sequenced: 24.	16619 16531 16528
MTP15_CD	24	OSIABzz0015C01(1) OSIABzz0015C02(1) OSIABzz0015C03(2) OSIABzz0015C04(1) OSIABzz0015C05(1) OSIABzz0015C06(1) OSIABzz0015C07(3) OSIABzz0015C08(2) OSIABzz0015C09(1) OSIABzz0015C10(1) OSIABzz0015C11(2) OSIABzz0015C12(2) OSIABzz0015D01(2) OSIABzz0015D02(2) OSIABzz0015D03(1) OSIABzz0015D04(2) OSIABzz0015D05(2) OSIABzz0015D06(2) OSIABzz0015D07(2) OSIABzz0015D08(2) OSIABzz0015D09(2) OSIABzz0015D10(1) OSI…	OSIABa0034M02(1) OSIABa0034M17(1) OSIABa0034P11(2) OSIABa0034P21(1) OSIABa0035B22(1) OSIABa0035C05(1) OSIABa0035F16(3) OSIABa0035N18(2) OSIABa0035N19(1) OSIABa0036H24(1) OSIABa0037E22(2) OSIABa0037F04(2) OSIABa0037J07(2) OSIABa0037L04(2) OSIABa0037P04(1) OSIABa0038C10(2) OSIABa0038C16(2) OSIABa0038E01(2) OSIABa0038F11(2) OSIABa0038H18(2) OSIABa0038I03(2) OSIABa0038L11(1) OSIABa0038N11(2) OSIABa00…	Sequenced: 24.	16620 16530 16529
MTP15_EF	24	OSIABzz0015E01(2) OSIABzz0015E02(2) OSIABzz0015E03(2) OSIABzz0015E04(0) OSIABzz0015E05(1) OSIABzz0015E06(2) OSIABzz0015E07(2) OSIABzz0015E08(1) OSIABzz0015E09(1) OSIABzz0015E10(2) OSIABzz0015E11(2) OSIABzz0015E12(1) OSIABzz0015F01(2) OSIABzz0015F02(2) OSIABzz0015F03(1) OSIABzz0015F04(1) OSIABzz0015F05(1) OSIABzz0015F06(1) OSIABzz0015F07(2) OSIABzz0015F08(1) OSIABzz0015F09(1) OSIABzz0015F10(1) OSI…	OSIABa0038O15(2) OSIABa0039H04(2) OSIABa0039I08(2) OSIABa0039L12(0) OSIABa0039L19(1) OSIABa0039N12(2) OSIABa0039O22(2) OSIABa0040B11(1) OSIABa0040C14(1) OSIABa0040D20(2) OSIABa0040H22(2) OSIABa0040K12(1) OSIABa0049C22(2) OSIABa0049K05(2) OSIABa0051J17(1) OSIABa0051O10(1) OSIABa0053A03(1) OSIABa0053A13(1) OSIABa0053A15(2) OSIABa0053L16(1) OSIABa0053N05(1) OSIABa0053N24(1) OSIABa0053P06(1) OSIABa00…	Sequenced: 23; Not sequenced: 1.	16616 16572
MTP15_GH	24	OSIABzz0015G01(2) OSIABzz0015G02(1) OSIABzz0015G03(2) OSIABzz0015G04(2) OSIABzz0015G05(0) OSIABzz0015G06(2) OSIABzz0015G07(2) OSIABzz0015G08(1) OSIABzz0015G09(2) OSIABzz0015G10(2) OSIABzz0015G11(2) OSIABzz0015G12(2) OSIABzz0015H01(2) OSIABzz0015H02(2) OSIABzz0015H03(1) OSIABzz0015H04(2) OSIABzz0015H05(2) OSIABzz0015H06(1) OSIABzz0015H07(2) OSIABzz0015H08(1) OSIABzz0015H09(2) OSIABzz0015H10(1) OSI…	OSIABa0054C16(2) OSIABa0054C17(1) OSIABa0054C22(2) OSIABa0054D05(2) OSIABa0054H24(0) OSIABa0054K21(2) OSIABa0055C01(2) OSIABa0055C23(1) OSIABa0055E01(2) OSIABa0055F22(2) OSIABa0055J17(2) OSIABa0055N13(2) OSIABa0055O16(2) OSIABa0055P02(2) OSIABa0055P08(1) OSIABa0056C07(2) OSIABa0056C08(2) OSIABa0056C11(1) OSIABa0056F15(2) OSIABa0056H06(1) OSIABa0056H16(2) OSIABa0056M02(1) OSIABa0056M07(2) OSIABa00…	Sequenced: 23; Not sequenced: 1.	16578
MTP16_AB	24	OSIABzz0016A01(2) OSIABzz0016A02(1) OSIABzz0016A03(1) OSIABzz0016A04(1) OSIABzz0016A05(2) OSIABzz0016A06(2) OSIABzz0016A07(1) OSIABzz0016A08(2) OSIABzz0016A09(4) OSIABzz0016A10(4) OSIABzz0016A11(1) OSIABzz0016A12(2) OSIABzz0016B01(1) OSIABzz0016B02(1) OSIABzz0016B03(1) OSIABzz0016B04(1) OSIABzz0016B05(2) OSIABzz0016B06(1) OSIABzz0016B07(1) OSIABzz0016B08(1) OSIABzz0016B09(2) OSIABzz0016B10(1) OSI…	OSIABa0057B02(2) OSIABa0057B20(1) OSIABa0058D15(1) OSIABa0058I13(1) OSIABa0059C05(2) OSIABa0059C17(2) OSIABa0059I21(1) OSIABa0059N11(2) OSIABa0060G11(4) OSIABa0061D24(4) OSIABa0061H12(1) OSIABa0061O13(2) OSIABa0062J17(1) OSIABa0062J23(1) OSIABa0062L20(1) OSIABa0063J11(1) OSIABa0063K10(2) OSIABa0063O05(1) OSIABa0064A11(1) OSIABa0064F17(1) OSIABa0064H10(2) OSIABa0064H21(1) OSIABa0064L19(1) OSIABa00…	Sequenced: 24.	16610
MTP16_CD	24	OSIABzz0016C01(1) OSIABzz0016C02(0) OSIABzz0016C03(1) OSIABzz0016C04(0) OSIABzz0016C05(2) OSIABzz0016C06(1) OSIABzz0016C07(2) OSIABzz0016C08(1) OSIABzz0016C09(0) OSIABzz0016C10(0) OSIABzz0016C11(2) OSIABzz0016C12(0) OSIABzz0016D01(1) OSIABzz0016D02(0) OSIABzz0016D03(1) OSIABzz0016D04(2) OSIABzz0016D05(1) OSIABzz0016D06(2) OSIABzz0016D07(2) OSIABzz0016D08(1) OSIABzz0016D09(2) OSIABzz0016D10(2) OSI…	OSIABa0065A17(1) OSIABa0065B19(0) OSIABa0065F23(1) OSIABa0065M16(0) OSIABa0066H15(2) OSIABa0066I15(1) OSIABa0066J24(2) OSIABa0066N11(1) OSIABa0067F10(0) OSIABa0067I04(0) OSIABa0067O12(2) OSIABa0068A16(0) OSIABa0068E04(1) OSIABa0068O01(0) OSIABa0069F01(1) OSIABa0070B10(2) OSIABa0070C22(1) OSIABa0070D10(2) OSIABa0070E13(2) OSIABa0070F20(1) OSIABa0070I02(2) OSIABa0070I22(2) OSIABa0070L08(1) OSIABa00…	Sequenced: 18; Not sequenced: 6.	16579
MTP16_CDEF	48	OSIABzz0016C01(1) OSIABzz0016C02(0) OSIABzz0016C03(1) OSIABzz0016C04(0) OSIABzz0016C05(2) OSIABzz0016C06(1) OSIABzz0016C07(2) OSIABzz0016C08(1) OSIABzz0016C09(0) OSIABzz0016C10(0) OSIABzz0016C11(2) OSIABzz0016C12(0) OSIABzz0016D01(1) OSIABzz0016D02(0) OSIABzz0016D03(1) OSIABzz0016D04(2) OSIABzz0016D05(1) OSIABzz0016D06(2) OSIABzz0016D07(2) OSIABzz0016D08(1) OSIABzz0016D09(2) OSIABzz0016D10(2) OSI…	OSIABa0065A17(1) OSIABa0065B19(0) OSIABa0065F23(1) OSIABa0065M16(0) OSIABa0066H15(2) OSIABa0066I15(1) OSIABa0066J24(2) OSIABa0066N11(1) OSIABa0067F10(0) OSIABa0067I04(0) OSIABa0067O12(2) OSIABa0068A16(0) OSIABa0068E04(1) OSIABa0068O01(0) OSIABa0069F01(1) OSIABa0070B10(2) OSIABa0070C22(1) OSIABa0070D10(2) OSIABa0070E13(2) OSIABa0070F20(1) OSIABa0070I02(2) OSIABa0070I22(2) OSIABa0070L08(1) OSIABa00…	Sequenced: 42; Not sequenced: 6.	16627 16622
MTP16_EF	24	OSIABzz0016E01(2) OSIABzz0016E02(1) OSIABzz0016E03(1) OSIABzz0016E04(1) OSIABzz0016E05(2) OSIABzz0016E06(2) OSIABzz0016E07(2) OSIABzz0016E08(1) OSIABzz0016E09(1) OSIABzz0016E10(1) OSIABzz0016E11(1) OSIABzz0016E12(2) OSIABzz0016F01(2) OSIABzz0016F02(1) OSIABzz0016F03(2) OSIABzz0016F04(2) OSIABzz0016F05(1) OSIABzz0016F06(1) OSIABzz0016F07(2) OSIABzz0016F08(1) OSIABzz0016F09(2) OSIABzz0016F10(1) OSI…	OSIABa0070O14(2) OSIABa0071A21(1) OSIABa0071B06(1) OSIABa0071B12(1) OSIABa0071C13(2) OSIABa0071D12(2) OSIABa0071F12(2) OSIABa0071F16(1) OSIABa0071G03(1) OSIABa0071K16(1) OSIABa0072A03(1) OSIABa0072B19(2) OSIABa0072N09(2) OSIABa0072N16(1) OSIABa0072P05(2) OSIABa0073A08(2) OSIABa0074B18(1) OSIABa0074D07(1) OSIABa0074E16(2) OSIABa0074E17(1) OSIABa0074J05(2) OSIABa0076F15(1) OSIABa0077I13(2) OSIABa00…	Sequenced: 24.	16580
MTP16_GH	24	OSIABzz0016G01(1) OSIABzz0016G02(2) OSIABzz0016G03(2) OSIABzz0016G04(1) OSIABzz0016G05(1) OSIABzz0016G06(2) OSIABzz0016G07(2) OSIABzz0016G08(2) OSIABzz0016G09(1) OSIABzz0016G10(0) OSIABzz0016G11(2) OSIABzz0016G12(1) OSIABzz0016H01(1) OSIABzz0016H02(4) OSIABzz0016H03(1) OSIABzz0016H04(1) OSIABzz0016H05(1) OSIABzz0016H06(2) OSIABzz0016H07(1) OSIABzz0016H08(1) OSIABzz0016H09(1) OSIABzz0016H10(1) OSI…	OSIABa0078F17(1) OSIABa0078F23(2) OSIABa0078O11(2) OSIABa0078O12(1) OSIABa0079I03(1) OSIABa0079N10(2) OSIABa0080E23(2) OSIABa0080H21(2) OSIABa0080I04(1) OSIABa0080I07(0) OSIABa0081G13(2) OSIABa0081H03(1) OSIABa0082I23(1) OSIABa0082J16(4) OSIABa0082K05(1) OSIABa0083O04(1) OSIABa0083P07(1) OSIABa0085D22(2) OSIABa0087A11(1) OSIABa0087A18(1) OSIABa0087H21(1) OSIABa0087I01(1) OSIABa0087M18(2) OSIABa00…	Sequenced: 23; Not sequenced: 1.	16612
MTP17_AB	24	OSIABzz0017A01(1) OSIABzz0017A02(2) OSIABzz0017A03(2) OSIABzz0017A04(2) OSIABzz0017A05(2) OSIABzz0017A06(1) OSIABzz0017A07(4) OSIABzz0017A08(2) OSIABzz0017A09(1) OSIABzz0017A10(1) OSIABzz0017A11(1) OSIABzz0017A12(3) OSIABzz0017B01(2) OSIABzz0017B02(2) OSIABzz0017B03(2) OSIABzz0017B04(1) OSIABzz0017B05(2) OSIABzz0017B06(2) OSIABzz0017B07(2) OSIABzz0017B08(1) OSIABzz0017B09(2) OSIABzz0017B10(2) OSI…	OSIABa0001A03(1) OSIABa0001A13(2) OSIABa0001B12(2) OSIABa0001D02(2) OSIABa0001D06(2) OSIABa0001D18(1) OSIABa0001H16(4) OSIABa0001I11(2) OSIABa0001I17(1) OSIABa0001J11(1) OSIABa0001J13(1) OSIABa0001J24(3) OSIABa0001L02(2) OSIABa0001L22(2) OSIABa0001M05(2) OSIABa0001N14(1) OSIABa0002A13(2) OSIABa0002C07(2) OSIABa0002D14(2) OSIABa0002E13(1) OSIABa0002E14(2) OSIABa0002E19(2) OSIABa0002E24(2) OSIABa00…	Sequenced: 24.	16581
MTP17_CD	24	OSIABzz0017C01(2) OSIABzz0017C02(1) OSIABzz0017C03(1) OSIABzz0017C04(2) OSIABzz0017C05(2) OSIABzz0017C06(2) OSIABzz0017C07(2) OSIABzz0017C08(1) OSIABzz0017C09(2) OSIABzz0017C10(1) OSIABzz0017C11(1) OSIABzz0017C12(1) OSIABzz0017D01(1) OSIABzz0017D02(2) OSIABzz0017D03(1) OSIABzz0017D04(1) OSIABzz0017D05(2) OSIABzz0017D06(3) OSIABzz0017D07(1) OSIABzz0017D08(2) OSIABzz0017D09(4) OSIABzz0017D10(1) OSI…	OSIABa0002F06(2) OSIABa0002F16(1) OSIABa0002G10(1) OSIABa0002G16(2) OSIABa0002G17(2) OSIABa0002G24(2) OSIABa0002H03(2) OSIABa0002H07(1) OSIABa0002H16(2) OSIABa0002H17(1) OSIABa0002H22(1) OSIABa0002I16(1) OSIABa0002I18(1) OSIABa0002J02(2) OSIABa0002J03(1) OSIABa0002J05(1) OSIABa0002J16(2) OSIABa0002J24(3) OSIABa0002K06(1) OSIABa0002K07(2) OSIABa0002K15(4) OSIABa0002O02(1) OSIABa0002O05(1) OSIABa00…	Sequenced: 24.	16613
MTP17_EF	24	OSIABzz0017E01(2) OSIABzz0017E02(1) OSIABzz0017E03(1) OSIABzz0017E04(2) OSIABzz0017E05(2) OSIABzz0017E06(2) OSIABzz0017E07(2) OSIABzz0017E08(2) OSIABzz0017E09(2) OSIABzz0017E10(2) OSIABzz0017E11(2) OSIABzz0017E12(2) OSIABzz0017F01(2) OSIABzz0017F02(2) OSIABzz0017F03(2) OSIABzz0017F04(2) OSIABzz0017F05(2) OSIABzz0017F06(2) OSIABzz0017F07(2) OSIABzz0017F08(2) OSIABzz0017F09(2) OSIABzz0017F10(2) OSI…	OSIABa0003A09(2) OSIABa0003A14(1) OSIABa0003A16(1) OSIABa0003B10(2) OSIABa0003B15(2) OSIABa0003B17(2) OSIABa0003B18(2) OSIABa0003B20(2) OSIABa0003B22(2) OSIABa0003C02(2) OSIABa0003C15(2) OSIABa0003C20(2) OSIABa0003D04(2) OSIABa0003D07(2) OSIABa0003D14(2) OSIABa0003E18(2) OSIABa0003G05(2) OSIABa0003G10(2) OSIABa0003G20(2) OSIABa0003G23(2) OSIABa0003H06(2) OSIABa0003H10(2) OSIABa0003H13(2) OSIABa00…	Sequenced: 24.	16582
MTP17_GH	24	OSIABzz0017G01(0) OSIABzz0017G02(1) OSIABzz0017G03(1) OSIABzz0017G04(1) OSIABzz0017G05(2) OSIABzz0017G06(1) OSIABzz0017G07(1) OSIABzz0017G08(0) OSIABzz0017G09(2) OSIABzz0017G10(1) OSIABzz0017G11(1) OSIABzz0017G12(2) OSIABzz0017H01(2) OSIABzz0017H02(1) OSIABzz0017H03(2) OSIABzz0017H04(1) OSIABzz0017H05(2) OSIABzz0017H06(1) OSIABzz0017H07(2) OSIABzz0017H08(1) OSIABzz0017H09(2) OSIABzz0017H10(1) OSI…	OSIABa0003H22(0) OSIABa0003I01(1) OSIABa0003I09(1) OSIABa0003J18(1) OSIABa0003J19(2) OSIABa0003K06(1) OSIABa0003K08(1) OSIABa0003K09(0) OSIABa0003K10(2) OSIABa0003K12(1) OSIABa0003K13(1) OSIABa0003K17(2) OSIABa0003L07(2) OSIABa0003L13(1) OSIABa0003M07(2) OSIABa0003N07(1) OSIABa0003N20(2) OSIABa0003O09(1) OSIABa0003P08(2) OSIABa0003P19(1) OSIABa0004A12(2) OSIABa0004A21(1) OSIABa0004B07(2) OSIABa00…	Sequenced: 22; Not sequenced: 2.	16615
MTP18_AB	24	OSIABzz0018A01(1) OSIABzz0018A02(1) OSIABzz0018A03(2) OSIABzz0018A04(2) OSIABzz0018A05(2) OSIABzz0018A06(2) OSIABzz0018A07(2) OSIABzz0018A08(1) OSIABzz0018A09(1) OSIABzz0018A10(2) OSIABzz0018A11(2) OSIABzz0018A12(2) OSIABzz0018B01(2) OSIABzz0018B02(2) OSIABzz0018B03(1) OSIABzz0018B04(2) OSIABzz0018B05(2) OSIABzz0018B06(1) OSIABzz0018B07(1) OSIABzz0018B08(2) OSIABzz0018B09(2) OSIABzz0018B10(1) OSI…	OSIABa0004E03(1) OSIABa0004E10(1) OSIABa0004E12(2) OSIABa0004E21(2) OSIABa0004F08(2) OSIABa0004G16(2) OSIABa0004H12(2) OSIABa0004I23(1) OSIABa0004J22(1) OSIABa0004K09(2) OSIABa0004K14(2) OSIABa0004L06(2) OSIABa0004L12(2) OSIABa0004M18(2) OSIABa0004N04(1) OSIABa0004N08(2) OSIABa0004O07(2) OSIABa0004O20(1) OSIABa0004P12(1) OSIABa0005A09(2) OSIABa0005A17(2) OSIABa0005A24(1) OSIABa0005B13(1) OSIABa00…	Sequenced: 24.	16583
MTP18_CD	24	OSIABzz0018C01(1) OSIABzz0018C02(2) OSIABzz0018C03(0) OSIABzz0018C04(1) OSIABzz0018C05(1) OSIABzz0018C06(1) OSIABzz0018C07(2) OSIABzz0018C08(1) OSIABzz0018C09(2) OSIABzz0018C10(2) OSIABzz0018C11(2) OSIABzz0018C12(2) OSIABzz0018D01(2) OSIABzz0018D02(2) OSIABzz0018D03(1) OSIABzz0018D04(1) OSIABzz0018D05(1) OSIABzz0018D06(2) OSIABzz0018D07(2) OSIABzz0018D08(2) OSIABzz0018D09(1) OSIABzz0018D10(2) OSI…	OSIABa0005D06(1) OSIABa0005E14(2) OSIABa0005E23(0) OSIABa0005F06(1) OSIABa0005F20(1) OSIABa0005G22(1) OSIABa0005H08(2) OSIABa0005H19(1) OSIABa0005H20(2) OSIABa0005I04(2) OSIABa0005I12(2) OSIABa0005I17(2) OSIABa0005J02(2) OSIABa0005J09(2) OSIABa0005J14(1) OSIABa0005K06(1) OSIABa0005K07(1) OSIABa0005L10(2) OSIABa0005L13(2) OSIABa0005M07(2) OSIABa0005M08(1) OSIABa0005M11(2) OSIABa0005M12(1) OSIABa00…	Sequenced: 23; Not sequenced: 1.	16585
MTP18_EF	24	OSIABzz0018E01(2) OSIABzz0018E02(1) OSIABzz0018E03(2) OSIABzz0018E04(1) OSIABzz0018E05(1) OSIABzz0018E06(2) OSIABzz0018E07(2) OSIABzz0018E08(2) OSIABzz0018E09(1) OSIABzz0018E10(0) OSIABzz0018E11(1) OSIABzz0018E12(2) OSIABzz0018F01(2) OSIABzz0018F02(2) OSIABzz0018F03(1) OSIABzz0018F04(1) OSIABzz0018F05(4) OSIABzz0018F06(2) OSIABzz0018F07(1) OSIABzz0018F08(2) OSIABzz0018F09(2) OSIABzz0018F10(1) OSI…	OSIABa0005N16(2) OSIABa0005O09(1) OSIABa0005O12(2) OSIABa0005P06(1) OSIABa0005P22(1) OSIABa0006A10(2) OSIABa0006B23(2) OSIABa0006C05(2) OSIABa0006D15(1) OSIABa0006E11(0) OSIABa0006E14(1) OSIABa0006F07(2) OSIABa0006F10(2) OSIABa0006F16(2) OSIABa0006F19(1) OSIABa0006G06(1) OSIABa0006G08(4) OSIABa0006G15(2) OSIABa0006G19(1) OSIABa0006H16(2) OSIABa0006I10(2) OSIABa0006I11(1) OSIABa0006J01(1) OSIABa00…	Sequenced: 23; Not sequenced: 1.	16598
MTP18_GH	24	OSIABzz0018G01(2) OSIABzz0018G02(1) OSIABzz0018G03(1) OSIABzz0018G04(1) OSIABzz0018G05(2) OSIABzz0018G06(1) OSIABzz0018G07(1) OSIABzz0018G08(2) OSIABzz0018G09(1) OSIABzz0018G10(1) OSIABzz0018G11(1) OSIABzz0018G12(4) OSIABzz0018H01(1) OSIABzz0018H02(1) OSIABzz0018H03(1) OSIABzz0018H04(2) OSIABzz0018H05(0) OSIABzz0018H06(4) OSIABzz0018H07(1) OSIABzz0018H08(2) OSIABzz0018H09(1) OSIABzz0018H10(1) OSI…	OSIABa0006L14(2) OSIABa0006L17(1) OSIABa0006M15(1) OSIABa0006M16(1) OSIABa0007A18(2) OSIABa0007A20(1) OSIABa0007A23(1) OSIABa0007B05(2) OSIABa0007B09(1) OSIABa0007B11(1) OSIABa0007B21(1) OSIABa0007B22(4) OSIABa0007C18(1) OSIABa0007C20(1) OSIABa0007D11(1) OSIABa0007D15(2) OSIABa0007D16(0) OSIABa0007E09(4) OSIABa0007E16(1) OSIABa0007E24(2) OSIABa0007F23(1) OSIABa0007G01(1) OSIABa0007G06(0) OSIABa00…	Sequenced: 22; Not sequenced: 2.	16599
MTP19_AB	24	OSIABzz0019A01(1) OSIABzz0019A02(1) OSIABzz0019A03(1) OSIABzz0019A04(1) OSIABzz0019A05(1) OSIABzz0019A06(2) OSIABzz0019A07(1) OSIABzz0019A08(1) OSIABzz0019A09(1) OSIABzz0019A10(1) OSIABzz0019A11(2) OSIABzz0019A12(1) OSIABzz0019B01(1) OSIABzz0019B02(1) OSIABzz0019B03(2) OSIABzz0019B04(1) OSIABzz0019B05(1) OSIABzz0019B06(1) OSIABzz0019B07(1) OSIABzz0019B08(1) OSIABzz0019B09(1) OSIABzz0019B10(1) OSI…	OSIABa0007G11(1) OSIABa0007G19(1) OSIABa0007G20(1) OSIABa0007H19(1) OSIABa0007I11(1) OSIABa0007I22(2) OSIABa0007K11(1) OSIABa0007K15(1) OSIABa0007K20(1) OSIABa0007M15(1) OSIABa0007M19(2) OSIABa0007N12(1) OSIABa0007N13(1) OSIABa0007O06(1) OSIABa0007O14(2) OSIABa0007P12(1) OSIABa0008B14(1) OSIABa0008B16(1) OSIABa0008B20(1) OSIABa0008C09(1) OSIABa0008C18(1) OSIABa0008F09(1) OSIABa0008F20(1) OSIABa00…	Sequenced: 24.	16591 16587 16586
MTP19_CD	24	OSIABzz0019C01(1) OSIABzz0019C02(2) OSIABzz0019C03(1) OSIABzz0019C04(2) OSIABzz0019C05(2) OSIABzz0019C06(2) OSIABzz0019C07(1) OSIABzz0019C08(1) OSIABzz0019C09(1) OSIABzz0019C10(2) OSIABzz0019C11(1) OSIABzz0019C12(0) OSIABzz0019D01(1) OSIABzz0019D02(3) OSIABzz0019D03(1) OSIABzz0019D04(1) OSIABzz0019D05(1) OSIABzz0019D06(1) OSIABzz0019D07(1) OSIABzz0019D08(2) OSIABzz0019D09(1) OSIABzz0019D10(1) OSI…	OSIABa0008H17(1) OSIABa0008I06(2) OSIABa0008J02(1) OSIABa0008K13(2) OSIABa0008M09(2) OSIABa0008O10(2) OSIABa0008O11(1) OSIABa0009A10(1) OSIABa0009A14(1) OSIABa0009B01(2) OSIABa0009B05(1) OSIABa0009B22(0) OSIABa0009C06(1) OSIABa0009C14(3) OSIABa0009C19(1) OSIABa0009C23(1) OSIABa0009D17(1) OSIABa0009D22(1) OSIABa0009D24(1) OSIABa0009E05(2) OSIABa0009F05(1) OSIABa0009F13(1) OSIABa0009F17(0) OSIABa00…	Sequenced: 22; Not sequenced: 2.	16600
MTP19_EF	24	OSIABzz0019E01(2) OSIABzz0019E02(1) OSIABzz0019E03(1) OSIABzz0019E04(2) OSIABzz0019E05(1) OSIABzz0019E06(2) OSIABzz0019E07(2) OSIABzz0019E08(1) OSIABzz0019E09(1) OSIABzz0019E10(1) OSIABzz0019E11(1) OSIABzz0019E12(1) OSIABzz0019F01(2) OSIABzz0019F02(1) OSIABzz0019F03(1) OSIABzz0019F04(1) OSIABzz0019F05(2) OSIABzz0019F06(1) OSIABzz0019F07(1) OSIABzz0019F08(2) OSIABzz0019F09(1) OSIABzz0019F10(2) OSI…	OSIABa0009G19(2) OSIABa0009H12(1) OSIABa0009I02(1) OSIABa0009I14(2) OSIABa0009K07(1) OSIABa0009K11(2) OSIABa0009K17(2) OSIABa0009K21(1) OSIABa0009L21(1) OSIABa0009M07(1) OSIABa0009N02(1) OSIABa0009N10(1) OSIABa0009N13(2) OSIABa0009O15(1) OSIABa0009P09(1) OSIABa0009P21(1) OSIABa0010A03(2) OSIABa0010A23(1) OSIABa0010B21(1) OSIABa0010C12(2) OSIABa0010D03(1) OSIABa0010D10(2) OSIABa0010D22(1) OSIABa00…	Sequenced: 24.	16592 16590 16589
MTP19_GH	24	OSIABzz0019G01(2) OSIABzz0019G02(1) OSIABzz0019G03(1) OSIABzz0019G04(1) OSIABzz0019G05(1) OSIABzz0019G06(0) OSIABzz0019G07(2) OSIABzz0019G08(2) OSIABzz0019G09(4) OSIABzz0019G10(1) OSIABzz0019G11(2) OSIABzz0019G12(1) OSIABzz0019H01(2) OSIABzz0019H02(1) OSIABzz0019H03(1) OSIABzz0019H04(1) OSIABzz0019H05(4) OSIABzz0019H06(4) OSIABzz0019H07(2) OSIABzz0019H08(2) OSIABzz0019H09(1) OSIABzz0019H10(1) OSI…	OSIABa0010F15(2) OSIABa0010H08(1) OSIABa0010H21(1) OSIABa0010I01(1) OSIABa0010I18(1) OSIABa0010I22(0) OSIABa0010I23(2) OSIABa0010J18(2) OSIABa0010K19(4) OSIABa0010K20(1) OSIABa0010L07(2) OSIABa0010L09(1) OSIABa0010L13(2) OSIABa0010M16(1) OSIABa0010N09(1) OSIABa0010N11(1) OSIABa0010P12(4) OSIABa0011A07(4) OSIABa0011A09(2) OSIABa0011A10(2) OSIABa0011A24(1) OSIABa0011B04(1) OSIABa0011B10(1) OSIABa00…	Sequenced: 23; Not sequenced: 1.	16601
MTP20_AB	24	OSIABzz0020A01(2) OSIABzz0020A02(2) OSIABzz0020A03(0) OSIABzz0020A04(1) OSIABzz0020A05(1) OSIABzz0020A06(2) OSIABzz0020A07(1) OSIABzz0020A08(1) OSIABzz0020A09(2) OSIABzz0020A10(2) OSIABzz0020A11(0) OSIABzz0020A12(2) OSIABzz0020B01(1) OSIABzz0020B02(1) OSIABzz0020B03(2) OSIABzz0020B04(1) OSIABzz0020B05(2) OSIABzz0020B06(1) OSIABzz0020B07(2) OSIABzz0020B08(2) OSIABzz0020B09(2) OSIABzz0020B10(2) OSI…	OSIABa0011C21(2) OSIABa0011C22(2) OSIABa0011E01(0) OSIABa0011E04(1) OSIABa0011E07(1) OSIABa0011E24(2) OSIABa0011F02(1) OSIABa0011F03(1) OSIABa0011F10(2) OSIABa0011F11(2) OSIABa0011F13(0) OSIABa0011F22(2) OSIABa0011H01(1) OSIABa0011H04(1) OSIABa0011I12(2) OSIABa0011I13(1) OSIABa0011K03(2) OSIABa0011K06(1) OSIABa0011K07(2) OSIABa0011L03(2) OSIABa0011L17(2) OSIABa0011L18(2) OSIABa0011M03(2) OSIABa00…	Sequenced: 22; Not sequenced: 2.	16674
MTP20_CD	24	OSIABzz0020C01(1) OSIABzz0020C02(2) OSIABzz0020C03(2) OSIABzz0020C04(2) OSIABzz0020C05(1) OSIABzz0020C06(2) OSIABzz0020C07(2) OSIABzz0020C08(1) OSIABzz0020C09(2) OSIABzz0020C10(2) OSIABzz0020C11(1) OSIABzz0020C12(0) OSIABzz0020D01(2) OSIABzz0020D02(1) OSIABzz0020D03(2) OSIABzz0020D04(1) OSIABzz0020D05(2) OSIABzz0020D06(2) OSIABzz0020D07(2) OSIABzz0020D08(1) OSIABzz0020D09(2) OSIABzz0020D10(2) OSI…	OSIABa0011M10(1) OSIABa0011M13(2) OSIABa0011M19(2) OSIABa0011N12(2) OSIABa0011N17(1) OSIABa0011O01(2) OSIABa0011O02(2) OSIABa0011O09(1) OSIABa0011O12(2) OSIABa0011O13(2) OSIABa0011O19(1) OSIABa0011P19(0) OSIABa0012A06(2) OSIABa0012A09(1) OSIABa0012A10(2) OSIABa0012A24(1) OSIABa0012B07(2) OSIABa0012B17(2) OSIABa0012C02(2) OSIABa0012C09(1) OSIABa0012C10(2) OSIABa0012D07(2) OSIABa0012D10(2) OSIABa00…	Sequenced: 23; Not sequenced: 1.	16602
MTP20_EF	24	OSIABzz0020E01(2) OSIABzz0020E02(1) OSIABzz0020E03(2) OSIABzz0020E04(1) OSIABzz0020E05(2) OSIABzz0020E06(2) OSIABzz0020E07(2) OSIABzz0020E08(1) OSIABzz0020E09(1) OSIABzz0020E10(1) OSIABzz0020E11(2) OSIABzz0020E12(2) OSIABzz0020F01(1) OSIABzz0020F02(2) OSIABzz0020F03(2) OSIABzz0020F04(1) OSIABzz0020F05(2) OSIABzz0020F06(2) OSIABzz0020F07(2) OSIABzz0020F08(2) OSIABzz0020F09(2) OSIABzz0020F10(1) OSI…	OSIABa0012D22(2) OSIABa0012E09(1) OSIABa0012F02(2) OSIABa0012F05(1) OSIABa0012F08(2) OSIABa0012F17(2) OSIABa0012G02(2) OSIABa0012G03(1) OSIABa0012G13(1) OSIABa0012H08(1) OSIABa0012I01(2) OSIABa0012I02(2) OSIABa0012I09(1) OSIABa0012I11(2) OSIABa0012J18(2) OSIABa0012J20(1) OSIABa0012K03(2) OSIABa0012K08(2) OSIABa0012K18(2) OSIABa0012L01(2) OSIABa0012L05(2) OSIABa0012L07(1) OSIABa0012M02(2) OSIABa00…	Sequenced: 24.	16603
MTP20_GH	24	OSIABzz0020G01(1) OSIABzz0020G02(1) OSIABzz0020G03(2) OSIABzz0020G04(2) OSIABzz0020G05(1) OSIABzz0020G06(2) OSIABzz0020G07(2) OSIABzz0020G08(1) OSIABzz0020G09(1) OSIABzz0020G10(1) OSIABzz0020G11(1) OSIABzz0020G12(2) OSIABzz0020H01(0) OSIABzz0020H02(0) OSIABzz0020H03(1) OSIABzz0020H04(1) OSIABzz0020H05(1) OSIABzz0020H06(2) OSIABzz0020H07(1) OSIABzz0020H08(1) OSIABzz0020H09(2) OSIABzz0020H10(1) OSI…	OSIABa0012N21(1) OSIABa0012O09(1) OSIABa0012O21(2) OSIABa0013B16(2) OSIABa0013B17(1) OSIABa0013E11(2) OSIABa0013E17(2) OSIABa0013F03(1) OSIABa0013I22(1) OSIABa0013K19(1) OSIABa0013L06(1) OSIABa0013L16(2) OSIABa0013N19(0) OSIABa0013O02(0) OSIABa0013O06(1) OSIABa0013O07(1) OSIABa0013O10(1) OSIABa0013P21(2) OSIABa0014A06(1) OSIABa0014B05(1) OSIABa0014C03(2) OSIABa0014D13(1) OSIABa0014D17(2) OSIABa00…	Sequenced: 22; Not sequenced: 2.	16604
MTP21_AB	24	OSIABzz0021A01(2) OSIABzz0021A02(1) OSIABzz0021A03(0) OSIABzz0021A04(2) OSIABzz0021A05(2) OSIABzz0021A06(2) OSIABzz0021A07(2) OSIABzz0021A08(1) OSIABzz0021A09(1) OSIABzz0021A10(2) OSIABzz0021A11(1) OSIABzz0021A12(2) OSIABzz0021B01(1) OSIABzz0021B02(1) OSIABzz0021B03(2) OSIABzz0021B04(1) OSIABzz0021B05(2) OSIABzz0021B06(2) OSIABzz0021B07(2) OSIABzz0021B08(1) OSIABzz0021B09(4) OSIABzz0021B10(0) OSI…	OSIABa0014G17(2) OSIABa0014G18(1) OSIABa0014G23(0) OSIABa0014G24(2) OSIABa0014H09(2) OSIABa0014J12(2) OSIABa0014K17(2) OSIABa0014K22(1) OSIABa0014O15(1) OSIABa0014O22(2) OSIABa0014P07(1) OSIABa0015A06(2) OSIABa0015A14(1) OSIABa0015A17(1) OSIABa0015A20(2) OSIABa0015B01(1) OSIABa0015C10(2) OSIABa0015C20(2) OSIABa0015D05(2) OSIABa0015F09(1) OSIABa0015H15(4) OSIABa0015I03(0) OSIABa0015I04(2) OSIABa00…	Sequenced: 22; Not sequenced: 2.	16593
MTP21_CD	24	OSIABzz0021C01(2) OSIABzz0021C02(2) OSIABzz0021C03(2) OSIABzz0021C04(0) OSIABzz0021C05(3) OSIABzz0021C06(1) OSIABzz0021C07(1) OSIABzz0021C08(2) OSIABzz0021C09(1) OSIABzz0021C10(2) OSIABzz0021C11(2) OSIABzz0021C12(1) OSIABzz0021D01(1) OSIABzz0021D02(2) OSIABzz0021D03(2) OSIABzz0021D04(1) OSIABzz0021D05(1) OSIABzz0021D06(1) OSIABzz0021D07(2) OSIABzz0021D08(2) OSIABzz0021D09(1) OSIABzz0021D10(2) OSI…	OSIABa0015I21(2) OSIABa0015K07(2) OSIABa0015K11(2) OSIABa0015L07(0) OSIABa0015L14(3) OSIABa0015M14(1) OSIABa0015M22(1) OSIABa0015O20(2) OSIABa0016B08(1) OSIABa0016B14(2) OSIABa0016B19(2) OSIABa0016B23(1) OSIABa0016C21(1) OSIABa0016D10(2) OSIABa0016D21(2) OSIABa0016E05(1) OSIABa0016E11(1) OSIABa0016G10(1) OSIABa0016H05(2) OSIABa0016H13(2) OSIABa0016H16(1) OSIABa0016H21(2) OSIABa0016J01(1) OSIABa00…	Sequenced: 23; Not sequenced: 1.	16594
MTP21_EF	24	OSIABzz0021E01(2) OSIABzz0021E02(2) OSIABzz0021E03(2) OSIABzz0021E04(2) OSIABzz0021E05(2) OSIABzz0021E06(1) OSIABzz0021E07(1) OSIABzz0021E08(2) OSIABzz0021E09(2) OSIABzz0021E10(2) OSIABzz0021E11(2) OSIABzz0021E12(1) OSIABzz0021F01(2) OSIABzz0021F02(2) OSIABzz0021F03(2) OSIABzz0021F04(1) OSIABzz0021F05(1) OSIABzz0021F06(0) OSIABzz0021F07(1) OSIABzz0021F08(4) OSIABzz0021F09(2) OSIABzz0021F10(2) OSI…	OSIABa0016J16(2) OSIABa0016K17(2) OSIABa0016L01(2) OSIABa0016L15(2) OSIABa0016M03(2) OSIABa0016M06(1) OSIABa0016M21(1) OSIABa0016N09(2) OSIABa0016N12(2) OSIABa0016N17(2) OSIABa0016N21(2) OSIABa0016N23(1) OSIABa0016P09(2) OSIABa0016P12(2) OSIABa0017I23(2) OSIABa0018B01(1) OSIABa0020E02(1) OSIABa0020E04(0) OSIABa0020H20(1) OSIABa0020K15(4) OSIABa0021A05(2) OSIABa0021B01(2) OSIABa0021B10(1) OSIABa00…	Sequenced: 23; Not sequenced: 1.	16595
MTP21_GH	24	OSIABzz0021G01(1) OSIABzz0021G02(1) OSIABzz0021G03(2) OSIABzz0021G04(2) OSIABzz0021G05(1) OSIABzz0021G06(2) OSIABzz0021G07(1) OSIABzz0021G08(1) OSIABzz0021G09(2) OSIABzz0021G10(2) OSIABzz0021G11(1) OSIABzz0021G12(2) OSIABzz0021H01(2) OSIABzz0021H02(1) OSIABzz0021H03(2) OSIABzz0021H04(2) OSIABzz0021H05(2) OSIABzz0021H06(2) OSIABzz0021H07(1) OSIABzz0021H08(2) OSIABzz0021H09(2) OSIABzz0021H10(1) OSI…	OSIABa0021C01(1) OSIABa0021E06(1) OSIABa0021E13(2) OSIABa0021G19(2) OSIABa0021H13(1) OSIABa0021H23(2) OSIABa0021I05(1) OSIABa0021I20(1) OSIABa0021J15(2) OSIABa0021J19(2) OSIABa0021K03(1) OSIABa0021K14(2) OSIABa0021K15(2) OSIABa0021K21(1) OSIABa0021L05(2) OSIABa0021M03(2) OSIABa0021M10(2) OSIABa0021N08(2) OSIABa0021N20(1) OSIABa0021O14(2) OSIABa0021P06(2) OSIABa0021P14(1) OSIABa0022A04(2) OSIABa00…	Sequenced: 23; Not sequenced: 1.	16596
MTP22_AB	24	OSIABzz0022A01(2) OSIABzz0022A02(2) OSIABzz0022A03(2) OSIABzz0022A04(2) OSIABzz0022A05(2) OSIABzz0022A06(2) OSIABzz0022A07(2) OSIABzz0022A08(1) OSIABzz0022A09(2) OSIABzz0022A10(2) OSIABzz0022A11(2) OSIABzz0022A12(1) OSIABzz0022B01(2) OSIABzz0022B02(1) OSIABzz0022B03(2) OSIABzz0022B04(2) OSIABzz0022B05(1) OSIABzz0022B06(1) OSIABzz0022B07(1) OSIABzz0022B08(1) OSIABzz0022B09(2) OSIABzz0022B10(1) OSI…	OSIABa0022C10(2) OSIABa0022C15(2) OSIABa0022D05(2) OSIABa0022D22(2) OSIABa0022E03(2) OSIABa0022E13(2) OSIABa0022E18(2) OSIABa0022F11(1) OSIABa0022F21(2) OSIABa0022J09(2) OSIABa0022J24(2) OSIABa0022K09(1) OSIABa0022K15(2) OSIABa0022M07(1) OSIABa0022M10(2) OSIABa0022M13(2) OSIABa0022N08(1) OSIABa0022N12(1) OSIABa0022P09(1) OSIABa0022P10(1) OSIABa0022P14(2) OSIABa0022P22(1) OSIABa0023A14(1) OSIABa00…	Sequenced: 24.	16630
MTP22_CD	24	OSIABzz0022C01(2) OSIABzz0022C02(1) OSIABzz0022C03(1) OSIABzz0022C04(1) OSIABzz0022C05(2) OSIABzz0022C06(2) OSIABzz0022C07(2) OSIABzz0022C08(2) OSIABzz0022C09(2) OSIABzz0022C10(2) OSIABzz0022C11(1) OSIABzz0022C12(2) OSIABzz0022D01(2) OSIABzz0022D02(2) OSIABzz0022D03(1) OSIABzz0022D04(2) OSIABzz0022D05(2) OSIABzz0022D06(2) OSIABzz0022D07(2) OSIABzz0022D08(2) OSIABzz0022D09(1) OSIABzz0022D10(1) OSI…	OSIABa0023B24(2) OSIABa0023C04(1) OSIABa0023C10(1) OSIABa0023C16(1) OSIABa0023C19(2) OSIABa0023D13(2) OSIABa0023D14(2) OSIABa0023D15(2) OSIABa0023D18(2) OSIABa0023E03(2) OSIABa0023E09(1) OSIABa0023E21(2) OSIABa0023F13(2) OSIABa0023F16(2) OSIABa0023G14(1) OSIABa0023G19(2) OSIABa0023H07(2) OSIABa0023H13(2) OSIABa0023H19(2) OSIABa0023I05(2) OSIABa0023J05(1) OSIABa0023J16(1) OSIABa0023J24(2) OSIABa00…	Sequenced: 24.	16631
MTP22_EF	24	OSIABzz0022E01(1) OSIABzz0022E02(2) OSIABzz0022E03(2) OSIABzz0022E04(2) OSIABzz0022E05(2) OSIABzz0022E06(2) OSIABzz0022E07(2) OSIABzz0022E08(1) OSIABzz0022E09(2) OSIABzz0022E10(2) OSIABzz0022E11(2) OSIABzz0022E12(2) OSIABzz0022F01(2) OSIABzz0022F02(1) OSIABzz0022F03(2) OSIABzz0022F04(2) OSIABzz0022F05(1) OSIABzz0022F06(2) OSIABzz0022F07(2) OSIABzz0022F08(2) OSIABzz0022F09(2) OSIABzz0022F10(2) OSI…	OSIABa0023L13(1) OSIABa0023L23(2) OSIABa0023M03(2) OSIABa0023M21(2) OSIABa0023N17(2) OSIABa0023O07(2) OSIABa0023O11(2) OSIABa0023O12(1) OSIABa0023O20(2) OSIABa0023O22(2) OSIABa0023P14(2) OSIABa0024A01(2) OSIABa0024A08(2) OSIABa0024A15(1) OSIABa0024A23(2) OSIABa0024B05(2) OSIABa0024B17(1) OSIABa0024B21(2) OSIABa0024B24(2) OSIABa0024C10(2) OSIABa0024D02(2) OSIABa0024D13(2) OSIABa0024D22(2) OSIABa00…	Sequenced: 24.	16632
MTP22_GH	24	OSIABzz0022G01(2) OSIABzz0022G02(2) OSIABzz0022G03(1) OSIABzz0022G04(2) OSIABzz0022G05(2) OSIABzz0022G06(2) OSIABzz0022G07(1) OSIABzz0022G08(2) OSIABzz0022G09(2) OSIABzz0022G10(2) OSIABzz0022G11(1) OSIABzz0022G12(2) OSIABzz0022H01(1) OSIABzz0022H02(2) OSIABzz0022H03(2) OSIABzz0022H04(2) OSIABzz0022H05(1) OSIABzz0022H06(4) OSIABzz0022H07(2) OSIABzz0022H08(2) OSIABzz0022H09(2) OSIABzz0022H10(2) OSI…	OSIABa0024E14(2) OSIABa0024E15(2) OSIABa0024F10(1) OSIABa0024F21(2) OSIABa0024F24(2) OSIABa0024G11(2) OSIABa0024H12(1) OSIABa0024H21(2) OSIABa0024I14(2) OSIABa0024J03(2) OSIABa0024J13(1) OSIABa0024J23(2) OSIABa0024K09(1) OSIABa0024K14(2) OSIABa0024K20(2) OSIABa0024L01(2) OSIABa0024L12(1) OSIABa0024L15(4) OSIABa0024N12(2) OSIABa0024O01(2) OSIABa0024O08(2) OSIABa0024O16(2) OSIABa0024P23(4) OSIABa00…	Sequenced: 24.	16633
MTP23_AB	24	OSIABzz0023A01(1) OSIABzz0023A02(0) OSIABzz0023A03(2) OSIABzz0023A04(2) OSIABzz0023A05(2) OSIABzz0023A06(2) OSIABzz0023A07(2) OSIABzz0023A08(2) OSIABzz0023A09(2) OSIABzz0023A10(2) OSIABzz0023A11(0) OSIABzz0023A12(0) OSIABzz0023B01(0) OSIABzz0023B02(2) OSIABzz0023B03(2) OSIABzz0023B04(2) OSIABzz0023B05(2) OSIABzz0023B06(2) OSIABzz0023B07(1) OSIABzz0023B08(2) OSIABzz0023B09(2) OSIABzz0023B10(2) OSI…	OSIABa0025A07(1) OSIABa0025B04(0) OSIABa0025F19(2) OSIABa0025H15(2) OSIABa0025L17(2) OSIABa0025O02(2) OSIABa0025O13(2) OSIABa0025O19(2) OSIABa0025P17(2) OSIABa0026B09(2) OSIABa0026C06(0) OSIABa0026C08(0) OSIABa0026D16(0) OSIABa0026D21(2) OSIABa0026E05(2) OSIABa0026F04(2) OSIABa0026F06(2) OSIABa0026F07(2) OSIABa0026F17(1) OSIABa0026F20(2) OSIABa0026F21(2) OSIABa0026G09(2) OSIABa0026H13(2) OSIABa00…	Sequenced: 20; Not sequenced: 4.	16658 16634
MTP23_CD	24	OSIABzz0023C01(2) OSIABzz0023C02(1) OSIABzz0023C03(2) OSIABzz0023C04(1) OSIABzz0023C05(0) OSIABzz0023C06(2) OSIABzz0023C07(0) OSIABzz0023C08(2) OSIABzz0023C09(2) OSIABzz0023C10(2) OSIABzz0023C11(2) OSIABzz0023C12(2) OSIABzz0023D01(0) OSIABzz0023D02(1) OSIABzz0023D03(1) OSIABzz0023D04(2) OSIABzz0023D05(1) OSIABzz0023D06(2) OSIABzz0023D07(2) OSIABzz0023D08(2) OSIABzz0023D09(1) OSIABzz0023D10(1) OSI…	OSIABa0026H24(2) OSIABa0026I03(1) OSIABa0026I11(2) OSIABa0026J13(1) OSIABa0026K08(0) OSIABa0026K15(2) OSIABa0026K24(0) OSIABa0026L08(2) OSIABa0026L20(2) OSIABa0026L21(2) OSIABa0026N17(2) OSIABa0026O10(2) OSIABa0026O24(0) OSIABa0027A11(1) OSIABa0027C03(1) OSIABa0027C08(2) OSIABa0027C21(1) OSIABa0027D03(2) OSIABa0027D04(2) OSIABa0027D12(2) OSIABa0027D18(1) OSIABa0027D22(1) OSIABa0027E07(2) OSIABa00…	Sequenced: 21; Not sequenced: 3.	16635
MTP23_EF	24	OSIABzz0023E01(1) OSIABzz0023E02(1) OSIABzz0023E03(2) OSIABzz0023E04(4) OSIABzz0023E05(2) OSIABzz0023E06(1) OSIABzz0023E07(2) OSIABzz0023E08(2) OSIABzz0023E09(4) OSIABzz0023E10(2) OSIABzz0023E11(1) OSIABzz0023E12(1) OSIABzz0023F01(2) OSIABzz0023F02(2) OSIABzz0023F03(2) OSIABzz0023F04(1) OSIABzz0023F05(1) OSIABzz0023F06(1) OSIABzz0023F07(2) OSIABzz0023F08(1) OSIABzz0023F09(2) OSIABzz0023F10(2) OSI…	OSIABa0027E19(1) OSIABa0027F07(1) OSIABa0027F09(2) OSIABa0027F14(4) OSIABa0027I24(2) OSIABa0027J11(1) OSIABa0027J22(2) OSIABa0027K01(2) OSIABa0027K07(4) OSIABa0027K09(2) OSIABa0027K23(1) OSIABa0027L08(1) OSIABa0027L12(2) OSIABa0027M01(2) OSIABa0027N09(2) OSIABa0027O15(1) OSIABa0027O16(1) OSIABa0027P09(1) OSIABa0028B09(2) OSIABa0028C09(1) OSIABa0028D11(2) OSIABa0028E15(2) OSIABa0028G09(1) OSIABa00…	Sequenced: 24.	16636
MTP23_GH	24	OSIABzz0023G01(2) OSIABzz0023G02(2) OSIABzz0023G03(2) OSIABzz0023G04(2) OSIABzz0023G05(1) OSIABzz0023G06(1) OSIABzz0023G07(2) OSIABzz0023G08(1) OSIABzz0023G09(2) OSIABzz0023G10(1) OSIABzz0023G11(2) OSIABzz0023G12(2) OSIABzz0023H01(2) OSIABzz0023H02(1) OSIABzz0023H03(2) OSIABzz0023H04(2) OSIABzz0023H05(2) OSIABzz0023H06(0) OSIABzz0023H07(2) OSIABzz0023H08(2) OSIABzz0023H09(2) OSIABzz0023H10(2) OSI…	OSIABa0028H01(2) OSIABa0028H11(2) OSIABa0028H12(2) OSIABa0028H18(2) OSIABa0028I10(1) OSIABa0028J15(1) OSIABa0028K20(2) OSIABa0028M17(1) OSIABa0028N14(2) OSIABa0028O07(1) OSIABa0028O13(2) OSIABa0028P21(2) OSIABa0028P24(2) OSIABa0029A08(1) OSIABa0029A11(2) OSIABa0029A23(2) OSIABa0029B15(2) OSIABa0029B16(0) OSIABa0029B19(2) OSIABa0029B21(2) OSIABa0029D06(2) OSIABa0029D08(2) OSIABa0029D13(2) OSIABa00…	Sequenced: 23; Not sequenced: 1.	16637
MTP24_01-04	32	OSIABzz0024A01(1) OSIABzz0024A02(2) OSIABzz0024A03(1) OSIABzz0024A04(2) OSIABzz0024B01(2) OSIABzz0024B02(1) OSIABzz0024B03(1) OSIABzz0024B04(1) OSIABzz0024C01(1) OSIABzz0024C02(1) OSIABzz0024C03(1) OSIABzz0024C04(2) OSIABzz0024D01(2) OSIABzz0024D02(2) OSIABzz0024D03(1) OSIABzz0024D04(2) OSIABzz0024E01(2) OSIABzz0024E02(1) OSIABzz0024E03(1) OSIABzz0024E04(2) OSIABzz0024F01(1) OSIABzz0024F02(1) OSI…	OSIABa0029D24(1) OSIABa0029F16(2) OSIABa0029F24(1) OSIABa0029G15(2) OSIABa0029L17(2) OSIABa0029L22(1) OSIABa0029M13(1) OSIABa0029N23(1) OSIABa0030C23(1) OSIABa0030D15(1) OSIABa0030D24(1) OSIABa0030E15(2) OSIABa0030I04(2) OSIABa0030I15(2) OSIABa0030J11(1) OSIABa0030J22(2) OSIABa0030P18(2) OSIABa0031A08(1) OSIABa0031A14(1) OSIABa0031B02(2) OSIABa0031G03(1) OSIABa0031G07(1) OSIABa0031G09(1) OSIABa00…	Sequenced: 31; Not sequenced: 1.	16653 16648 16647 16640
MTP24_05-08	32	OSIABzz0024A05(2) OSIABzz0024A06(1) OSIABzz0024A07(2) OSIABzz0024A08(1) OSIABzz0024B05(1) OSIABzz0024B06(1) OSIABzz0024B07(1) OSIABzz0024B08(4) OSIABzz0024C05(1) OSIABzz0024C06(2) OSIABzz0024C07(2) OSIABzz0024C08(2) OSIABzz0024D05(2) OSIABzz0024D06(1) OSIABzz0024D07(1) OSIABzz0024D08(2) OSIABzz0024E05(0) OSIABzz0024E06(1) OSIABzz0024E07(2) OSIABzz0024E08(1) OSIABzz0024F05(1) OSIABzz0024F06(2) OSI…	OSIABa0029G17(2) OSIABa0029G18(1) OSIABa0029H12(2) OSIABa0029H22(1) OSIABa0029O04(1) OSIABa0030A06(1) OSIABa0030A20(1) OSIABa0030A24(4) OSIABa0030E18(1) OSIABa0030F13(2) OSIABa0030F24(2) OSIABa0030G02(2) OSIABa0030K06(2) OSIABa0030K07(1) OSIABa0030K12(1) OSIABa0030L14(2) OSIABa0031B14(0) OSIABa0031B18(1) OSIABa0031C07(2) OSIABa0031D07(1) OSIABa0031H07(1) OSIABa0031H09(2) OSIABa0031H16(1) OSIABa00…	Sequenced: 31; Not sequenced: 1.	16654 16652 16649 16642
MTP24_09-12	32	OSIABzz0024A09(2) OSIABzz0024A10(2) OSIABzz0024A11(2) OSIABzz0024A12(1) OSIABzz0024B09(4) OSIABzz0024B10(1) OSIABzz0024B11(2) OSIABzz0024B12(0) OSIABzz0024C09(2) OSIABzz0024C10(1) OSIABzz0024C11(2) OSIABzz0024C12(1) OSIABzz0024D09(2) OSIABzz0024D10(2) OSIABzz0024D11(1) OSIABzz0024D12(1) OSIABzz0024E09(2) OSIABzz0024E10(4) OSIABzz0024E11(2) OSIABzz0024E12(4) OSIABzz0024F09(1) OSIABzz0024F10(1) OSI…	OSIABa0029J03(2) OSIABa0029J19(2) OSIABa0029K23(2) OSIABa0029L04(1) OSIABa0030B21(4) OSIABa0030C12(1) OSIABa0030C14(2) OSIABa0030C18(0) OSIABa0030G14(2) OSIABa0030G19(1) OSIABa0030G23(2) OSIABa0030H09(1) OSIABa0030M13(2) OSIABa0030M14(2) OSIABa0030N03(1) OSIABa0030P08(1) OSIABa0031D11(2) OSIABa0031D18(4) OSIABa0031E15(2) OSIABa0031F24(4) OSIABa0031I10(1) OSIABa0031I14(1) OSIABa0031L06(2) OSIABa00…	Sequenced: 30; Not sequenced: 2.	16690
MTP25_AB	24	OSIABzz0025A01(2) OSIABzz0025A02(2) OSIABzz0025A03(1) OSIABzz0025A04(2) OSIABzz0025A05(1) OSIABzz0025A06(1) OSIABzz0025A07(1) OSIABzz0025A08(2) OSIABzz0025A09(1) OSIABzz0025A10(1) OSIABzz0025A11(2) OSIABzz0025A12(2) OSIABzz0025B01(4) OSIABzz0025B02(1) OSIABzz0025B03(1) OSIABzz0025B04(1) OSIABzz0025B05(1) OSIABzz0025B06(1) OSIABzz0025B07(1) OSIABzz0025B08(1) OSIABzz0025B09(1) OSIABzz0025B10(1) OSI…	OSIABa0032J22(2) OSIABa0032K11(2) OSIABa0032L08(1) OSIABa0032L09(2) OSIABa0032L15(1) OSIABa0032L24(1) OSIABa0032M09(1) OSIABa0032N23(2) OSIABa0032O04(1) OSIABa0032P01(1) OSIABa0032P11(2) OSIABa0032P14(2) OSIABa0033A03(4) OSIABa0033A22(1) OSIABa0033B21(1) OSIABa0033B24(1) OSIABa0033C07(1) OSIABa0033C20(1) OSIABa0033C21(1) OSIABa0033D11(1) OSIABa0033D14(1) OSIABa0033D15(1) OSIABa0033E01(2) OSIABa00…	Sequenced: 24.	16643
MTP25_CD	24	OSIABzz0025C01(1) OSIABzz0025C02(1) OSIABzz0025C03(1) OSIABzz0025C04(1) OSIABzz0025C05(1) OSIABzz0025C06(2) OSIABzz0025C07(1) OSIABzz0025C08(1) OSIABzz0025C09(1) OSIABzz0025C10(1) OSIABzz0025C11(1) OSIABzz0025C12(1) OSIABzz0025D01(1) OSIABzz0025D02(1) OSIABzz0025D03(1) OSIABzz0025D04(1) OSIABzz0025D05(2) OSIABzz0025D06(1) OSIABzz0025D07(1) OSIABzz0025D08(1) OSIABzz0025D09(2) OSIABzz0025D10(1) OSI…	OSIABa0033F03(1) OSIABa0033F07(1) OSIABa0033F08(1) OSIABa0033F22(1) OSIABa0033G08(1) OSIABa0033G09(2) OSIABa0033G15(1) OSIABa0033G17(1) OSIABa0033H20(1) OSIABa0033I16(1) OSIABa0033J12(1) OSIABa0033K02(1) OSIABa0033L13(1) OSIABa0033L14(1) OSIABa0033L23(1) OSIABa0033M02(1) OSIABa0033M07(2) OSIABa0033M11(1) OSIABa0033M16(1) OSIABa0033N12(1) OSIABa0033N13(2) OSIABa0033O06(1) OSIABa0033O07(1) OSIABa00…	Sequenced: 24.	16644
MTP25_EF	24	OSIABzz0025E01(1) OSIABzz0025E02(1) OSIABzz0025E03(1) OSIABzz0025E04(1) OSIABzz0025E05(1) OSIABzz0025E06(2) OSIABzz0025E07(1) OSIABzz0025E08(1) OSIABzz0025E09(1) OSIABzz0025E10(1) OSIABzz0025E11(1) OSIABzz0025E12(1) OSIABzz0025F01(2) OSIABzz0025F02(2) OSIABzz0025F03(1) OSIABzz0025F04(1) OSIABzz0025F05(2) OSIABzz0025F06(1) OSIABzz0025F07(1) OSIABzz0025F08(1) OSIABzz0025F09(1) OSIABzz0025F10(1) OSI…	OSIABa0033P06(1) OSIABa0033P13(1) OSIABa0033P21(1) OSIABa0034A01(1) OSIABa0034A11(1) OSIABa0034A18(2) OSIABa0034B16(1) OSIABa0034B18(1) OSIABa0034B19(1) OSIABa0034B23(1) OSIABa0034D11(1) OSIABa0034D16(1) OSIABa0034D17(2) OSIABa0034D19(2) OSIABa0034E05(1) OSIABa0034E07(1) OSIABa0034F01(2) OSIABa0034F03(1) OSIABa0034F15(1) OSIABa0034F23(1) OSIABa0034G20(1) OSIABa0034H06(1) OSIABa0034H18(2) OSIABa00…	Sequenced: 24.	16645
MTP25_GH	24	OSIABzz0025G01(1) OSIABzz0025G02(1) OSIABzz0025G03(2) OSIABzz0025G04(1) OSIABzz0025G05(1) OSIABzz0025G06(1) OSIABzz0025G07(1) OSIABzz0025G08(1) OSIABzz0025G09(0) OSIABzz0025G10(1) OSIABzz0025G11(1) OSIABzz0025G12(1) OSIABzz0025H01(1) OSIABzz0025H02(2) OSIABzz0025H03(4) OSIABzz0025H04(1) OSIABzz0025H05(1) OSIABzz0025H06(1) OSIABzz0025H07(1) OSIABzz0025H08(1) OSIABzz0025H09(1) OSIABzz0025H10(1) OSI…	OSIABa0034I11(1) OSIABa0034I12(1) OSIABa0034I13(2) OSIABa0034K06(1) OSIABa0034K07(1) OSIABa0034K16(1) OSIABa0034K20(1) OSIABa0034L21(1) OSIABa0034M05(0) OSIABa0034M12(1) OSIABa0034N02(1) OSIABa0034N06(1) OSIABa0034N12(1) OSIABa0034N22(2) OSIABa0034O05(4) OSIABa0034O11(1) OSIABa0034O12(1) OSIABa0034O15(1) OSIABa0034O16(1) OSIABa0035A05(1) OSIABa0035A08(1) OSIABa0035A09(1) OSIABa0035A14(1) OSIABa00…	Sequenced: 23; Not sequenced: 1.	16651
MTP26_AB	24	OSIABzz0026A01(1) OSIABzz0026A02(4) OSIABzz0026A03(4) OSIABzz0026A04(2) OSIABzz0026A05(2) OSIABzz0026A06(1) OSIABzz0026A07(2) OSIABzz0026A08(2) OSIABzz0026A09(1) OSIABzz0026A10(3) OSIABzz0026A11(1) OSIABzz0026A12(2) OSIABzz0026B01(1) OSIABzz0026B02(1) OSIABzz0026B03(1) OSIABzz0026B04(1) OSIABzz0026B05(1) OSIABzz0026B06(1) OSIABzz0026B07(2) OSIABzz0026B08(2) OSIABzz0026B09(0) OSIABzz0026B10(2) OSI…	OSIABa0035B02(1) OSIABa0035B05(4) OSIABa0035B07(4) OSIABa0035B12(2) OSIABa0035B16(2) OSIABa0035B17(1) OSIABa0035C03(2) OSIABa0035D06(2) OSIABa0035D14(1) OSIABa0035D16(3) OSIABa0035D19(1) OSIABa0035E07(2) OSIABa0035F02(1) OSIABa0035F10(1) OSIABa0035G07(1) OSIABa0035H21(1) OSIABa0035H23(1) OSIABa0035I05(1) OSIABa0035I13(2) OSIABa0035J14(2) OSIABa0035J24(0) OSIABa0035K08(2) OSIABa0035K13(1) OSIABa00…	Sequenced: 23; Not sequenced: 1.	16666
MTP26_CD	24	OSIABzz0026C01(0) OSIABzz0026C02(2) OSIABzz0026C03(2) OSIABzz0026C04(2) OSIABzz0026C05(1) OSIABzz0026C06(1) OSIABzz0026C07(2) OSIABzz0026C08(1) OSIABzz0026C09(1) OSIABzz0026C10(1) OSIABzz0026C11(2) OSIABzz0026C12(1) OSIABzz0026D01(2) OSIABzz0026D02(1) OSIABzz0026D03(0) OSIABzz0026D04(1) OSIABzz0026D05(0) OSIABzz0026D06(2) OSIABzz0026D07(1) OSIABzz0026D08(0) OSIABzz0026D09(1) OSIABzz0026D10(2) OSI…	OSIABa0035M09(0) OSIABa0035N14(2) OSIABa0035N23(2) OSIABa0035O06(2) OSIABa0035O14(1) OSIABa0035P17(1) OSIABa0035P23(2) OSIABa0035P24(1) OSIABa0036A09(1) OSIABa0036A13(1) OSIABa0036A16(2) OSIABa0036A23(1) OSIABa0036B17(2) OSIABa0036B23(1) OSIABa0036C01(0) OSIABa0036C08(1) OSIABa0036C17(0) OSIABa0036C23(2) OSIABa0036C24(1) OSIABa0036D18(0) OSIABa0036D20(1) OSIABa0036D24(2) OSIABa0036F09(1) OSIABa00…	Sequenced: 20; Not sequenced: 4.	16672
MTP26_EF	24	OSIABzz0026E01(1) OSIABzz0026E02(4) OSIABzz0026E03(2) OSIABzz0026E04(4) OSIABzz0026E05(1) OSIABzz0026E06(2) OSIABzz0026E07(2) OSIABzz0026E08(1) OSIABzz0026E09(1) OSIABzz0026E10(1) OSIABzz0026E11(2) OSIABzz0026E12(1) OSIABzz0026F01(1) OSIABzz0026F02(1) OSIABzz0026F03(2) OSIABzz0026F04(2) OSIABzz0026F05(1) OSIABzz0026F06(2) OSIABzz0026F07(2) OSIABzz0026F08(1) OSIABzz0026F09(1) OSIABzz0026F10(1) OSI…	OSIABa0036H06(1) OSIABa0036H09(4) OSIABa0036H16(2) OSIABa0036H17(4) OSIABa0036H19(1) OSIABa0036I01(2) OSIABa0036I05(2) OSIABa0036J02(1) OSIABa0036K08(1) OSIABa0036L04(1) OSIABa0036L13(2) OSIABa0036L14(1) OSIABa0036L21(1) OSIABa0036M04(1) OSIABa0036O01(2) OSIABa0036O04(2) OSIABa0036O17(1) OSIABa0036O24(2) OSIABa0036P10(2) OSIABa0036P13(1) OSIABa0036P16(1) OSIABa0037C08(1) OSIABa0037D03(1) OSIABa00…	Sequenced: 24.	16693 16691 16668
MTP26_GH	24	OSIABzz0026G01(1) OSIABzz0026G02(2) OSIABzz0026G03(2) OSIABzz0026G04(2) OSIABzz0026G05(1) OSIABzz0026G06(2) OSIABzz0026G07(2) OSIABzz0026G08(1) OSIABzz0026G09(2) OSIABzz0026G10(1) OSIABzz0026G11(1) OSIABzz0026G12(1) OSIABzz0026H01(1) OSIABzz0026H02(1) OSIABzz0026H03(1) OSIABzz0026H04(1) OSIABzz0026H05(2) OSIABzz0026H06(2) OSIABzz0026H07(2) OSIABzz0026H08(1) OSIABzz0026H09(1) OSIABzz0026H10(0) OSI…	OSIABa0037H23(1) OSIABa0037H24(2) OSIABa0037J07(2) OSIABa0037J15(2) OSIABa0037L24(1) OSIABa0037M04(2) OSIABa0037N03(2) OSIABa0037N07(1) OSIABa0037N10(2) OSIABa0037N14(1) OSIABa0037P22(1) OSIABa0038A08(1) OSIABa0038B08(1) OSIABa0038B09(1) OSIABa0038B19(1) OSIABa0038B21(1) OSIABa0038C07(2) OSIABa0038C09(2) OSIABa0038C12(2) OSIABa0038D18(1) OSIABa0038D23(1) OSIABa0038E03(0) OSIABa0038E10(0) OSIABa00…	Sequenced: 22; Not sequenced: 2.	16669
MTP27_AB	24	OSIABzz0027A01(4) OSIABzz0027A02(2) OSIABzz0027A03(1) OSIABzz0027A04(1) OSIABzz0027A05(1) OSIABzz0027A06(0) OSIABzz0027A07(1) OSIABzz0027A08(2) OSIABzz0027A09(0) OSIABzz0027A10(2) OSIABzz0027A11(1) OSIABzz0027A12(2) OSIABzz0027B01(1) OSIABzz0027B02(1) OSIABzz0027B03(1) OSIABzz0027B04(2) OSIABzz0027B05(2) OSIABzz0027B06(1) OSIABzz0027B07(1) OSIABzz0027B08(1) OSIABzz0027B09(2) OSIABzz0027B10(2) OSI…	OSIABa0038G04(4) OSIABa0038G05(2) OSIABa0038G07(1) OSIABa0038G11(1) OSIABa0038G16(1) OSIABa0038H08(0) OSIABa0038H16(1) OSIABa0038I16(2) OSIABa0038K02(0) OSIABa0038K07(2) OSIABa0038K10(1) OSIABa0038L10(2) OSIABa0038M06(1) OSIABa0038M08(1) OSIABa0038N07(1) OSIABa0038N14(2) OSIABa0038N24(2) OSIABa0038O02(1) OSIABa0038O09(1) OSIABa0038P22(1) OSIABa0039A21(2) OSIABa0039B08(2) OSIABa0039C06(1) OSIABa00…	Sequenced: 22; Not sequenced: 2.	16670
MTP27_CD	24	OSIABzz0027C01(0) OSIABzz0027C02(2) OSIABzz0027C03(2) OSIABzz0027C04(2) OSIABzz0027C05(1) OSIABzz0027C06(2) OSIABzz0027C07(2) OSIABzz0027C08(2) OSIABzz0027C09(2) OSIABzz0027C10(1) OSIABzz0027C11(2) OSIABzz0027C12(2) OSIABzz0027D01(2) OSIABzz0027D02(2) OSIABzz0027D03(2) OSIABzz0027D04(2) OSIABzz0027D05(2) OSIABzz0027D06(2) OSIABzz0027D07(1) OSIABzz0027D08(2) OSIABzz0027D09(2) OSIABzz0027D10(2) OSI…	OSIABa0039C15(0) OSIABa0039C21(2) OSIABa0039C22(2) OSIABa0039C23(2) OSIABa0039D02(1) OSIABa0039D24(2) OSIABa0039E14(2) OSIABa0039F08(2) OSIABa0039F20(2) OSIABa0039F24(1) OSIABa0039G01(2) OSIABa0039G10(2) OSIABa0039G11(2) OSIABa0039G16(2) OSIABa0039H02(2) OSIABa0039H21(2) OSIABa0039H23(2) OSIABa0039I05(2) OSIABa0039J16(1) OSIABa0039J20(2) OSIABa0039J22(2) OSIABa0039K11(2) OSIABa0039K15(2) OSIABa00…	Sequenced: 23; Not sequenced: 1.	16731
MTP27_EF	24	OSIABzz0027E01(1) OSIABzz0027E02(2) OSIABzz0027E03(2) OSIABzz0027E04(3) OSIABzz0027E05(2) OSIABzz0027E06(1) OSIABzz0027E07(2) OSIABzz0027E08(0) OSIABzz0027E09(2) OSIABzz0027E10(1) OSIABzz0027E11(2) OSIABzz0027E12(2) OSIABzz0027F01(1) OSIABzz0027F02(2) OSIABzz0027F03(1) OSIABzz0027F04(4) OSIABzz0027F05(1) OSIABzz0027F06(1) OSIABzz0027F07(0) OSIABzz0027F08(1) OSIABzz0027F09(2) OSIABzz0027F10(0) OSI…	OSIABa0039K21(1) OSIABa0039L17(2) OSIABa0039L23(2) OSIABa0039M20(3) OSIABa0039M23(2) OSIABa0039N24(1) OSIABa0039O04(2) OSIABa0039O11(0) OSIABa0039O15(2) OSIABa0039P14(1) OSIABa0039P20(2) OSIABa0040A04(2) OSIABa0040A08(1) OSIABa0040A11(2) OSIABa0040A24(1) OSIABa0040B01(4) OSIABa0040B13(1) OSIABa0040B15(1) OSIABa0040C06(0) OSIABa0040C15(1) OSIABa0040C21(2) OSIABa0040D02(0) OSIABa0040D04(4) OSIABa00…	Sequenced: 21; Not sequenced: 3.	16671
MTP27_GH	24	OSIABzz0027G01(1) OSIABzz0027G02(2) OSIABzz0027G03(2) OSIABzz0027G04(2) OSIABzz0027G05(2) OSIABzz0027G06(2) OSIABzz0027G07(2) OSIABzz0027G08(1) OSIABzz0027G09(1) OSIABzz0027G10(1) OSIABzz0027G11(1) OSIABzz0027G12(2) OSIABzz0027H01(1) OSIABzz0027H02(0) OSIABzz0027H03(1) OSIABzz0027H04(2) OSIABzz0027H05(2) OSIABzz0027H06(1) OSIABzz0027H07(1) OSIABzz0027H08(1) OSIABzz0027H09(2) OSIABzz0027H10(1) OSI…	OSIABa0040D13(1) OSIABa0040D24(2) OSIABa0040E14(2) OSIABa0040F04(2) OSIABa0040F19(2) OSIABa0040F20(2) OSIABa0040F24(2) OSIABa0040G01(1) OSIABa0040G06(1) OSIABa0040G16(1) OSIABa0040H01(1) OSIABa0040I03(2) OSIABa0040I06(1) OSIABa0040I08(0) OSIABa0040I18(1) OSIABa0040J01(2) OSIABa0040L09(2) OSIABa0040L11(1) OSIABa0040L24(1) OSIABa0040N03(1) OSIABa0040N07(2) OSIABa0040N08(1) OSIABa0040N22(1) OSIABa00…	Sequenced: 23; Not sequenced: 1.	16673
MTP28_AB	24	OSIABzz0028A01(2) OSIABzz0028A02(2) OSIABzz0028A03(2) OSIABzz0028A04(1) OSIABzz0028A05(2) OSIABzz0028A06(0) OSIABzz0028A07(2) OSIABzz0028A08(0) OSIABzz0028A09(1) OSIABzz0028A10(2) OSIABzz0028A11(2) OSIABzz0028A12(2) OSIABzz0028B01(1) OSIABzz0028B02(4) OSIABzz0028B03(2) OSIABzz0028B04(2) OSIABzz0028B05(1) OSIABzz0028B06(1) OSIABzz0028B07(2) OSIABzz0028B08(2) OSIABzz0028B09(1) OSIABzz0028B10(1) OSI…	OSIABa0040P16(2) OSIABa0040P17(2) OSIABa0040P19(2) OSIABa0046L23(1) OSIABa0048K12(2) OSIABa0049A10(0) OSIABa0049A14(2) OSIABa0049B03(0) OSIABa0049B06(1) OSIABa0049C20(2) OSIABa0049D11(2) OSIABa0049D13(2) OSIABa0049K03(1) OSIABa0050A05(4) OSIABa0050A12(2) OSIABa0050C09(2) OSIABa0050D17(1) OSIABa0050I05(1) OSIABa0050I18(2) OSIABa0050I19(2) OSIABa0050J07(1) OSIABa0050L05(1) OSIABa0051D03(2) OSIABa00…	Sequenced: 22; Not sequenced: 2.	16682
MTP28_CD	24	OSIABzz0028C01(1) OSIABzz0028C02(2) OSIABzz0028C03(2) OSIABzz0028C04(1) OSIABzz0028C05(2) OSIABzz0028C06(2) OSIABzz0028C07(2) OSIABzz0028C08(2) OSIABzz0028C09(2) OSIABzz0028C10(2) OSIABzz0028C11(2) OSIABzz0028C12(2) OSIABzz0028D01(2) OSIABzz0028D02(2) OSIABzz0028D03(0) OSIABzz0028D04(1) OSIABzz0028D05(2) OSIABzz0028D06(2) OSIABzz0028D07(2) OSIABzz0028D08(2) OSIABzz0028D09(2) OSIABzz0028D10(2) OSI…	OSIABa0051D09(1) OSIABa0051E03(2) OSIABa0051E09(2) OSIABa0051G24(1) OSIABa0051I01(2) OSIABa0051J06(2) OSIABa0051M22(2) OSIABa0051N21(2) OSIABa0051P14(2) OSIABa0051P19(2) OSIABa0051P21(2) OSIABa0052C05(2) OSIABa0052C07(2) OSIABa0052D21(2) OSIABa0052E03(0) OSIABa0052E11(1) OSIABa0052E15(2) OSIABa0052G05(2) OSIABa0052G15(2) OSIABa0052L11(2) OSIABa0052N07(2) OSIABa0053B06(2) OSIABa0053B07(2) OSIABa00…	Sequenced: 23; Not sequenced: 1.	16683
MTP28_EF	24	OSIABzz0028E01(2) OSIABzz0028E02(2) OSIABzz0028E03(2) OSIABzz0028E04(2) OSIABzz0028E05(2) OSIABzz0028E06(2) OSIABzz0028E07(2) OSIABzz0028E08(2) OSIABzz0028E09(2) OSIABzz0028E10(2) OSIABzz0028E11(1) OSIABzz0028E12(2) OSIABzz0028F01(1) OSIABzz0028F02(2) OSIABzz0028F03(1) OSIABzz0028F04(2) OSIABzz0028F05(1) OSIABzz0028F06(0) OSIABzz0028F07(1) OSIABzz0028F08(2) OSIABzz0028F09(2) OSIABzz0028F10(2) OSI…	OSIABa0053B18(2) OSIABa0053C22(2) OSIABa0053D07(2) OSIABa0053D16(2) OSIABa0053D20(2) OSIABa0053D21(2) OSIABa0053D24(2) OSIABa0053E09(2) OSIABa0053E13(2) OSIABa0053E16(2) OSIABa0053E20(1) OSIABa0053F05(2) OSIABa0053F15(1) OSIABa0053F20(2) OSIABa0053G03(1) OSIABa0053I07(2) OSIABa0053I08(1) OSIABa0053I11(0) OSIABa0053J11(1) OSIABa0053J20(2) OSIABa0053L02(2) OSIABa0053L11(2) OSIABa0053M07(2) OSIABa00…	Sequenced: 23; Not sequenced: 1.	16684
MTP28_GH	24	OSIABzz0028G01(2) OSIABzz0028G02(1) OSIABzz0028G03(2) OSIABzz0028G04(2) OSIABzz0028G05(2) OSIABzz0028G06(2) OSIABzz0028G07(2) OSIABzz0028G08(1) OSIABzz0028G09(2) OSIABzz0028G10(2) OSIABzz0028G11(1) OSIABzz0028G12(2) OSIABzz0028H01(2) OSIABzz0028H02(2) OSIABzz0028H03(2) OSIABzz0028H04(2) OSIABzz0028H05(2) OSIABzz0028H06(1) OSIABzz0028H07(2) OSIABzz0028H08(2) OSIABzz0028H09(2) OSIABzz0028H10(2) OSI…	OSIABa0053P11(2) OSIABa0053P16(1) OSIABa0053P23(2) OSIABa0054A05(2) OSIABa0054A07(2) OSIABa0054A19(2) OSIABa0054A24(2) OSIABa0054B12(1) OSIABa0054B14(2) OSIABa0054B16(2) OSIABa0054B20(1) OSIABa0054C04(2) OSIABa0054C05(2) OSIABa0054C06(2) OSIABa0054C10(2) OSIABa0054C12(2) OSIABa0054C20(2) OSIABa0054D01(1) OSIABa0054D12(2) OSIABa0054D15(2) OSIABa0054D18(2) OSIABa0054E07(2) OSIABa0054E11(2) OSIABa00…	Sequenced: 24.	16685
MTP29_AB	24	OSIABzz0029A01(1) OSIABzz0029A02(1) OSIABzz0029A03(4) OSIABzz0029A04(2) OSIABzz0029A05(1) OSIABzz0029A06(1) OSIABzz0029A07(2) OSIABzz0029A08(2) OSIABzz0029A09(1) OSIABzz0029A10(1) OSIABzz0029A11(2) OSIABzz0029A12(2) OSIABzz0029B01(2) OSIABzz0029B02(2) OSIABzz0029B03(2) OSIABzz0029B04(1) OSIABzz0029B05(2) OSIABzz0029B06(1) OSIABzz0029B07(1) OSIABzz0029B08(2) OSIABzz0029B09(1) OSIABzz0029B10(2) OSI…	OSIABa0054E15(1) OSIABa0054E16(1) OSIABa0054E22(4) OSIABa0054F05(2) OSIABa0054F08(1) OSIABa0054G09(1) OSIABa0054G12(2) OSIABa0054G15(2) OSIABa0054G16(1) OSIABa0054G18(1) OSIABa0054G21(2) OSIABa0054H05(2) OSIABa0054H17(2) OSIABa0054I12(2) OSIABa0054I17(2) OSIABa0054J11(1) OSIABa0054J14(2) OSIABa0054J20(1) OSIABa0054J24(1) OSIABa0054K22(2) OSIABa0054L07(1) OSIABa0054L11(2) OSIABa0054L14(2) OSIABa00…	Sequenced: 24.	16686
[truncated: 93 more rows]

## Sheet: Supplementary Table 3a
Supplementary Table 3a. ZS97 non-MTP clones
Clone	Sequence Status	Note
OSIZBa0001E09	1
OSIZBa0001E14	2	in ZS97RS1
OSIZBa0001J07	2	in ZS97RS1
OSIZBa0003E20	2
OSIZBa0006M17	1	in ZS97RS1
OSIZBa0007C10	2
OSIZBa0007M20	2
OSIZBa0007N11	2
OSIZBa0011D04	1
OSIZBa0011E17	1	in ZS97RS1
OSIZBa0012H12	1	in ZS97RS1
OSIZBa0012I07	1
OSIZBa0012K07	2
OSIZBa0013B17	1	in ZS97RS1
OSIZBa0013P13	2	in ZS97RS1
[truncated: 113 more rows]

## Sheet: Supplementary Table 3b
Supplementary Table 3b. MH63 non-MTP clones
[truncated: 204 more rows]

[truncated: 2 more sheets: Supplementary Table 4a, Supplementary Table 4b]
