# Supplementary material for: Building two indica rice reference genomes with PacBio long-read and Illumina paired-end sequencing data
Source: Sci Data. 2016 Sep 13;3:160076. doi: 10.1038/sdata.2016.76 (PMC5020871; doi:10.1038/sdata.2016.76)
Supplement: Supplementary file 2 [file sdata201676-isa1.zip]

Archive with 4 entries (4 files):
- i_Investigation.txt
- s_study_Zhang.txt
- a_PacBio_Zhang.txt
- a_Illumina_Zhang.txt
