# Supplementary material for: Building two indica rice reference genomes with PacBio long-read and Illumina paired-end sequencing data
Source: Sci Data. 2016 Sep 13;3:160076. doi: 10.1038/sdata.2016.76 (PMC5020871; doi:10.1038/sdata.2016.76)
Supplement: Supplementary file 2 [file sdata201676-isa1.zip › i_Investigation.txt]

# Investigation File generated for Scientific Data with Investigation File Authoring Tool version 0.1.0 on 08/08/2016 - This metadata file is CC0
ONTOLOGY SOURCE REFERENCE
Term Source Name	NCBITAXON	OBI	ERO
Term Source File	http://data.bioontology.org/ontologies/NCBITAXON	http://data.bioontology.org/ontologies/OBI	http://data.bioontology.org/ontologies/ERO
Term Source Version	2015AB	2014-08-18	2013-08-02
Term Source Description	National Center for Biotechnology Information (NCBI) Organismal Classification	Ontology for Biomedical Investigations	Eagle-I Research Resource Ontology
INVESTIGATION
Investigation Identifier
Investigation Title
Investigation Description
Investigation Submission Date
Investigation Public Release Date
INVESTIGATION PUBLICATIONS
Investigation PubMed ID
Investigation Publication DOI
Investigation Publication Author List
Investigation Publication Title
Investigation Publication Status
Investigation Publication Status Term Accession Number
Investigation Publication Status Term Source REF
INVESTIGATION CONTACTS
Investigation Person Last Name
Investigation Person Mid Initials
Investigation Person First Name
Investigation Person Address
Investigation Person Phone
Investigation Person Fax
Investigation Person Email
Investigation Person Affiliation
Investigation Person Roles
Investigation Person Roles Term Accession Number
Investigation Person Roles Term Source REF
STUDY
Study Identifier	10.1038/sdata.2016.76
Study Title	Building two indica rice reference genomes with PacBio long-read and Illumina paired-end sequencing data
Study Submission Date	22/04/2016
Study Public Release Date	13/09/2016
Study Description	http://www.nature.com/articles/sdata201676#abstract
Study File Name	s_study_Zhang.txt
Comment[Subject Keywords]	//;//;///
Comment[Manuscript Licence]	CC BY-4.0
Comment[Experimental Metadata Licence]	CC0
Comment[Supplementary Information File Name]	Supplementary Tables	
Comment[Supplementary Information File Type]	vnd.openxmlformats-officedocument.spreadsheetml.sheet	x-zip-compressed
Comment[Supplementary Information File URL]	http://www.nature.com/articles/sdata201676#supplementary-information	http://www.nature.com/articles/sdata201676#supplementary-information
Comment[Data Repository]	NCBI Sequence Read Archive;NCBI Sequence Read Archive;NCBI Assembly;NCBI Assembly;NCBI Sequence Read Archive;NCBI Assembly;NCBI Assembly
Comment[Data Record Accession]	SRP071597;SRP071598;GCA_001623345;GCA_001623365;SRP071944;GCA_001618795;GCA_001618785
Comment[Data Record URI]	http://www.ncbi.nlm.nih.gov/sra/?term=SRP071597;http://www.ncbi.nlm.nih.gov/sra/?term=SRP071598;http://www.ncbi.nlm.nih.gov/assembly/GCA_001623345.1/;http://www.ncbi.nlm.nih.gov/assembly/GCA_001623365.1/;http://www.ncbi.nlm.nih.gov/sra/?term=SRP071944;http://www.ncbi.nlm.nih.gov/assembly/GCA_001618795.1/;http://www.ncbi.nlm.nih.gov/assembly/GCA_001618785.1/
STUDY DESIGN DESCRIPTORS
Study Design Type	strain comparison design	genome assembly
Study Design Type Term Accession Number	OBI:0001464	ERO:0000609
Study Design Type Term Source REF	OBI	ERO
STUDY PUBLICATIONS
Study PubMed ID	""	""
Study Publication DOI	doi:10.1534/genetics.113.159970	doi:10.1073/pnas.1611012113
Study Publication Author List	""	""
Study Publication Title	""	""
Study Publication Status	published	published
Study Publication Status Term Accession Number		
Study Publication Status Term Source REF		
STUDY FACTORS
Study Factor Name	strain
Study Factor Type	selectively maintained organism
Study Factor Type Term Accession Number	OBI:0001185
Study Factor Type Term Source REF	OBI
STUDY ASSAYS
Study Assay Measurement Type	reference genome data	whole genome sequencing
Study Assay Measurement Type Term Accession Number	ERO:0002173	ERO:0002016
Study Assay Measurement Type Term Source REF	ERO	ERO
Study Assay Technology Type	DNA sequencing	DNA sequencing
Study Assay Technology Type Term Accession Number	OBI:0000626	OBI:0000626
Study Assay Technology Type Term Source REF	OBI	OBI
Study Assay Technology Platform	PacBio	Illumina HiSeq2000
Study Assay File Name	a_PacBio_Zhang.txt	a_Illumina_Zhang.txt
STUDY PROTOCOLS
Study Protocol Name	BAC library construction and end-sequencing	Physical maps	PacBio BAC clone sequencing	Raw read production with PacBio	Plant material, DNA library construction for Illumina sequencing	Illumina reads preprocessing and de novo assembly	PacBio data assembly and BAC sequence identification
Study Protocol Type	library preparation	protocol	DNA sequencing	information processor function	library preparation	sequence assembly process	sequence assembly process
Study Protocol Type Term Accession Number	OBI:0000711	OBI:0000272	OBI:0000626	OBI:0000392	OBI:0000711	OBI:0001872	OBI:0001872
Study Protocol Type Term Source REF	OBI	OBI	OBI	OBI	OBI	OBI	OBI
Study Protocol Description							
Study Protocol URI	""	""	""	""	""	""	""
Study Protocol Version							
Study Protocol Parameters Name	""	""	""	""	""	""	""
Study Protocol Parameters Name Term Accession Number	""	""	""	""	""	""	""
Study Protocol Parameters Name Term Source REF	""	""	""	""	""	""	""
Study Protocol Components Name	""	""	""	""	""	""	""
Study Protocol Components Type	""	""	""	""	""	""	""
Study Protocol Components Type Term Accession Number	""	""	""	""	""	""	""
Study Protocol Components Type Term Source REF	""	""	""	""	""	""	""
STUDY CONTACTS
Study Person Last Name	Zhang	Chen	Sun	Kudrna	Copetti	Li	Mu	Jiao	Xing	Lee	Talag	Song	Du	Xie	Luo	Maldonado	Goicoechea	Xiong	Wu	Xing	Zhou	Yu	Zhao	Wang	Yu	Luo	Hurtado	Danowitz	Wing	Zhang
Study Person First Name	Jianwei	Ling-Ling	Shuai	Dave	Dario	Weiming	Ting	Wen-Biao	Feng	Seunghee	Jayson	Jia-Ming	Bogu	Weibo	Meizhong	Carlos Ernesto	Jose Luis	Lizhong	Changyin	Yongzhong	Dao-xiu	Sibin	Yu	Gongwei	Yeisoo	Yijie	Beatriz Elena Padilla	Ann	Rod A.	Qifa
Study Person Mid Initials																														
Study Person Email	""	""	""	""	""	""	""	""	""	""	""	""	""	""	""	""	""	""	""	""	""	""	""	""	""	""	""	""	rwing@mail.arizona.edu	qifazh@mail.hzau.edu.cn
Study Person Phone																														
Study Person Fax																														
Study Person Address																														
Study Person Affiliation	National Key Laboratory of Crop Genetic Improvement, Huazhong Agricultural University, Wuhan 430070, China	National Key Laboratory of Crop Genetic Improvement, Huazhong Agricultural University, Wuhan 430070, China	National Key Laboratory of Crop Genetic Improvement, Huazhong Agricultural University, Wuhan 430070, China	Arizona Genomics Institute and BIO5 Institute, School of Plant Sciences, University of Arizona, Tucson, Arizona 85721, USA	Arizona Genomics Institute and BIO5 Institute, School of Plant Sciences, University of Arizona, Tucson, Arizona 85721, USA	National Key Laboratory of Crop Genetic Improvement, Huazhong Agricultural University, Wuhan 430070, China	National Key Laboratory of Crop Genetic Improvement, Huazhong Agricultural University, Wuhan 430070, China	National Key Laboratory of Crop Genetic Improvement, Huazhong Agricultural University, Wuhan 430070, China	National Key Laboratory of Crop Genetic Improvement, Huazhong Agricultural University, Wuhan 430070, China	Arizona Genomics Institute and BIO5 Institute, School of Plant Sciences, University of Arizona, Tucson, Arizona 85721, USA	Arizona Genomics Institute and BIO5 Institute, School of Plant Sciences, University of Arizona, Tucson, Arizona 85721, USA	National Key Laboratory of Crop Genetic Improvement, Huazhong Agricultural University, Wuhan 430070, China	National Key Laboratory of Crop Genetic Improvement, Huazhong Agricultural University, Wuhan 430070, China	National Key Laboratory of Crop Genetic Improvement, Huazhong Agricultural University, Wuhan 430070, China	National Key Laboratory of Crop Genetic Improvement, Huazhong Agricultural University, Wuhan 430070, China	Arizona Genomics Institute and BIO5 Institute, School of Plant Sciences, University of Arizona, Tucson, Arizona 85721, USA	Arizona Genomics Institute and BIO5 Institute, School of Plant Sciences, University of Arizona, Tucson, Arizona 85721, USA	National Key Laboratory of Crop Genetic Improvement, Huazhong Agricultural University, Wuhan 430070, China	National Key Laboratory of Crop Genetic Improvement, Huazhong Agricultural University, Wuhan 430070, China	National Key Laboratory of Crop Genetic Improvement, Huazhong Agricultural University, Wuhan 430070, China	National Key Laboratory of Crop Genetic Improvement, Huazhong Agricultural University, Wuhan 430070, China	National Key Laboratory of Crop Genetic Improvement, Huazhong Agricultural University, Wuhan 430070, China	National Key Laboratory of Crop Genetic Improvement, Huazhong Agricultural University, Wuhan 430070, China	National Key Laboratory of Crop Genetic Improvement, Huazhong Agricultural University, Wuhan 430070, China	Arizona Genomics Institute and BIO5 Institute, School of Plant Sciences, University of Arizona, Tucson, Arizona 85721, USA	National Key Laboratory of Crop Genetic Improvement, Huazhong Agricultural University, Wuhan 430070, China	Arizona Genomics Institute and BIO5 Institute, School of Plant Sciences, University of Arizona, Tucson, Arizona 85721, USA	Arizona Genomics Institute and BIO5 Institute, School of Plant Sciences, University of Arizona, Tucson, Arizona 85721, USA	Arizona Genomics Institute and BIO5 Institute, School of Plant Sciences, University of Arizona, Tucson, Arizona 85721, USA	National Key Laboratory of Crop Genetic Improvement, Huazhong Agricultural University, Wuhan 430070, China
Study Person Roles																														
Study Person Roles Term Accession Number																														
Study Person Roles Term Source REF																														
Comment[Study Person ORCID]																														
Comment[Funder]																														
Comment[FundRef ID]																														
Comment[Funder Term Source REF]																														
Comment[Grant Identifier]																														
