# Supplementary material for: Building two indica rice reference genomes with PacBio long-read and Illumina paired-end sequencing data
Source: Sci Data. 2016 Sep 13;3:160076. doi: 10.1038/sdata.2016.76 (PMC5020871; doi:10.1038/sdata.2016.76)
Supplement: Supplementary file 2 [file sdata201676-isa1.zip › s_study_Zhang.txt]

Source Name	Characteristics[organism]	Term Source REF	Term Accession Number	Protocol REF	Protocol REF	Sample Name	Factor Value[strain]
OSIZBa BAC library	Oryza sativa Indica Group	NCBITAXON		BAC library construction and end-sequencing	Physical maps	ZS97	ZS97
OSIABa BAC library	Oryza sativa Indica Group	NCBITAXON		BAC library construction and end-sequencing	Physical maps	MH63	MH63
