# Supplementary material for: Building two indica rice reference genomes with PacBio long-read and Illumina paired-end sequencing data
Source: Sci Data. 2016 Sep 13;3:160076. doi: 10.1038/sdata.2016.76 (PMC5020871; doi:10.1038/sdata.2016.76)
Supplement: Supplementary file 2 [file sdata201676-isa1.zip › a_PacBio_Zhang.txt]

Sample Name	Protocol REF	Protocol REF	Assay Name	Raw Data File	Comment[Data Repository]	Comment[Data Record Accession]	Comment[Data Record URI]	Protocol REF	Derived Data File	Comment[Data Repository]	Comment[Data Record Accession]	Comment[Data Record URI]	Factor Value[strain]
ZS97	PacBio BAC clone sequencing	Raw read production with PacBio	SRX1624630	SRX1624630	NCBI Sequence Read Archive	SRP071597	http://www.ncbi.nlm.nih.gov/sra/?term=SRP071597	PacBio data assembly and BAC sequence identification	GCA_001623355.1	NCBI Assembly	GCA_001623345	http://www.ncbi.nlm.nih.gov/assembly/GCA_001623345.1/	ZS97
ZS97	PacBio BAC clone sequencing	Raw read production with PacBio	SRX1624631	SRX1624631	NCBI Sequence Read Archive	SRP071597	http://www.ncbi.nlm.nih.gov/sra/?term=SRP071597	PacBio data assembly and BAC sequence identification	GCA_001623355.1	NCBI Assembly	GCA_001623345	http://www.ncbi.nlm.nih.gov/assembly/GCA_001623345.1/	ZS97
ZS97	PacBio BAC clone sequencing	Raw read production with PacBio	SRX1624632	SRX1624632	NCBI Sequence Read Archive	SRP071597	http://www.ncbi.nlm.nih.gov/sra/?term=SRP071597	PacBio data assembly and BAC sequence identification	GCA_001623355.1	NCBI Assembly	GCA_001623345	http://www.ncbi.nlm.nih.gov/assembly/GCA_001623345.1/	ZS97
ZS97	PacBio BAC clone sequencing	Raw read production with PacBio	SRX1624633	SRX1624633	NCBI Sequence Read Archive	SRP071597	http://www.ncbi.nlm.nih.gov/sra/?term=SRP071597	PacBio data assembly and BAC sequence identification	GCA_001623355.1	NCBI Assembly	GCA_001623345	http://www.ncbi.nlm.nih.gov/assembly/GCA_001623345.1/	ZS97
ZS97	PacBio BAC clone sequencing	Raw read production with PacBio	SRX1624634	SRX1624634	NCBI Sequence Read Archive	SRP071597	http://www.ncbi.nlm.nih.gov/sra/?term=SRP071597	PacBio data assembly and BAC sequence identification	GCA_001623355.1	NCBI Assembly	GCA_001623345	http://www.ncbi.nlm.nih.gov/assembly/GCA_001623345.1/	ZS97
ZS97	PacBio BAC clone sequencing	Raw read production with PacBio	SRX1624635	SRX1624635	NCBI Sequence Read Archive	SRP071597	http://www.ncbi.nlm.nih.gov/sra/?term=SRP071597	PacBio data assembly and BAC sequence identification	GCA_001623355.1	NCBI Assembly	GCA_001623345	http://www.ncbi.nlm.nih.gov/assembly/GCA_001623345.1/	ZS97
ZS97	PacBio BAC clone sequencing	Raw read production with PacBio	SRX1624636	SRX1624636	NCBI Sequence Read Archive	SRP071597	http://www.ncbi.nlm.nih.gov/sra/?term=SRP071597	PacBio data assembly and BAC sequence identification	GCA_001623355.1	NCBI Assembly	GCA_001623345	http://www.ncbi.nlm.nih.gov/assembly/GCA_001623345.1/	ZS97
ZS97	PacBio BAC clone sequencing	Raw read production with PacBio	SRX1624637	SRX1624637	NCBI Sequence Read Archive	SRP071597	http://www.ncbi.nlm.nih.gov/sra/?term=SRP071597	PacBio data assembly and BAC sequence identification	GCA_001623355.1	NCBI Assembly	GCA_001623345	http://www.ncbi.nlm.nih.gov/assembly/GCA_001623345.1/	ZS97
ZS97	PacBio BAC clone sequencing	Raw read production with PacBio	SRX1624638	SRX1624638	NCBI Sequence Read Archive	SRP071597	http://www.ncbi.nlm.nih.gov/sra/?term=SRP071597	PacBio data assembly and BAC sequence identification	GCA_001623355.1	NCBI Assembly	GCA_001623345	http://www.ncbi.nlm.nih.gov/assembly/GCA_001623345.1/	ZS97
ZS97	PacBio BAC clone sequencing	Raw read production with PacBio	SRX1624639	SRX1624639	NCBI Sequence Read Archive	SRP071597	http://www.ncbi.nlm.nih.gov/sra/?term=SRP071597	PacBio data assembly and BAC sequence identification	GCA_001623355.1	NCBI Assembly	GCA_001623345	http://www.ncbi.nlm.nih.gov/assembly/GCA_001623345.1/	ZS97
ZS97	PacBio BAC clone sequencing	Raw read production with PacBio	SRX1624640	SRX1624640	NCBI Sequence Read Archive	SRP071597	http://www.ncbi.nlm.nih.gov/sra/?term=SRP071597	PacBio data assembly and BAC sequence identification	GCA_001623355.1	NCBI Assembly	GCA_001623345	http://www.ncbi.nlm.nih.gov/assembly/GCA_001623345.1/	ZS97
ZS97	PacBio BAC clone sequencing	Raw read production with PacBio	SRX1624641	SRX1624641	NCBI Sequence Read Archive	SRP071597	http://www.ncbi.nlm.nih.gov/sra/?term=SRP071597	PacBio data assembly and BAC sequence identification	GCA_001623355.1	NCBI Assembly	GCA_001623345	http://www.ncbi.nlm.nih.gov/assembly/GCA_001623345.1/	ZS97
ZS97	PacBio BAC clone sequencing	Raw read production with PacBio	SRX1624642	SRX1624642	NCBI Sequence Read Archive	SRP071597	http://www.ncbi.nlm.nih.gov/sra/?term=SRP071597	PacBio data assembly and BAC sequence identification	GCA_001623355.1	NCBI Assembly	GCA_001623345	http://www.ncbi.nlm.nih.gov/assembly/GCA_001623345.1/	ZS97
ZS97	PacBio BAC clone sequencing	Raw read production with PacBio	SRX1624643	SRX1624643	NCBI Sequence Read Archive	SRP071597	http://www.ncbi.nlm.nih.gov/sra/?term=SRP071597	PacBio data assembly and BAC sequence identification	GCA_001623355.1	NCBI Assembly	GCA_001623345	http://www.ncbi.nlm.nih.gov/assembly/GCA_001623345.1/	ZS97
ZS97	PacBio BAC clone sequencing	Raw read production with PacBio	SRX1624644	SRX1624644	NCBI Sequence Read Archive	SRP071597	http://www.ncbi.nlm.nih.gov/sra/?term=SRP071597	PacBio data assembly and BAC sequence identification	GCA_001623355.1	NCBI Assembly	GCA_001623345	http://www.ncbi.nlm.nih.gov/assembly/GCA_001623345.1/	ZS97
ZS97	PacBio BAC clone sequencing	Raw read production with PacBio	SRX1624645	SRX1624645	NCBI Sequence Read Archive	SRP071597	http://www.ncbi.nlm.nih.gov/sra/?term=SRP071597	PacBio data assembly and BAC sequence identification	GCA_001623355.1	NCBI Assembly	GCA_001623345	http://www.ncbi.nlm.nih.gov/assembly/GCA_001623345.1/	ZS97
ZS97	PacBio BAC clone sequencing	Raw read production with PacBio	SRX1624646	SRX1624646	NCBI Sequence Read Archive	SRP071597	http://www.ncbi.nlm.nih.gov/sra/?term=SRP071597	PacBio data assembly and BAC sequence identification	GCA_001623355.1	NCBI Assembly	GCA_001623345	http://www.ncbi.nlm.nih.gov/assembly/GCA_001623345.1/	ZS97
ZS97	PacBio BAC clone sequencing	Raw read production with PacBio	SRX1624647	SRX1624647	NCBI Sequence Read Archive	SRP071597	http://www.ncbi.nlm.nih.gov/sra/?term=SRP071597	PacBio data assembly and BAC sequence identification	GCA_001623355.1	NCBI Assembly	GCA_001623345	http://www.ncbi.nlm.nih.gov/assembly/GCA_001623345.1/	ZS97
ZS97	PacBio BAC clone sequencing	Raw read production with PacBio	SRX1624648	SRX1624648	NCBI Sequence Read Archive	SRP071597	http://www.ncbi.nlm.nih.gov/sra/?term=SRP071597	PacBio data assembly and BAC sequence identification	GCA_001623355.1	NCBI Assembly	GCA_001623345	http://www.ncbi.nlm.nih.gov/assembly/GCA_001623345.1/	ZS97
ZS97	PacBio BAC clone sequencing	Raw read production with PacBio	SRX1624649	SRX1624649	NCBI Sequence Read Archive	SRP071597	http://www.ncbi.nlm.nih.gov/sra/?term=SRP071597	PacBio data assembly and BAC sequence identification	GCA_001623355.1	NCBI Assembly	GCA_001623345	http://www.ncbi.nlm.nih.gov/assembly/GCA_001623345.1/	ZS97
ZS97	PacBio BAC clone sequencing	Raw read production with PacBio	SRX1624650	SRX1624650	NCBI Sequence Read Archive	SRP071597	http://www.ncbi.nlm.nih.gov/sra/?term=SRP071597	PacBio data assembly and BAC sequence identification	GCA_001623355.1	NCBI Assembly	GCA_001623345	http://www.ncbi.nlm.nih.gov/assembly/GCA_001623345.1/	ZS97
ZS97	PacBio BAC clone sequencing	Raw read production with PacBio	SRX1624651	SRX1624651	NCBI Sequence Read Archive	SRP071597	http://www.ncbi.nlm.nih.gov/sra/?term=SRP071597	PacBio data assembly and BAC sequence identification	GCA_001623355.1	NCBI Assembly	GCA_001623345	http://www.ncbi.nlm.nih.gov/assembly/GCA_001623345.1/	ZS97
ZS97	PacBio BAC clone sequencing	Raw read production with PacBio	SRX1624652	SRX1624652	NCBI Sequence Read Archive	SRP071597	http://www.ncbi.nlm.nih.gov/sra/?term=SRP071597	PacBio data assembly and BAC sequence identification	GCA_001623355.1	NCBI Assembly	GCA_001623345	http://www.ncbi.nlm.nih.gov/assembly/GCA_001623345.1/	ZS97
ZS97	PacBio BAC clone sequencing	Raw read production with PacBio	SRX1624653	SRX1624653	NCBI Sequence Read Archive	SRP071597	http://www.ncbi.nlm.nih.gov/sra/?term=SRP071597	PacBio data assembly and BAC sequence identification	GCA_001623355.1	NCBI Assembly	GCA_001623345	http://www.ncbi.nlm.nih.gov/assembly/GCA_001623345.1/	ZS97
ZS97	PacBio BAC clone sequencing	Raw read production with PacBio	SRX1624654	SRX1624654	NCBI Sequence Read Archive	SRP071597	http://www.ncbi.nlm.nih.gov/sra/?term=SRP071597	PacBio data assembly and BAC sequence identification	GCA_001623355.1	NCBI Assembly	GCA_001623345	http://www.ncbi.nlm.nih.gov/assembly/GCA_001623345.1/	ZS97
ZS97	PacBio BAC clone sequencing	Raw read production with PacBio	SRX1624655	SRX1624655	NCBI Sequence Read Archive	SRP071597	http://www.ncbi.nlm.nih.gov/sra/?term=SRP071597	PacBio data assembly and BAC sequence identification	GCA_001623355.1	NCBI Assembly	GCA_001623345	http://www.ncbi.nlm.nih.gov/assembly/GCA_001623345.1/	ZS97
ZS97	PacBio BAC clone sequencing	Raw read production with PacBio	SRX1624656	SRX1624656	NCBI Sequence Read Archive	SRP071597	http://www.ncbi.nlm.nih.gov/sra/?term=SRP071597	PacBio data assembly and BAC sequence identification	GCA_001623355.1	NCBI Assembly	GCA_001623345	http://www.ncbi.nlm.nih.gov/assembly/GCA_001623345.1/	ZS97
ZS97	PacBio BAC clone sequencing	Raw read production with PacBio	SRX1624657	SRX1624657	NCBI Sequence Read Archive	SRP071597	http://www.ncbi.nlm.nih.gov/sra/?term=SRP071597	PacBio data assembly and BAC sequence identification	GCA_001623355.1	NCBI Assembly	GCA_001623345	http://www.ncbi.nlm.nih.gov/assembly/GCA_001623345.1/	ZS97
ZS97	PacBio BAC clone sequencing	Raw read production with PacBio	SRX1624658	SRX1624658	NCBI Sequence Read Archive	SRP071597	http://www.ncbi.nlm.nih.gov/sra/?term=SRP071597	PacBio data assembly and BAC sequence identification	GCA_001623355.1	NCBI Assembly	GCA_001623345	http://www.ncbi.nlm.nih.gov/assembly/GCA_001623345.1/	ZS97
ZS97	PacBio BAC clone sequencing	Raw read production with PacBio	SRX1624659	SRX1624659	NCBI Sequence Read Archive	SRP071597	http://www.ncbi.nlm.nih.gov/sra/?term=SRP071597	PacBio data assembly and BAC sequence identification	GCA_001623355.1	NCBI Assembly	GCA_001623345	http://www.ncbi.nlm.nih.gov/assembly/GCA_001623345.1/	ZS97
ZS97	PacBio BAC clone sequencing	Raw read production with PacBio	SRX1624660	SRX1624660	NCBI Sequence Read Archive	SRP071597	http://www.ncbi.nlm.nih.gov/sra/?term=SRP071597	PacBio data assembly and BAC sequence identification	GCA_001623355.1	NCBI Assembly	GCA_001623345	http://www.ncbi.nlm.nih.gov/assembly/GCA_001623345.1/	ZS97
ZS97	PacBio BAC clone sequencing	Raw read production with PacBio	SRX1624661	SRX1624661	NCBI Sequence Read Archive	SRP071597	http://www.ncbi.nlm.nih.gov/sra/?term=SRP071597	PacBio data assembly and BAC sequence identification	GCA_001623355.1	NCBI Assembly	GCA_001623345	http://www.ncbi.nlm.nih.gov/assembly/GCA_001623345.1/	ZS97
ZS97	PacBio BAC clone sequencing	Raw read production with PacBio	SRX1624662	SRX1624662	NCBI Sequence Read Archive	SRP071597	http://www.ncbi.nlm.nih.gov/sra/?term=SRP071597	PacBio data assembly and BAC sequence identification	GCA_001623355.1	NCBI Assembly	GCA_001623345	http://www.ncbi.nlm.nih.gov/assembly/GCA_001623345.1/	ZS97
ZS97	PacBio BAC clone sequencing	Raw read production with PacBio	SRX1624663	SRX1624663	NCBI Sequence Read Archive	SRP071597	http://www.ncbi.nlm.nih.gov/sra/?term=SRP071597	PacBio data assembly and BAC sequence identification	GCA_001623355.1	NCBI Assembly	GCA_001623345	http://www.ncbi.nlm.nih.gov/assembly/GCA_001623345.1/	ZS97
ZS97	PacBio BAC clone sequencing	Raw read production with PacBio	SRX1624664	SRX1624664	NCBI Sequence Read Archive	SRP071597	http://www.ncbi.nlm.nih.gov/sra/?term=SRP071597	PacBio data assembly and BAC sequence identification	GCA_001623355.1	NCBI Assembly	GCA_001623345	http://www.ncbi.nlm.nih.gov/assembly/GCA_001623345.1/	ZS97
ZS97	PacBio BAC clone sequencing	Raw read production with PacBio	SRX1624665	SRX1624665	NCBI Sequence Read Archive	SRP071597	http://www.ncbi.nlm.nih.gov/sra/?term=SRP071597	PacBio data assembly and BAC sequence identification	GCA_001623355.1	NCBI Assembly	GCA_001623345	http://www.ncbi.nlm.nih.gov/assembly/GCA_001623345.1/	ZS97
ZS97	PacBio BAC clone sequencing	Raw read production with PacBio	SRX1624666	SRX1624666	NCBI Sequence Read Archive	SRP071597	http://www.ncbi.nlm.nih.gov/sra/?term=SRP071597	PacBio data assembly and BAC sequence identification	GCA_001623355.1	NCBI Assembly	GCA_001623345	http://www.ncbi.nlm.nih.gov/assembly/GCA_001623345.1/	ZS97
ZS97	PacBio BAC clone sequencing	Raw read production with PacBio	SRX1624667	SRX1624667	NCBI Sequence Read Archive	SRP071597	http://www.ncbi.nlm.nih.gov/sra/?term=SRP071597	PacBio data assembly and BAC sequence identification	GCA_001623355.1	NCBI Assembly	GCA_001623345	http://www.ncbi.nlm.nih.gov/assembly/GCA_001623345.1/	ZS97
ZS97	PacBio BAC clone sequencing	Raw read production with PacBio	SRX1624668	SRX1624668	NCBI Sequence Read Archive	SRP071597	http://www.ncbi.nlm.nih.gov/sra/?term=SRP071597	PacBio data assembly and BAC sequence identification	GCA_001623355.1	NCBI Assembly	GCA_001623345	http://www.ncbi.nlm.nih.gov/assembly/GCA_001623345.1/	ZS97
ZS97	PacBio BAC clone sequencing	Raw read production with PacBio	SRX1624669	SRX1624669	NCBI Sequence Read Archive	SRP071597	http://www.ncbi.nlm.nih.gov/sra/?term=SRP071597	PacBio data assembly and BAC sequence identification	GCA_001623355.1	NCBI Assembly	GCA_001623345	http://www.ncbi.nlm.nih.gov/assembly/GCA_001623345.1/	ZS97
ZS97	PacBio BAC clone sequencing	Raw read production with PacBio	SRX1624670	SRX1624670	NCBI Sequence Read Archive	SRP071597	http://www.ncbi.nlm.nih.gov/sra/?term=SRP071597	PacBio data assembly and BAC sequence identification	GCA_001623355.1	NCBI Assembly	GCA_001623345	http://www.ncbi.nlm.nih.gov/assembly/GCA_001623345.1/	ZS97
ZS97	PacBio BAC clone sequencing	Raw read production with PacBio	SRX1624671	SRX1624671	NCBI Sequence Read Archive	SRP071597	http://www.ncbi.nlm.nih.gov/sra/?term=SRP071597	PacBio data assembly and BAC sequence identification	GCA_001623355.1	NCBI Assembly	GCA_001623345	http://www.ncbi.nlm.nih.gov/assembly/GCA_001623345.1/	ZS97
ZS97	PacBio BAC clone sequencing	Raw read production with PacBio	SRX1624672	SRX1624672	NCBI Sequence Read Archive	SRP071597	http://www.ncbi.nlm.nih.gov/sra/?term=SRP071597	PacBio data assembly and BAC sequence identification	GCA_001623355.1	NCBI Assembly	GCA_001623345	http://www.ncbi.nlm.nih.gov/assembly/GCA_001623345.1/	ZS97
ZS97	PacBio BAC clone sequencing	Raw read production with PacBio	SRX1624673	SRX1624673	NCBI Sequence Read Archive	SRP071597	http://www.ncbi.nlm.nih.gov/sra/?term=SRP071597	PacBio data assembly and BAC sequence identification	GCA_001623355.1	NCBI Assembly	GCA_001623345	http://www.ncbi.nlm.nih.gov/assembly/GCA_001623345.1/	ZS97
ZS97	PacBio BAC clone sequencing	Raw read production with PacBio	SRX1624674	SRX1624674	NCBI Sequence Read Archive	SRP071597	http://www.ncbi.nlm.nih.gov/sra/?term=SRP071597	PacBio data assembly and BAC sequence identification	GCA_001623355.1	NCBI Assembly	GCA_001623345	http://www.ncbi.nlm.nih.gov/assembly/GCA_001623345.1/	ZS97
ZS97	PacBio BAC clone sequencing	Raw read production with PacBio	SRX1624675	SRX1624675	NCBI Sequence Read Archive	SRP071597	http://www.ncbi.nlm.nih.gov/sra/?term=SRP071597	PacBio data assembly and BAC sequence identification	GCA_001623355.1	NCBI Assembly	GCA_001623345	http://www.ncbi.nlm.nih.gov/assembly/GCA_001623345.1/	ZS97
ZS97	PacBio BAC clone sequencing	Raw read production with PacBio	SRX1624676	SRX1624676	NCBI Sequence Read Archive	SRP071597	http://www.ncbi.nlm.nih.gov/sra/?term=SRP071597	PacBio data assembly and BAC sequence identification	GCA_001623355.1	NCBI Assembly	GCA_001623345	http://www.ncbi.nlm.nih.gov/assembly/GCA_001623345.1/	ZS97
ZS97	PacBio BAC clone sequencing	Raw read production with PacBio	SRX1624677	SRX1624677	NCBI Sequence Read Archive	SRP071597	http://www.ncbi.nlm.nih.gov/sra/?term=SRP071597	PacBio data assembly and BAC sequence identification	GCA_001623355.1	NCBI Assembly	GCA_001623345	http://www.ncbi.nlm.nih.gov/assembly/GCA_001623345.1/	ZS97
ZS97	PacBio BAC clone sequencing	Raw read production with PacBio	SRX1624678	SRX1624678	NCBI Sequence Read Archive	SRP071597	http://www.ncbi.nlm.nih.gov/sra/?term=SRP071597	PacBio data assembly and BAC sequence identification	GCA_001623355.1	NCBI Assembly	GCA_001623345	http://www.ncbi.nlm.nih.gov/assembly/GCA_001623345.1/	ZS97
ZS97	PacBio BAC clone sequencing	Raw read production with PacBio	SRX1624679	SRX1624679	NCBI Sequence Read Archive	SRP071597	http://www.ncbi.nlm.nih.gov/sra/?term=SRP071597	PacBio data assembly and BAC sequence identification	GCA_001623355.1	NCBI Assembly	GCA_001623345	http://www.ncbi.nlm.nih.gov/assembly/GCA_001623345.1/	ZS97
ZS97	PacBio BAC clone sequencing	Raw read production with PacBio	SRX1624680	SRX1624680	NCBI Sequence Read Archive	SRP071597	http://www.ncbi.nlm.nih.gov/sra/?term=SRP071597	PacBio data assembly and BAC sequence identification	GCA_001623355.1	NCBI Assembly	GCA_001623345	http://www.ncbi.nlm.nih.gov/assembly/GCA_001623345.1/	ZS97
ZS97	PacBio BAC clone sequencing	Raw read production with PacBio	SRX1624681	SRX1624681	NCBI Sequence Read Archive	SRP071597	http://www.ncbi.nlm.nih.gov/sra/?term=SRP071597	PacBio data assembly and BAC sequence identification	GCA_001623355.1	NCBI Assembly	GCA_001623345	http://www.ncbi.nlm.nih.gov/assembly/GCA_001623345.1/	ZS97
ZS97	PacBio BAC clone sequencing	Raw read production with PacBio	SRX1624682	SRX1624682	NCBI Sequence Read Archive	SRP071597	http://www.ncbi.nlm.nih.gov/sra/?term=SRP071597	PacBio data assembly and BAC sequence identification	GCA_001623355.1	NCBI Assembly	GCA_001623345	http://www.ncbi.nlm.nih.gov/assembly/GCA_001623345.1/	ZS97
ZS97	PacBio BAC clone sequencing	Raw read production with PacBio	SRX1624683	SRX1624683	NCBI Sequence Read Archive	SRP071597	http://www.ncbi.nlm.nih.gov/sra/?term=SRP071597	PacBio data assembly and BAC sequence identification	GCA_001623355.1	NCBI Assembly	GCA_001623345	http://www.ncbi.nlm.nih.gov/assembly/GCA_001623345.1/	ZS97
ZS97	PacBio BAC clone sequencing	Raw read production with PacBio	SRX1624684	SRX1624684	NCBI Sequence Read Archive	SRP071597	http://www.ncbi.nlm.nih.gov/sra/?term=SRP071597	PacBio data assembly and BAC sequence identification	GCA_001623355.1	NCBI Assembly	GCA_001623345	http://www.ncbi.nlm.nih.gov/assembly/GCA_001623345.1/	ZS97
ZS97	PacBio BAC clone sequencing	Raw read production with PacBio	SRX1624685	SRX1624685	NCBI Sequence Read Archive	SRP071597	http://www.ncbi.nlm.nih.gov/sra/?term=SRP071597	PacBio data assembly and BAC sequence identification	GCA_001623355.1	NCBI Assembly	GCA_001623345	http://www.ncbi.nlm.nih.gov/assembly/GCA_001623345.1/	ZS97
ZS97	PacBio BAC clone sequencing	Raw read production with PacBio	SRX1624686	SRX1624686	NCBI Sequence Read Archive	SRP071597	http://www.ncbi.nlm.nih.gov/sra/?term=SRP071597	PacBio data assembly and BAC sequence identification	GCA_001623355.1	NCBI Assembly	GCA_001623345	http://www.ncbi.nlm.nih.gov/assembly/GCA_001623345.1/	ZS97
ZS97	PacBio BAC clone sequencing	Raw read production with PacBio	SRX1624687	SRX1624687	NCBI Sequence Read Archive	SRP071597	http://www.ncbi.nlm.nih.gov/sra/?term=SRP071597	PacBio data assembly and BAC sequence identification	GCA_001623355.1	NCBI Assembly	GCA_001623345	http://www.ncbi.nlm.nih.gov/assembly/GCA_001623345.1/	ZS97
ZS97	PacBio BAC clone sequencing	Raw read production with PacBio	SRX1624688	SRX1624688	NCBI Sequence Read Archive	SRP071597	http://www.ncbi.nlm.nih.gov/sra/?term=SRP071597	PacBio data assembly and BAC sequence identification	GCA_001623355.1	NCBI Assembly	GCA_001623345	http://www.ncbi.nlm.nih.gov/assembly/GCA_001623345.1/	ZS97
ZS97	PacBio BAC clone sequencing	Raw read production with PacBio	SRX1624689	SRX1624689	NCBI Sequence Read Archive	SRP071597	http://www.ncbi.nlm.nih.gov/sra/?term=SRP071597	PacBio data assembly and BAC sequence identification	GCA_001623355.1	NCBI Assembly	GCA_001623345	http://www.ncbi.nlm.nih.gov/assembly/GCA_001623345.1/	ZS97
ZS97	PacBio BAC clone sequencing	Raw read production with PacBio	SRX1624690	SRX1624690	NCBI Sequence Read Archive	SRP071597	http://www.ncbi.nlm.nih.gov/sra/?term=SRP071597	PacBio data assembly and BAC sequence identification	GCA_001623355.1	NCBI Assembly	GCA_001623345	http://www.ncbi.nlm.nih.gov/assembly/GCA_001623345.1/	ZS97
ZS97	PacBio BAC clone sequencing	Raw read production with PacBio	SRX1624691	SRX1624691	NCBI Sequence Read Archive	SRP071597	http://www.ncbi.nlm.nih.gov/sra/?term=SRP071597	PacBio data assembly and BAC sequence identification	GCA_001623355.1	NCBI Assembly	GCA_001623345	http://www.ncbi.nlm.nih.gov/assembly/GCA_001623345.1/	ZS97
ZS97	PacBio BAC clone sequencing	Raw read production with PacBio	SRX1624692	SRX1624692	NCBI Sequence Read Archive	SRP071597	http://www.ncbi.nlm.nih.gov/sra/?term=SRP071597	PacBio data assembly and BAC sequence identification	GCA_001623355.1	NCBI Assembly	GCA_001623345	http://www.ncbi.nlm.nih.gov/assembly/GCA_001623345.1/	ZS97
ZS97	PacBio BAC clone sequencing	Raw read production with PacBio	SRX1624693	SRX1624693	NCBI Sequence Read Archive	SRP071597	http://www.ncbi.nlm.nih.gov/sra/?term=SRP071597	PacBio data assembly and BAC sequence identification	GCA_001623355.1	NCBI Assembly	GCA_001623345	http://www.ncbi.nlm.nih.gov/assembly/GCA_001623345.1/	ZS97
ZS97	PacBio BAC clone sequencing	Raw read production with PacBio	SRX1624694	SRX1624694	NCBI Sequence Read Archive	SRP071597	http://www.ncbi.nlm.nih.gov/sra/?term=SRP071597	PacBio data assembly and BAC sequence identification	GCA_001623355.1	NCBI Assembly	GCA_001623345	http://www.ncbi.nlm.nih.gov/assembly/GCA_001623345.1/	ZS97
ZS97	PacBio BAC clone sequencing	Raw read production with PacBio	SRX1624695	SRX1624695	NCBI Sequence Read Archive	SRP071597	http://www.ncbi.nlm.nih.gov/sra/?term=SRP071597	PacBio data assembly and BAC sequence identification	GCA_001623355.1	NCBI Assembly	GCA_001623345	http://www.ncbi.nlm.nih.gov/assembly/GCA_001623345.1/	ZS97
ZS97	PacBio BAC clone sequencing	Raw read production with PacBio	SRX1624696	SRX1624696	NCBI Sequence Read Archive	SRP071597	http://www.ncbi.nlm.nih.gov/sra/?term=SRP071597	PacBio data assembly and BAC sequence identification	GCA_001623355.1	NCBI Assembly	GCA_001623345	http://www.ncbi.nlm.nih.gov/assembly/GCA_001623345.1/	ZS97
ZS97	PacBio BAC clone sequencing	Raw read production with PacBio	SRX1624697	SRX1624697	NCBI Sequence Read Archive	SRP071597	http://www.ncbi.nlm.nih.gov/sra/?term=SRP071597	PacBio data assembly and BAC sequence identification	GCA_001623355.1	NCBI Assembly	GCA_001623345	http://www.ncbi.nlm.nih.gov/assembly/GCA_001623345.1/	ZS97
ZS97	PacBio BAC clone sequencing	Raw read production with PacBio	SRX1624698	SRX1624698	NCBI Sequence Read Archive	SRP071597	http://www.ncbi.nlm.nih.gov/sra/?term=SRP071597	PacBio data assembly and BAC sequence identification	GCA_001623355.1	NCBI Assembly	GCA_001623345	http://www.ncbi.nlm.nih.gov/assembly/GCA_001623345.1/	ZS97
ZS97	PacBio BAC clone sequencing	Raw read production with PacBio	SRX1624699	SRX1624699	NCBI Sequence Read Archive	SRP071597	http://www.ncbi.nlm.nih.gov/sra/?term=SRP071597	PacBio data assembly and BAC sequence identification	GCA_001623355.1	NCBI Assembly	GCA_001623345	http://www.ncbi.nlm.nih.gov/assembly/GCA_001623345.1/	ZS97
ZS97	PacBio BAC clone sequencing	Raw read production with PacBio	SRX1624700	SRX1624700	NCBI Sequence Read Archive	SRP071597	http://www.ncbi.nlm.nih.gov/sra/?term=SRP071597	PacBio data assembly and BAC sequence identification	GCA_001623355.1	NCBI Assembly	GCA_001623345	http://www.ncbi.nlm.nih.gov/assembly/GCA_001623345.1/	ZS97
ZS97	PacBio BAC clone sequencing	Raw read production with PacBio	SRX1624701	SRX1624701	NCBI Sequence Read Archive	SRP071597	http://www.ncbi.nlm.nih.gov/sra/?term=SRP071597	PacBio data assembly and BAC sequence identification	GCA_001623355.1	NCBI Assembly	GCA_001623345	http://www.ncbi.nlm.nih.gov/assembly/GCA_001623345.1/	ZS97
ZS97	PacBio BAC clone sequencing	Raw read production with PacBio	SRX1624702	SRX1624702	NCBI Sequence Read Archive	SRP071597	http://www.ncbi.nlm.nih.gov/sra/?term=SRP071597	PacBio data assembly and BAC sequence identification	GCA_001623355.1	NCBI Assembly	GCA_001623345	http://www.ncbi.nlm.nih.gov/assembly/GCA_001623345.1/	ZS97
ZS97	PacBio BAC clone sequencing	Raw read production with PacBio	SRX1624703	SRX1624703	NCBI Sequence Read Archive	SRP071597	http://www.ncbi.nlm.nih.gov/sra/?term=SRP071597	PacBio data assembly and BAC sequence identification	GCA_001623355.1	NCBI Assembly	GCA_001623345	http://www.ncbi.nlm.nih.gov/assembly/GCA_001623345.1/	ZS97
ZS97	PacBio BAC clone sequencing	Raw read production with PacBio	SRX1624704	SRX1624704	NCBI Sequence Read Archive	SRP071597	http://www.ncbi.nlm.nih.gov/sra/?term=SRP071597	PacBio data assembly and BAC sequence identification	GCA_001623355.1	NCBI Assembly	GCA_001623345	http://www.ncbi.nlm.nih.gov/assembly/GCA_001623345.1/	ZS97
ZS97	PacBio BAC clone sequencing	Raw read production with PacBio	SRX1624705	SRX1624705	NCBI Sequence Read Archive	SRP071597	http://www.ncbi.nlm.nih.gov/sra/?term=SRP071597	PacBio data assembly and BAC sequence identification	GCA_001623355.1	NCBI Assembly	GCA_001623345	http://www.ncbi.nlm.nih.gov/assembly/GCA_001623345.1/	ZS97
ZS97	PacBio BAC clone sequencing	Raw read production with PacBio	SRX1624706	SRX1624706	NCBI Sequence Read Archive	SRP071597	http://www.ncbi.nlm.nih.gov/sra/?term=SRP071597	PacBio data assembly and BAC sequence identification	GCA_001623355.1	NCBI Assembly	GCA_001623345	http://www.ncbi.nlm.nih.gov/assembly/GCA_001623345.1/	ZS97
ZS97	PacBio BAC clone sequencing	Raw read production with PacBio	SRX1624707	SRX1624707	NCBI Sequence Read Archive	SRP071597	http://www.ncbi.nlm.nih.gov/sra/?term=SRP071597	PacBio data assembly and BAC sequence identification	GCA_001623355.1	NCBI Assembly	GCA_001623345	http://www.ncbi.nlm.nih.gov/assembly/GCA_001623345.1/	ZS97
ZS97	PacBio BAC clone sequencing	Raw read production with PacBio	SRX1624708	SRX1624708	NCBI Sequence Read Archive	SRP071597	http://www.ncbi.nlm.nih.gov/sra/?term=SRP071597	PacBio data assembly and BAC sequence identification	GCA_001623355.1	NCBI Assembly	GCA_001623345	http://www.ncbi.nlm.nih.gov/assembly/GCA_001623345.1/	ZS97
ZS97	PacBio BAC clone sequencing	Raw read production with PacBio	SRX1624709	SRX1624709	NCBI Sequence Read Archive	SRP071597	http://www.ncbi.nlm.nih.gov/sra/?term=SRP071597	PacBio data assembly and BAC sequence identification	GCA_001623355.1	NCBI Assembly	GCA_001623345	http://www.ncbi.nlm.nih.gov/assembly/GCA_001623345.1/	ZS97
ZS97	PacBio BAC clone sequencing	Raw read production with PacBio	SRX1624710	SRX1624710	NCBI Sequence Read Archive	SRP071597	http://www.ncbi.nlm.nih.gov/sra/?term=SRP071597	PacBio data assembly and BAC sequence identification	GCA_001623355.1	NCBI Assembly	GCA_001623345	http://www.ncbi.nlm.nih.gov/assembly/GCA_001623345.1/	ZS97
ZS97	PacBio BAC clone sequencing	Raw read production with PacBio	SRX1624711	SRX1624711	NCBI Sequence Read Archive	SRP071597	http://www.ncbi.nlm.nih.gov/sra/?term=SRP071597	PacBio data assembly and BAC sequence identification	GCA_001623355.1	NCBI Assembly	GCA_001623345	http://www.ncbi.nlm.nih.gov/assembly/GCA_001623345.1/	ZS97
ZS97	PacBio BAC clone sequencing	Raw read production with PacBio	SRX1624712	SRX1624712	NCBI Sequence Read Archive	SRP071597	http://www.ncbi.nlm.nih.gov/sra/?term=SRP071597	PacBio data assembly and BAC sequence identification	GCA_001623355.1	NCBI Assembly	GCA_001623345	http://www.ncbi.nlm.nih.gov/assembly/GCA_001623345.1/	ZS97
ZS97	PacBio BAC clone sequencing	Raw read production with PacBio	SRX1624713	SRX1624713	NCBI Sequence Read Archive	SRP071597	http://www.ncbi.nlm.nih.gov/sra/?term=SRP071597	PacBio data assembly and BAC sequence identification	GCA_001623355.1	NCBI Assembly	GCA_001623345	http://www.ncbi.nlm.nih.gov/assembly/GCA_001623345.1/	ZS97
ZS97	PacBio BAC clone sequencing	Raw read production with PacBio	SRX1624714	SRX1624714	NCBI Sequence Read Archive	SRP071597	http://www.ncbi.nlm.nih.gov/sra/?term=SRP071597	PacBio data assembly and BAC sequence identification	GCA_001623355.1	NCBI Assembly	GCA_001623345	http://www.ncbi.nlm.nih.gov/assembly/GCA_001623345.1/	ZS97
ZS97	PacBio BAC clone sequencing	Raw read production with PacBio	SRX1624715	SRX1624715	NCBI Sequence Read Archive	SRP071597	http://www.ncbi.nlm.nih.gov/sra/?term=SRP071597	PacBio data assembly and BAC sequence identification	GCA_001623355.1	NCBI Assembly	GCA_001623345	http://www.ncbi.nlm.nih.gov/assembly/GCA_001623345.1/	ZS97
ZS97	PacBio BAC clone sequencing	Raw read production with PacBio	SRX1624716	SRX1624716	NCBI Sequence Read Archive	SRP071597	http://www.ncbi.nlm.nih.gov/sra/?term=SRP071597	PacBio data assembly and BAC sequence identification	GCA_001623355.1	NCBI Assembly	GCA_001623345	http://www.ncbi.nlm.nih.gov/assembly/GCA_001623345.1/	ZS97
ZS97	PacBio BAC clone sequencing	Raw read production with PacBio	SRX1624717	SRX1624717	NCBI Sequence Read Archive	SRP071597	http://www.ncbi.nlm.nih.gov/sra/?term=SRP071597	PacBio data assembly and BAC sequence identification	GCA_001623355.1	NCBI Assembly	GCA_001623345	http://www.ncbi.nlm.nih.gov/assembly/GCA_001623345.1/	ZS97
ZS97	PacBio BAC clone sequencing	Raw read production with PacBio	SRX1624718	SRX1624718	NCBI Sequence Read Archive	SRP071597	http://www.ncbi.nlm.nih.gov/sra/?term=SRP071597	PacBio data assembly and BAC sequence identification	GCA_001623355.1	NCBI Assembly	GCA_001623345	http://www.ncbi.nlm.nih.gov/assembly/GCA_001623345.1/	ZS97
ZS97	PacBio BAC clone sequencing	Raw read production with PacBio	SRX1624719	SRX1624719	NCBI Sequence Read Archive	SRP071597	http://www.ncbi.nlm.nih.gov/sra/?term=SRP071597	PacBio data assembly and BAC sequence identification	GCA_001623355.1	NCBI Assembly	GCA_001623345	http://www.ncbi.nlm.nih.gov/assembly/GCA_001623345.1/	ZS97
ZS97	PacBio BAC clone sequencing	Raw read production with PacBio	SRX1624720	SRX1624720	NCBI Sequence Read Archive	SRP071597	http://www.ncbi.nlm.nih.gov/sra/?term=SRP071597	PacBio data assembly and BAC sequence identification	GCA_001623355.1	NCBI Assembly	GCA_001623345	http://www.ncbi.nlm.nih.gov/assembly/GCA_001623345.1/	ZS97
ZS97	PacBio BAC clone sequencing	Raw read production with PacBio	SRX1624721	SRX1624721	NCBI Sequence Read Archive	SRP071597	http://www.ncbi.nlm.nih.gov/sra/?term=SRP071597	PacBio data assembly and BAC sequence identification	GCA_001623355.1	NCBI Assembly	GCA_001623345	http://www.ncbi.nlm.nih.gov/assembly/GCA_001623345.1/	ZS97
ZS97	PacBio BAC clone sequencing	Raw read production with PacBio	SRX1624722	SRX1624722	NCBI Sequence Read Archive	SRP071597	http://www.ncbi.nlm.nih.gov/sra/?term=SRP071597	PacBio data assembly and BAC sequence identification	GCA_001623355.1	NCBI Assembly	GCA_001623345	http://www.ncbi.nlm.nih.gov/assembly/GCA_001623345.1/	ZS97
ZS97	PacBio BAC clone sequencing	Raw read production with PacBio	SRX1624723	SRX1624723	NCBI Sequence Read Archive	SRP071597	http://www.ncbi.nlm.nih.gov/sra/?term=SRP071597	PacBio data assembly and BAC sequence identification	GCA_001623355.1	NCBI Assembly	GCA_001623345	http://www.ncbi.nlm.nih.gov/assembly/GCA_001623345.1/	ZS97
ZS97	PacBio BAC clone sequencing	Raw read production with PacBio	SRX1624724	SRX1624724	NCBI Sequence Read Archive	SRP071597	http://www.ncbi.nlm.nih.gov/sra/?term=SRP071597	PacBio data assembly and BAC sequence identification	GCA_001623355.1	NCBI Assembly	GCA_001623345	http://www.ncbi.nlm.nih.gov/assembly/GCA_001623345.1/	ZS97
ZS97	PacBio BAC clone sequencing	Raw read production with PacBio	SRX1624725	SRX1624725	NCBI Sequence Read Archive	SRP071597	http://www.ncbi.nlm.nih.gov/sra/?term=SRP071597	PacBio data assembly and BAC sequence identification	GCA_001623355.1	NCBI Assembly	GCA_001623345	http://www.ncbi.nlm.nih.gov/assembly/GCA_001623345.1/	ZS97
ZS97	PacBio BAC clone sequencing	Raw read production with PacBio	SRX1624726	SRX1624726	NCBI Sequence Read Archive	SRP071597	http://www.ncbi.nlm.nih.gov/sra/?term=SRP071597	PacBio data assembly and BAC sequence identification	GCA_001623355.1	NCBI Assembly	GCA_001623345	http://www.ncbi.nlm.nih.gov/assembly/GCA_001623345.1/	ZS97
ZS97	PacBio BAC clone sequencing	Raw read production with PacBio	SRX1624727	SRX1624727	NCBI Sequence Read Archive	SRP071597	http://www.ncbi.nlm.nih.gov/sra/?term=SRP071597	PacBio data assembly and BAC sequence identification	GCA_001623355.1	NCBI Assembly	GCA_001623345	http://www.ncbi.nlm.nih.gov/assembly/GCA_001623345.1/	ZS97
ZS97	PacBio BAC clone sequencing	Raw read production with PacBio	SRX1624728	SRX1624728	NCBI Sequence Read Archive	SRP071597	http://www.ncbi.nlm.nih.gov/sra/?term=SRP071597	PacBio data assembly and BAC sequence identification	GCA_001623355.1	NCBI Assembly	GCA_001623345	http://www.ncbi.nlm.nih.gov/assembly/GCA_001623345.1/	ZS97
ZS97	PacBio BAC clone sequencing	Raw read production with PacBio	SRX1624729	SRX1624729	NCBI Sequence Read Archive	SRP071597	http://www.ncbi.nlm.nih.gov/sra/?term=SRP071597	PacBio data assembly and BAC sequence identification	GCA_001623355.1	NCBI Assembly	GCA_001623345	http://www.ncbi.nlm.nih.gov/assembly/GCA_001623345.1/	ZS97
ZS97	PacBio BAC clone sequencing	Raw read production with PacBio	SRX1624730	SRX1624730	NCBI Sequence Read Archive	SRP071597	http://www.ncbi.nlm.nih.gov/sra/?term=SRP071597	PacBio data assembly and BAC sequence identification	GCA_001623355.1	NCBI Assembly	GCA_001623345	http://www.ncbi.nlm.nih.gov/assembly/GCA_001623345.1/	ZS97
ZS97	PacBio BAC clone sequencing	Raw read production with PacBio	SRX1624731	SRX1624731	NCBI Sequence Read Archive	SRP071597	http://www.ncbi.nlm.nih.gov/sra/?term=SRP071597	PacBio data assembly and BAC sequence identification	GCA_001623355.1	NCBI Assembly	GCA_001623345	http://www.ncbi.nlm.nih.gov/assembly/GCA_001623345.1/	ZS97
ZS97	PacBio BAC clone sequencing	Raw read production with PacBio	SRX1624732	SRX1624732	NCBI Sequence Read Archive	SRP071597	http://www.ncbi.nlm.nih.gov/sra/?term=SRP071597	PacBio data assembly and BAC sequence identification	GCA_001623355.1	NCBI Assembly	GCA_001623345	http://www.ncbi.nlm.nih.gov/assembly/GCA_001623345.1/	ZS97
ZS97	PacBio BAC clone sequencing	Raw read production with PacBio	SRX1624733	SRX1624733	NCBI Sequence Read Archive	SRP071597	http://www.ncbi.nlm.nih.gov/sra/?term=SRP071597	PacBio data assembly and BAC sequence identification	GCA_001623355.1	NCBI Assembly	GCA_001623345	http://www.ncbi.nlm.nih.gov/assembly/GCA_001623345.1/	ZS97
ZS97	PacBio BAC clone sequencing	Raw read production with PacBio	SRX1624734	SRX1624734	NCBI Sequence Read Archive	SRP071597	http://www.ncbi.nlm.nih.gov/sra/?term=SRP071597	PacBio data assembly and BAC sequence identification	GCA_001623355.1	NCBI Assembly	GCA_001623345	http://www.ncbi.nlm.nih.gov/assembly/GCA_001623345.1/	ZS97
ZS97	PacBio BAC clone sequencing	Raw read production with PacBio	SRX1624735	SRX1624735	NCBI Sequence Read Archive	SRP071597	http://www.ncbi.nlm.nih.gov/sra/?term=SRP071597	PacBio data assembly and BAC sequence identification	GCA_001623355.1	NCBI Assembly	GCA_001623345	http://www.ncbi.nlm.nih.gov/assembly/GCA_001623345.1/	ZS97
ZS97	PacBio BAC clone sequencing	Raw read production with PacBio	SRX1624736	SRX1624736	NCBI Sequence Read Archive	SRP071597	http://www.ncbi.nlm.nih.gov/sra/?term=SRP071597	PacBio data assembly and BAC sequence identification	GCA_001623355.1	NCBI Assembly	GCA_001623345	http://www.ncbi.nlm.nih.gov/assembly/GCA_001623345.1/	ZS97
ZS97	PacBio BAC clone sequencing	Raw read production with PacBio	SRX1624737	SRX1624737	NCBI Sequence Read Archive	SRP071597	http://www.ncbi.nlm.nih.gov/sra/?term=SRP071597	PacBio data assembly and BAC sequence identification	GCA_001623355.1	NCBI Assembly	GCA_001623345	http://www.ncbi.nlm.nih.gov/assembly/GCA_001623345.1/	ZS97
ZS97	PacBio BAC clone sequencing	Raw read production with PacBio	SRX1624738	SRX1624738	NCBI Sequence Read Archive	SRP071597	http://www.ncbi.nlm.nih.gov/sra/?term=SRP071597	PacBio data assembly and BAC sequence identification	GCA_001623355.1	NCBI Assembly	GCA_001623345	http://www.ncbi.nlm.nih.gov/assembly/GCA_001623345.1/	ZS97
ZS97	PacBio BAC clone sequencing	Raw read production with PacBio	SRX1624739	SRX1624739	NCBI Sequence Read Archive	SRP071597	http://www.ncbi.nlm.nih.gov/sra/?term=SRP071597	PacBio data assembly and BAC sequence identification	GCA_001623355.1	NCBI Assembly	GCA_001623345	http://www.ncbi.nlm.nih.gov/assembly/GCA_001623345.1/	ZS97
ZS97	PacBio BAC clone sequencing	Raw read production with PacBio	SRX1624740	SRX1624740	NCBI Sequence Read Archive	SRP071597	http://www.ncbi.nlm.nih.gov/sra/?term=SRP071597	PacBio data assembly and BAC sequence identification	GCA_001623355.1	NCBI Assembly	GCA_001623345	http://www.ncbi.nlm.nih.gov/assembly/GCA_001623345.1/	ZS97
ZS97	PacBio BAC clone sequencing	Raw read production with PacBio	SRX1624741	SRX1624741	NCBI Sequence Read Archive	SRP071597	http://www.ncbi.nlm.nih.gov/sra/?term=SRP071597	PacBio data assembly and BAC sequence identification	GCA_001623355.1	NCBI Assembly	GCA_001623345	http://www.ncbi.nlm.nih.gov/assembly/GCA_001623345.1/	ZS97
ZS97	PacBio BAC clone sequencing	Raw read production with PacBio	SRX1624742	SRX1624742	NCBI Sequence Read Archive	SRP071597	http://www.ncbi.nlm.nih.gov/sra/?term=SRP071597	PacBio data assembly and BAC sequence identification	GCA_001623355.1	NCBI Assembly	GCA_001623345	http://www.ncbi.nlm.nih.gov/assembly/GCA_001623345.1/	ZS97
ZS97	PacBio BAC clone sequencing	Raw read production with PacBio	SRX1624743	SRX1624743	NCBI Sequence Read Archive	SRP071597	http://www.ncbi.nlm.nih.gov/sra/?term=SRP071597	PacBio data assembly and BAC sequence identification	GCA_001623355.1	NCBI Assembly	GCA_001623345	http://www.ncbi.nlm.nih.gov/assembly/GCA_001623345.1/	ZS97
ZS97	PacBio BAC clone sequencing	Raw read production with PacBio	SRX1624744	SRX1624744	NCBI Sequence Read Archive	SRP071597	http://www.ncbi.nlm.nih.gov/sra/?term=SRP071597	PacBio data assembly and BAC sequence identification	GCA_001623355.1	NCBI Assembly	GCA_001623345	http://www.ncbi.nlm.nih.gov/assembly/GCA_001623345.1/	ZS97
ZS97	PacBio BAC clone sequencing	Raw read production with PacBio	SRX1624745	SRX1624745	NCBI Sequence Read Archive	SRP071597	http://www.ncbi.nlm.nih.gov/sra/?term=SRP071597	PacBio data assembly and BAC sequence identification	GCA_001623355.1	NCBI Assembly	GCA_001623345	http://www.ncbi.nlm.nih.gov/assembly/GCA_001623345.1/	ZS97
ZS97	PacBio BAC clone sequencing	Raw read production with PacBio	SRX1624746	SRX1624746	NCBI Sequence Read Archive	SRP071597	http://www.ncbi.nlm.nih.gov/sra/?term=SRP071597	PacBio data assembly and BAC sequence identification	GCA_001623355.1	NCBI Assembly	GCA_001623345	http://www.ncbi.nlm.nih.gov/assembly/GCA_001623345.1/	ZS97
ZS97	PacBio BAC clone sequencing	Raw read production with PacBio	SRX1624747	SRX1624747	NCBI Sequence Read Archive	SRP071597	http://www.ncbi.nlm.nih.gov/sra/?term=SRP071597	PacBio data assembly and BAC sequence identification	GCA_001623355.1	NCBI Assembly	GCA_001623345	http://www.ncbi.nlm.nih.gov/assembly/GCA_001623345.1/	ZS97
ZS97	PacBio BAC clone sequencing	Raw read production with PacBio	SRX1624748	SRX1624748	NCBI Sequence Read Archive	SRP071597	http://www.ncbi.nlm.nih.gov/sra/?term=SRP071597	PacBio data assembly and BAC sequence identification	GCA_001623355.1	NCBI Assembly	GCA_001623345	http://www.ncbi.nlm.nih.gov/assembly/GCA_001623345.1/	ZS97
ZS97	PacBio BAC clone sequencing	Raw read production with PacBio	SRX1624749	SRX1624749	NCBI Sequence Read Archive	SRP071597	http://www.ncbi.nlm.nih.gov/sra/?term=SRP071597	PacBio data assembly and BAC sequence identification	GCA_001623355.1	NCBI Assembly	GCA_001623345	http://www.ncbi.nlm.nih.gov/assembly/GCA_001623345.1/	ZS97
ZS97	PacBio BAC clone sequencing	Raw read production with PacBio	SRX1624750	SRX1624750	NCBI Sequence Read Archive	SRP071597	http://www.ncbi.nlm.nih.gov/sra/?term=SRP071597	PacBio data assembly and BAC sequence identification	GCA_001623355.1	NCBI Assembly	GCA_001623345	http://www.ncbi.nlm.nih.gov/assembly/GCA_001623345.1/	ZS97
ZS97	PacBio BAC clone sequencing	Raw read production with PacBio	SRX1624751	SRX1624751	NCBI Sequence Read Archive	SRP071597	http://www.ncbi.nlm.nih.gov/sra/?term=SRP071597	PacBio data assembly and BAC sequence identification	GCA_001623355.1	NCBI Assembly	GCA_001623345	http://www.ncbi.nlm.nih.gov/assembly/GCA_001623345.1/	ZS97
ZS97	PacBio BAC clone sequencing	Raw read production with PacBio	SRX1624752	SRX1624752	NCBI Sequence Read Archive	SRP071597	http://www.ncbi.nlm.nih.gov/sra/?term=SRP071597	PacBio data assembly and BAC sequence identification	GCA_001623355.1	NCBI Assembly	GCA_001623345	http://www.ncbi.nlm.nih.gov/assembly/GCA_001623345.1/	ZS97
ZS97	PacBio BAC clone sequencing	Raw read production with PacBio	SRX1624753	SRX1624753	NCBI Sequence Read Archive	SRP071597	http://www.ncbi.nlm.nih.gov/sra/?term=SRP071597	PacBio data assembly and BAC sequence identification	GCA_001623355.1	NCBI Assembly	GCA_001623345	http://www.ncbi.nlm.nih.gov/assembly/GCA_001623345.1/	ZS97
ZS97	PacBio BAC clone sequencing	Raw read production with PacBio	SRX1624754	SRX1624754	NCBI Sequence Read Archive	SRP071597	http://www.ncbi.nlm.nih.gov/sra/?term=SRP071597	PacBio data assembly and BAC sequence identification	GCA_001623355.1	NCBI Assembly	GCA_001623345	http://www.ncbi.nlm.nih.gov/assembly/GCA_001623345.1/	ZS97
ZS97	PacBio BAC clone sequencing	Raw read production with PacBio	SRX1624755	SRX1624755	NCBI Sequence Read Archive	SRP071597	http://www.ncbi.nlm.nih.gov/sra/?term=SRP071597	PacBio data assembly and BAC sequence identification	GCA_001623355.1	NCBI Assembly	GCA_001623345	http://www.ncbi.nlm.nih.gov/assembly/GCA_001623345.1/	ZS97
ZS97	PacBio BAC clone sequencing	Raw read production with PacBio	SRX1624756	SRX1624756	NCBI Sequence Read Archive	SRP071597	http://www.ncbi.nlm.nih.gov/sra/?term=SRP071597	PacBio data assembly and BAC sequence identification	GCA_001623355.1	NCBI Assembly	GCA_001623345	http://www.ncbi.nlm.nih.gov/assembly/GCA_001623345.1/	ZS97
ZS97	PacBio BAC clone sequencing	Raw read production with PacBio	SRX1624757	SRX1624757	NCBI Sequence Read Archive	SRP071597	http://www.ncbi.nlm.nih.gov/sra/?term=SRP071597	PacBio data assembly and BAC sequence identification	GCA_001623355.1	NCBI Assembly	GCA_001623345	http://www.ncbi.nlm.nih.gov/assembly/GCA_001623345.1/	ZS97
ZS97	PacBio BAC clone sequencing	Raw read production with PacBio	SRX1624758	SRX1624758	NCBI Sequence Read Archive	SRP071597	http://www.ncbi.nlm.nih.gov/sra/?term=SRP071597	PacBio data assembly and BAC sequence identification	GCA_001623355.1	NCBI Assembly	GCA_001623345	http://www.ncbi.nlm.nih.gov/assembly/GCA_001623345.1/	ZS97
ZS97	PacBio BAC clone sequencing	Raw read production with PacBio	SRX1624759	SRX1624759	NCBI Sequence Read Archive	SRP071597	http://www.ncbi.nlm.nih.gov/sra/?term=SRP071597	PacBio data assembly and BAC sequence identification	GCA_001623355.1	NCBI Assembly	GCA_001623345	http://www.ncbi.nlm.nih.gov/assembly/GCA_001623345.1/	ZS97
ZS97	PacBio BAC clone sequencing	Raw read production with PacBio	SRX1624760	SRX1624760	NCBI Sequence Read Archive	SRP071597	http://www.ncbi.nlm.nih.gov/sra/?term=SRP071597	PacBio data assembly and BAC sequence identification	GCA_001623355.1	NCBI Assembly	GCA_001623345	http://www.ncbi.nlm.nih.gov/assembly/GCA_001623345.1/	ZS97
ZS97	PacBio BAC clone sequencing	Raw read production with PacBio	SRX1624761	SRX1624761	NCBI Sequence Read Archive	SRP071597	http://www.ncbi.nlm.nih.gov/sra/?term=SRP071597	PacBio data assembly and BAC sequence identification	GCA_001623355.1	NCBI Assembly	GCA_001623345	http://www.ncbi.nlm.nih.gov/assembly/GCA_001623345.1/	ZS97
ZS97	PacBio BAC clone sequencing	Raw read production with PacBio	SRX1624762	SRX1624762	NCBI Sequence Read Archive	SRP071597	http://www.ncbi.nlm.nih.gov/sra/?term=SRP071597	PacBio data assembly and BAC sequence identification	GCA_001623355.1	NCBI Assembly	GCA_001623345	http://www.ncbi.nlm.nih.gov/assembly/GCA_001623345.1/	ZS97
ZS97	PacBio BAC clone sequencing	Raw read production with PacBio	SRX1624763	SRX1624763	NCBI Sequence Read Archive	SRP071597	http://www.ncbi.nlm.nih.gov/sra/?term=SRP071597	PacBio data assembly and BAC sequence identification	GCA_001623355.1	NCBI Assembly	GCA_001623345	http://www.ncbi.nlm.nih.gov/assembly/GCA_001623345.1/	ZS97
ZS97	PacBio BAC clone sequencing	Raw read production with PacBio	SRX1624764	SRX1624764	NCBI Sequence Read Archive	SRP071597	http://www.ncbi.nlm.nih.gov/sra/?term=SRP071597	PacBio data assembly and BAC sequence identification	GCA_001623355.1	NCBI Assembly	GCA_001623345	http://www.ncbi.nlm.nih.gov/assembly/GCA_001623345.1/	ZS97
ZS97	PacBio BAC clone sequencing	Raw read production with PacBio	SRX1624765	SRX1624765	NCBI Sequence Read Archive	SRP071597	http://www.ncbi.nlm.nih.gov/sra/?term=SRP071597	PacBio data assembly and BAC sequence identification	GCA_001623355.1	NCBI Assembly	GCA_001623345	http://www.ncbi.nlm.nih.gov/assembly/GCA_001623345.1/	ZS97
ZS97	PacBio BAC clone sequencing	Raw read production with PacBio	SRX1624766	SRX1624766	NCBI Sequence Read Archive	SRP071597	http://www.ncbi.nlm.nih.gov/sra/?term=SRP071597	PacBio data assembly and BAC sequence identification	GCA_001623355.1	NCBI Assembly	GCA_001623345	http://www.ncbi.nlm.nih.gov/assembly/GCA_001623345.1/	ZS97
ZS97	PacBio BAC clone sequencing	Raw read production with PacBio	SRX1624767	SRX1624767	NCBI Sequence Read Archive	SRP071597	http://www.ncbi.nlm.nih.gov/sra/?term=SRP071597	PacBio data assembly and BAC sequence identification	GCA_001623355.1	NCBI Assembly	GCA_001623345	http://www.ncbi.nlm.nih.gov/assembly/GCA_001623345.1/	ZS97
ZS97	PacBio BAC clone sequencing	Raw read production with PacBio	SRX1624768	SRX1624768	NCBI Sequence Read Archive	SRP071597	http://www.ncbi.nlm.nih.gov/sra/?term=SRP071597	PacBio data assembly and BAC sequence identification	GCA_001623355.1	NCBI Assembly	GCA_001623345	http://www.ncbi.nlm.nih.gov/assembly/GCA_001623345.1/	ZS97
ZS97	PacBio BAC clone sequencing	Raw read production with PacBio	SRX1624769	SRX1624769	NCBI Sequence Read Archive	SRP071597	http://www.ncbi.nlm.nih.gov/sra/?term=SRP071597	PacBio data assembly and BAC sequence identification	GCA_001623355.1	NCBI Assembly	GCA_001623345	http://www.ncbi.nlm.nih.gov/assembly/GCA_001623345.1/	ZS97
ZS97	PacBio BAC clone sequencing	Raw read production with PacBio	SRX1624770	SRX1624770	NCBI Sequence Read Archive	SRP071597	http://www.ncbi.nlm.nih.gov/sra/?term=SRP071597	PacBio data assembly and BAC sequence identification	GCA_001623355.1	NCBI Assembly	GCA_001623345	http://www.ncbi.nlm.nih.gov/assembly/GCA_001623345.1/	ZS97
ZS97	PacBio BAC clone sequencing	Raw read production with PacBio	SRX1624771	SRX1624771	NCBI Sequence Read Archive	SRP071597	http://www.ncbi.nlm.nih.gov/sra/?term=SRP071597	PacBio data assembly and BAC sequence identification	GCA_001623355.1	NCBI Assembly	GCA_001623345	http://www.ncbi.nlm.nih.gov/assembly/GCA_001623345.1/	ZS97
ZS97	PacBio BAC clone sequencing	Raw read production with PacBio	SRX1624772	SRX1624772	NCBI Sequence Read Archive	SRP071597	http://www.ncbi.nlm.nih.gov/sra/?term=SRP071597	PacBio data assembly and BAC sequence identification	GCA_001623355.1	NCBI Assembly	GCA_001623345	http://www.ncbi.nlm.nih.gov/assembly/GCA_001623345.1/	ZS97
ZS97	PacBio BAC clone sequencing	Raw read production with PacBio	SRX1624773	SRX1624773	NCBI Sequence Read Archive	SRP071597	http://www.ncbi.nlm.nih.gov/sra/?term=SRP071597	PacBio data assembly and BAC sequence identification	GCA_001623355.1	NCBI Assembly	GCA_001623345	http://www.ncbi.nlm.nih.gov/assembly/GCA_001623345.1/	ZS97
ZS97	PacBio BAC clone sequencing	Raw read production with PacBio	SRX1624774	SRX1624774	NCBI Sequence Read Archive	SRP071597	http://www.ncbi.nlm.nih.gov/sra/?term=SRP071597	PacBio data assembly and BAC sequence identification	GCA_001623355.1	NCBI Assembly	GCA_001623345	http://www.ncbi.nlm.nih.gov/assembly/GCA_001623345.1/	ZS97
ZS97	PacBio BAC clone sequencing	Raw read production with PacBio	SRX1624775	SRX1624775	NCBI Sequence Read Archive	SRP071597	http://www.ncbi.nlm.nih.gov/sra/?term=SRP071597	PacBio data assembly and BAC sequence identification	GCA_001623355.1	NCBI Assembly	GCA_001623345	http://www.ncbi.nlm.nih.gov/assembly/GCA_001623345.1/	ZS97
ZS97	PacBio BAC clone sequencing	Raw read production with PacBio	SRX1624776	SRX1624776	NCBI Sequence Read Archive	SRP071597	http://www.ncbi.nlm.nih.gov/sra/?term=SRP071597	PacBio data assembly and BAC sequence identification	GCA_001623355.1	NCBI Assembly	GCA_001623345	http://www.ncbi.nlm.nih.gov/assembly/GCA_001623345.1/	ZS97
ZS97	PacBio BAC clone sequencing	Raw read production with PacBio	SRX1624777	SRX1624777	NCBI Sequence Read Archive	SRP071597	http://www.ncbi.nlm.nih.gov/sra/?term=SRP071597	PacBio data assembly and BAC sequence identification	GCA_001623355.1	NCBI Assembly	GCA_001623345	http://www.ncbi.nlm.nih.gov/assembly/GCA_001623345.1/	ZS97
ZS97	PacBio BAC clone sequencing	Raw read production with PacBio	SRX1624778	SRX1624778	NCBI Sequence Read Archive	SRP071597	http://www.ncbi.nlm.nih.gov/sra/?term=SRP071597	PacBio data assembly and BAC sequence identification	GCA_001623355.1	NCBI Assembly	GCA_001623345	http://www.ncbi.nlm.nih.gov/assembly/GCA_001623345.1/	ZS97
ZS97	PacBio BAC clone sequencing	Raw read production with PacBio	SRX1624779	SRX1624779	NCBI Sequence Read Archive	SRP071597	http://www.ncbi.nlm.nih.gov/sra/?term=SRP071597	PacBio data assembly and BAC sequence identification	GCA_001623355.1	NCBI Assembly	GCA_001623345	http://www.ncbi.nlm.nih.gov/assembly/GCA_001623345.1/	ZS97
ZS97	PacBio BAC clone sequencing	Raw read production with PacBio	SRX1624780	SRX1624780	NCBI Sequence Read Archive	SRP071597	http://www.ncbi.nlm.nih.gov/sra/?term=SRP071597	PacBio data assembly and BAC sequence identification	GCA_001623355.1	NCBI Assembly	GCA_001623345	http://www.ncbi.nlm.nih.gov/assembly/GCA_001623345.1/	ZS97
ZS97	PacBio BAC clone sequencing	Raw read production with PacBio	SRX1624781	SRX1624781	NCBI Sequence Read Archive	SRP071597	http://www.ncbi.nlm.nih.gov/sra/?term=SRP071597	PacBio data assembly and BAC sequence identification	GCA_001623355.1	NCBI Assembly	GCA_001623345	http://www.ncbi.nlm.nih.gov/assembly/GCA_001623345.1/	ZS97
ZS97	PacBio BAC clone sequencing	Raw read production with PacBio	SRX1624782	SRX1624782	NCBI Sequence Read Archive	SRP071597	http://www.ncbi.nlm.nih.gov/sra/?term=SRP071597	PacBio data assembly and BAC sequence identification	GCA_001623355.1	NCBI Assembly	GCA_001623345	http://www.ncbi.nlm.nih.gov/assembly/GCA_001623345.1/	ZS97
ZS97	PacBio BAC clone sequencing	Raw read production with PacBio	SRX1624783	SRX1624783	NCBI Sequence Read Archive	SRP071597	http://www.ncbi.nlm.nih.gov/sra/?term=SRP071597	PacBio data assembly and BAC sequence identification	GCA_001623355.1	NCBI Assembly	GCA_001623345	http://www.ncbi.nlm.nih.gov/assembly/GCA_001623345.1/	ZS97
ZS97	PacBio BAC clone sequencing	Raw read production with PacBio	SRX1624784	SRX1624784	NCBI Sequence Read Archive	SRP071597	http://www.ncbi.nlm.nih.gov/sra/?term=SRP071597	PacBio data assembly and BAC sequence identification	GCA_001623355.1	NCBI Assembly	GCA_001623345	http://www.ncbi.nlm.nih.gov/assembly/GCA_001623345.1/	ZS97
ZS97	PacBio BAC clone sequencing	Raw read production with PacBio	SRX1624785	SRX1624785	NCBI Sequence Read Archive	SRP071597	http://www.ncbi.nlm.nih.gov/sra/?term=SRP071597	PacBio data assembly and BAC sequence identification	GCA_001623355.1	NCBI Assembly	GCA_001623345	http://www.ncbi.nlm.nih.gov/assembly/GCA_001623345.1/	ZS97
ZS97	PacBio BAC clone sequencing	Raw read production with PacBio	SRX1624786	SRX1624786	NCBI Sequence Read Archive	SRP071597	http://www.ncbi.nlm.nih.gov/sra/?term=SRP071597	PacBio data assembly and BAC sequence identification	GCA_001623355.1	NCBI Assembly	GCA_001623345	http://www.ncbi.nlm.nih.gov/assembly/GCA_001623345.1/	ZS97
ZS97	PacBio BAC clone sequencing	Raw read production with PacBio	SRX1624787	SRX1624787	NCBI Sequence Read Archive	SRP071597	http://www.ncbi.nlm.nih.gov/sra/?term=SRP071597	PacBio data assembly and BAC sequence identification	GCA_001623355.1	NCBI Assembly	GCA_001623345	http://www.ncbi.nlm.nih.gov/assembly/GCA_001623345.1/	ZS97
ZS97	PacBio BAC clone sequencing	Raw read production with PacBio	SRX1624788	SRX1624788	NCBI Sequence Read Archive	SRP071597	http://www.ncbi.nlm.nih.gov/sra/?term=SRP071597	PacBio data assembly and BAC sequence identification	GCA_001623355.1	NCBI Assembly	GCA_001623345	http://www.ncbi.nlm.nih.gov/assembly/GCA_001623345.1/	ZS97
ZS97	PacBio BAC clone sequencing	Raw read production with PacBio	SRX1624789	SRX1624789	NCBI Sequence Read Archive	SRP071597	http://www.ncbi.nlm.nih.gov/sra/?term=SRP071597	PacBio data assembly and BAC sequence identification	GCA_001623355.1	NCBI Assembly	GCA_001623345	http://www.ncbi.nlm.nih.gov/assembly/GCA_001623345.1/	ZS97
ZS97	PacBio BAC clone sequencing	Raw read production with PacBio	SRX1624790	SRX1624790	NCBI Sequence Read Archive	SRP071597	http://www.ncbi.nlm.nih.gov/sra/?term=SRP071597	PacBio data assembly and BAC sequence identification	GCA_001623355.1	NCBI Assembly	GCA_001623345	http://www.ncbi.nlm.nih.gov/assembly/GCA_001623345.1/	ZS97
ZS97	PacBio BAC clone sequencing	Raw read production with PacBio	SRX1624791	SRX1624791	NCBI Sequence Read Archive	SRP071597	http://www.ncbi.nlm.nih.gov/sra/?term=SRP071597	PacBio data assembly and BAC sequence identification	GCA_001623355.1	NCBI Assembly	GCA_001623345	http://www.ncbi.nlm.nih.gov/assembly/GCA_001623345.1/	ZS97
ZS97	PacBio BAC clone sequencing	Raw read production with PacBio	SRX1624792	SRX1624792	NCBI Sequence Read Archive	SRP071597	http://www.ncbi.nlm.nih.gov/sra/?term=SRP071597	PacBio data assembly and BAC sequence identification	GCA_001623355.1	NCBI Assembly	GCA_001623345	http://www.ncbi.nlm.nih.gov/assembly/GCA_001623345.1/	ZS97
ZS97	PacBio BAC clone sequencing	Raw read production with PacBio	SRX1624793	SRX1624793	NCBI Sequence Read Archive	SRP071597	http://www.ncbi.nlm.nih.gov/sra/?term=SRP071597	PacBio data assembly and BAC sequence identification	GCA_001623355.1	NCBI Assembly	GCA_001623345	http://www.ncbi.nlm.nih.gov/assembly/GCA_001623345.1/	ZS97
ZS97	PacBio BAC clone sequencing	Raw read production with PacBio	SRX1624794	SRX1624794	NCBI Sequence Read Archive	SRP071597	http://www.ncbi.nlm.nih.gov/sra/?term=SRP071597	PacBio data assembly and BAC sequence identification	GCA_001623355.1	NCBI Assembly	GCA_001623345	http://www.ncbi.nlm.nih.gov/assembly/GCA_001623345.1/	ZS97
ZS97	PacBio BAC clone sequencing	Raw read production with PacBio	SRX1624795	SRX1624795	NCBI Sequence Read Archive	SRP071597	http://www.ncbi.nlm.nih.gov/sra/?term=SRP071597	PacBio data assembly and BAC sequence identification	GCA_001623355.1	NCBI Assembly	GCA_001623345	http://www.ncbi.nlm.nih.gov/assembly/GCA_001623345.1/	ZS97
ZS97	PacBio BAC clone sequencing	Raw read production with PacBio	SRX1624796	SRX1624796	NCBI Sequence Read Archive	SRP071597	http://www.ncbi.nlm.nih.gov/sra/?term=SRP071597	PacBio data assembly and BAC sequence identification	GCA_001623355.1	NCBI Assembly	GCA_001623345	http://www.ncbi.nlm.nih.gov/assembly/GCA_001623345.1/	ZS97
ZS97	PacBio BAC clone sequencing	Raw read production with PacBio	SRX1624797	SRX1624797	NCBI Sequence Read Archive	SRP071597	http://www.ncbi.nlm.nih.gov/sra/?term=SRP071597	PacBio data assembly and BAC sequence identification	GCA_001623355.1	NCBI Assembly	GCA_001623345	http://www.ncbi.nlm.nih.gov/assembly/GCA_001623345.1/	ZS97
ZS97	PacBio BAC clone sequencing	Raw read production with PacBio	SRX1624798	SRX1624798	NCBI Sequence Read Archive	SRP071597	http://www.ncbi.nlm.nih.gov/sra/?term=SRP071597	PacBio data assembly and BAC sequence identification	GCA_001623355.1	NCBI Assembly	GCA_001623345	http://www.ncbi.nlm.nih.gov/assembly/GCA_001623345.1/	ZS97
ZS97	PacBio BAC clone sequencing	Raw read production with PacBio	SRX1624799	SRX1624799	NCBI Sequence Read Archive	SRP071597	http://www.ncbi.nlm.nih.gov/sra/?term=SRP071597	PacBio data assembly and BAC sequence identification	GCA_001623355.1	NCBI Assembly	GCA_001623345	http://www.ncbi.nlm.nih.gov/assembly/GCA_001623345.1/	ZS97
ZS97	PacBio BAC clone sequencing	Raw read production with PacBio	SRX1624800	SRX1624800	NCBI Sequence Read Archive	SRP071597	http://www.ncbi.nlm.nih.gov/sra/?term=SRP071597	PacBio data assembly and BAC sequence identification	GCA_001623355.1	NCBI Assembly	GCA_001623345	http://www.ncbi.nlm.nih.gov/assembly/GCA_001623345.1/	ZS97
ZS97	PacBio BAC clone sequencing	Raw read production with PacBio	SRX1624801	SRX1624801	NCBI Sequence Read Archive	SRP071597	http://www.ncbi.nlm.nih.gov/sra/?term=SRP071597	PacBio data assembly and BAC sequence identification	GCA_001623355.1	NCBI Assembly	GCA_001623345	http://www.ncbi.nlm.nih.gov/assembly/GCA_001623345.1/	ZS97
ZS97	PacBio BAC clone sequencing	Raw read production with PacBio	SRX1624802	SRX1624802	NCBI Sequence Read Archive	SRP071597	http://www.ncbi.nlm.nih.gov/sra/?term=SRP071597	PacBio data assembly and BAC sequence identification	GCA_001623355.1	NCBI Assembly	GCA_001623345	http://www.ncbi.nlm.nih.gov/assembly/GCA_001623345.1/	ZS97
ZS97	PacBio BAC clone sequencing	Raw read production with PacBio	SRX1624803	SRX1624803	NCBI Sequence Read Archive	SRP071597	http://www.ncbi.nlm.nih.gov/sra/?term=SRP071597	PacBio data assembly and BAC sequence identification	GCA_001623355.1	NCBI Assembly	GCA_001623345	http://www.ncbi.nlm.nih.gov/assembly/GCA_001623345.1/	ZS97
ZS97	PacBio BAC clone sequencing	Raw read production with PacBio	SRX1624804	SRX1624804	NCBI Sequence Read Archive	SRP071597	http://www.ncbi.nlm.nih.gov/sra/?term=SRP071597	PacBio data assembly and BAC sequence identification	GCA_001623355.1	NCBI Assembly	GCA_001623345	http://www.ncbi.nlm.nih.gov/assembly/GCA_001623345.1/	ZS97
ZS97	PacBio BAC clone sequencing	Raw read production with PacBio	SRX1624805	SRX1624805	NCBI Sequence Read Archive	SRP071597	http://www.ncbi.nlm.nih.gov/sra/?term=SRP071597	PacBio data assembly and BAC sequence identification	GCA_001623355.1	NCBI Assembly	GCA_001623345	http://www.ncbi.nlm.nih.gov/assembly/GCA_001623345.1/	ZS97
ZS97	PacBio BAC clone sequencing	Raw read production with PacBio	SRX1624806	SRX1624806	NCBI Sequence Read Archive	SRP071597	http://www.ncbi.nlm.nih.gov/sra/?term=SRP071597	PacBio data assembly and BAC sequence identification	GCA_001623355.1	NCBI Assembly	GCA_001623345	http://www.ncbi.nlm.nih.gov/assembly/GCA_001623345.1/	ZS97
ZS97	PacBio BAC clone sequencing	Raw read production with PacBio	SRX1624807	SRX1624807	NCBI Sequence Read Archive	SRP071597	http://www.ncbi.nlm.nih.gov/sra/?term=SRP071597	PacBio data assembly and BAC sequence identification	GCA_001623355.1	NCBI Assembly	GCA_001623345	http://www.ncbi.nlm.nih.gov/assembly/GCA_001623345.1/	ZS97
ZS97	PacBio BAC clone sequencing	Raw read production with PacBio	SRX1624808	SRX1624808	NCBI Sequence Read Archive	SRP071597	http://www.ncbi.nlm.nih.gov/sra/?term=SRP071597	PacBio data assembly and BAC sequence identification	GCA_001623355.1	NCBI Assembly	GCA_001623345	http://www.ncbi.nlm.nih.gov/assembly/GCA_001623345.1/	ZS97
ZS97	PacBio BAC clone sequencing	Raw read production with PacBio	SRX1624809	SRX1624809	NCBI Sequence Read Archive	SRP071597	http://www.ncbi.nlm.nih.gov/sra/?term=SRP071597	PacBio data assembly and BAC sequence identification	GCA_001623355.1	NCBI Assembly	GCA_001623345	http://www.ncbi.nlm.nih.gov/assembly/GCA_001623345.1/	ZS97
ZS97	PacBio BAC clone sequencing	Raw read production with PacBio	SRX1624810	SRX1624810	NCBI Sequence Read Archive	SRP071597	http://www.ncbi.nlm.nih.gov/sra/?term=SRP071597	PacBio data assembly and BAC sequence identification	GCA_001623355.1	NCBI Assembly	GCA_001623345	http://www.ncbi.nlm.nih.gov/assembly/GCA_001623345.1/	ZS97
ZS97	PacBio BAC clone sequencing	Raw read production with PacBio	SRX1624811	SRX1624811	NCBI Sequence Read Archive	SRP071597	http://www.ncbi.nlm.nih.gov/sra/?term=SRP071597	PacBio data assembly and BAC sequence identification	GCA_001623355.1	NCBI Assembly	GCA_001623345	http://www.ncbi.nlm.nih.gov/assembly/GCA_001623345.1/	ZS97
ZS97	PacBio BAC clone sequencing	Raw read production with PacBio	SRX1624812	SRX1624812	NCBI Sequence Read Archive	SRP071597	http://www.ncbi.nlm.nih.gov/sra/?term=SRP071597	PacBio data assembly and BAC sequence identification	GCA_001623355.1	NCBI Assembly	GCA_001623345	http://www.ncbi.nlm.nih.gov/assembly/GCA_001623345.1/	ZS97
ZS97	PacBio BAC clone sequencing	Raw read production with PacBio	SRX1624813	SRX1624813	NCBI Sequence Read Archive	SRP071597	http://www.ncbi.nlm.nih.gov/sra/?term=SRP071597	PacBio data assembly and BAC sequence identification	GCA_001623355.1	NCBI Assembly	GCA_001623345	http://www.ncbi.nlm.nih.gov/assembly/GCA_001623345.1/	ZS97
ZS97	PacBio BAC clone sequencing	Raw read production with PacBio	SRX1624814	SRX1624814	NCBI Sequence Read Archive	SRP071597	http://www.ncbi.nlm.nih.gov/sra/?term=SRP071597	PacBio data assembly and BAC sequence identification	GCA_001623355.1	NCBI Assembly	GCA_001623345	http://www.ncbi.nlm.nih.gov/assembly/GCA_001623345.1/	ZS97
ZS97	PacBio BAC clone sequencing	Raw read production with PacBio	SRX1624815	SRX1624815	NCBI Sequence Read Archive	SRP071597	http://www.ncbi.nlm.nih.gov/sra/?term=SRP071597	PacBio data assembly and BAC sequence identification	GCA_001623355.1	NCBI Assembly	GCA_001623345	http://www.ncbi.nlm.nih.gov/assembly/GCA_001623345.1/	ZS97
ZS97	PacBio BAC clone sequencing	Raw read production with PacBio	SRX1624816	SRX1624816	NCBI Sequence Read Archive	SRP071597	http://www.ncbi.nlm.nih.gov/sra/?term=SRP071597	PacBio data assembly and BAC sequence identification	GCA_001623355.1	NCBI Assembly	GCA_001623345	http://www.ncbi.nlm.nih.gov/assembly/GCA_001623345.1/	ZS97
ZS97	PacBio BAC clone sequencing	Raw read production with PacBio	SRX1624817	SRX1624817	NCBI Sequence Read Archive	SRP071597	http://www.ncbi.nlm.nih.gov/sra/?term=SRP071597	PacBio data assembly and BAC sequence identification	GCA_001623355.1	NCBI Assembly	GCA_001623345	http://www.ncbi.nlm.nih.gov/assembly/GCA_001623345.1/	ZS97
ZS97	PacBio BAC clone sequencing	Raw read production with PacBio	SRX1624818	SRX1624818	NCBI Sequence Read Archive	SRP071597	http://www.ncbi.nlm.nih.gov/sra/?term=SRP071597	PacBio data assembly and BAC sequence identification	GCA_001623355.1	NCBI Assembly	GCA_001623345	http://www.ncbi.nlm.nih.gov/assembly/GCA_001623345.1/	ZS97
ZS97	PacBio BAC clone sequencing	Raw read production with PacBio	SRX1624819	SRX1624819	NCBI Sequence Read Archive	SRP071597	http://www.ncbi.nlm.nih.gov/sra/?term=SRP071597	PacBio data assembly and BAC sequence identification	GCA_001623355.1	NCBI Assembly	GCA_001623345	http://www.ncbi.nlm.nih.gov/assembly/GCA_001623345.1/	ZS97
ZS97	PacBio BAC clone sequencing	Raw read production with PacBio	SRX1624820	SRX1624820	NCBI Sequence Read Archive	SRP071597	http://www.ncbi.nlm.nih.gov/sra/?term=SRP071597	PacBio data assembly and BAC sequence identification	GCA_001623355.1	NCBI Assembly	GCA_001623345	http://www.ncbi.nlm.nih.gov/assembly/GCA_001623345.1/	ZS97
ZS97	PacBio BAC clone sequencing	Raw read production with PacBio	SRX1624821	SRX1624821	NCBI Sequence Read Archive	SRP071597	http://www.ncbi.nlm.nih.gov/sra/?term=SRP071597	PacBio data assembly and BAC sequence identification	GCA_001623355.1	NCBI Assembly	GCA_001623345	http://www.ncbi.nlm.nih.gov/assembly/GCA_001623345.1/	ZS97
ZS97	PacBio BAC clone sequencing	Raw read production with PacBio	SRX1624822	SRX1624822	NCBI Sequence Read Archive	SRP071597	http://www.ncbi.nlm.nih.gov/sra/?term=SRP071597	PacBio data assembly and BAC sequence identification	GCA_001623355.1	NCBI Assembly	GCA_001623345	http://www.ncbi.nlm.nih.gov/assembly/GCA_001623345.1/	ZS97
MH63	PacBio BAC clone sequencing	Raw read production with PacBio	SRX1624824	SRX1624824	NCBI Sequence Read Archive	SRP071598	http://www.ncbi.nlm.nih.gov/sra/?term=SRP071598	PacBio data assembly and BAC sequence identification	GCA_001623375.1	NCBI Assembly	GCA_001623365	http://www.ncbi.nlm.nih.gov/assembly/GCA_001623365.1/	MH63
MH63	PacBio BAC clone sequencing	Raw read production with PacBio	SRX1624825	SRX1624825	NCBI Sequence Read Archive	SRP071598	http://www.ncbi.nlm.nih.gov/sra/?term=SRP071598	PacBio data assembly and BAC sequence identification	GCA_001623375.1	NCBI Assembly	GCA_001623365	http://www.ncbi.nlm.nih.gov/assembly/GCA_001623365.1/	MH63
MH63	PacBio BAC clone sequencing	Raw read production with PacBio	SRX1624826	SRX1624826	NCBI Sequence Read Archive	SRP071598	http://www.ncbi.nlm.nih.gov/sra/?term=SRP071598	PacBio data assembly and BAC sequence identification	GCA_001623375.1	NCBI Assembly	GCA_001623365	http://www.ncbi.nlm.nih.gov/assembly/GCA_001623365.1/	MH63
MH63	PacBio BAC clone sequencing	Raw read production with PacBio	SRX1624827	SRX1624827	NCBI Sequence Read Archive	SRP071598	http://www.ncbi.nlm.nih.gov/sra/?term=SRP071598	PacBio data assembly and BAC sequence identification	GCA_001623375.1	NCBI Assembly	GCA_001623365	http://www.ncbi.nlm.nih.gov/assembly/GCA_001623365.1/	MH63
MH63	PacBio BAC clone sequencing	Raw read production with PacBio	SRX1624828	SRX1624828	NCBI Sequence Read Archive	SRP071598	http://www.ncbi.nlm.nih.gov/sra/?term=SRP071598	PacBio data assembly and BAC sequence identification	GCA_001623375.1	NCBI Assembly	GCA_001623365	http://www.ncbi.nlm.nih.gov/assembly/GCA_001623365.1/	MH63
MH63	PacBio BAC clone sequencing	Raw read production with PacBio	SRX1624829	SRX1624829	NCBI Sequence Read Archive	SRP071598	http://www.ncbi.nlm.nih.gov/sra/?term=SRP071598	PacBio data assembly and BAC sequence identification	GCA_001623375.1	NCBI Assembly	GCA_001623365	http://www.ncbi.nlm.nih.gov/assembly/GCA_001623365.1/	MH63
MH63	PacBio BAC clone sequencing	Raw read production with PacBio	SRX1624830	SRX1624830	NCBI Sequence Read Archive	SRP071598	http://www.ncbi.nlm.nih.gov/sra/?term=SRP071598	PacBio data assembly and BAC sequence identification	GCA_001623375.1	NCBI Assembly	GCA_001623365	http://www.ncbi.nlm.nih.gov/assembly/GCA_001623365.1/	MH63
MH63	PacBio BAC clone sequencing	Raw read production with PacBio	SRX1624831	SRX1624831	NCBI Sequence Read Archive	SRP071598	http://www.ncbi.nlm.nih.gov/sra/?term=SRP071598	PacBio data assembly and BAC sequence identification	GCA_001623375.1	NCBI Assembly	GCA_001623365	http://www.ncbi.nlm.nih.gov/assembly/GCA_001623365.1/	MH63
MH63	PacBio BAC clone sequencing	Raw read production with PacBio	SRX1624832	SRX1624832	NCBI Sequence Read Archive	SRP071598	http://www.ncbi.nlm.nih.gov/sra/?term=SRP071598	PacBio data assembly and BAC sequence identification	GCA_001623375.1	NCBI Assembly	GCA_001623365	http://www.ncbi.nlm.nih.gov/assembly/GCA_001623365.1/	MH63
MH63	PacBio BAC clone sequencing	Raw read production with PacBio	SRX1624833	SRX1624833	NCBI Sequence Read Archive	SRP071598	http://www.ncbi.nlm.nih.gov/sra/?term=SRP071598	PacBio data assembly and BAC sequence identification	GCA_001623375.1	NCBI Assembly	GCA_001623365	http://www.ncbi.nlm.nih.gov/assembly/GCA_001623365.1/	MH63
MH63	PacBio BAC clone sequencing	Raw read production with PacBio	SRX1624834	SRX1624834	NCBI Sequence Read Archive	SRP071598	http://www.ncbi.nlm.nih.gov/sra/?term=SRP071598	PacBio data assembly and BAC sequence identification	GCA_001623375.1	NCBI Assembly	GCA_001623365	http://www.ncbi.nlm.nih.gov/assembly/GCA_001623365.1/	MH63
MH63	PacBio BAC clone sequencing	Raw read production with PacBio	SRX1624835	SRX1624835	NCBI Sequence Read Archive	SRP071598	http://www.ncbi.nlm.nih.gov/sra/?term=SRP071598	PacBio data assembly and BAC sequence identification	GCA_001623375.1	NCBI Assembly	GCA_001623365	http://www.ncbi.nlm.nih.gov/assembly/GCA_001623365.1/	MH63
MH63	PacBio BAC clone sequencing	Raw read production with PacBio	SRX1624836	SRX1624836	NCBI Sequence Read Archive	SRP071598	http://www.ncbi.nlm.nih.gov/sra/?term=SRP071598	PacBio data assembly and BAC sequence identification	GCA_001623375.1	NCBI Assembly	GCA_001623365	http://www.ncbi.nlm.nih.gov/assembly/GCA_001623365.1/	MH63
MH63	PacBio BAC clone sequencing	Raw read production with PacBio	SRX1624837	SRX1624837	NCBI Sequence Read Archive	SRP071598	http://www.ncbi.nlm.nih.gov/sra/?term=SRP071598	PacBio data assembly and BAC sequence identification	GCA_001623375.1	NCBI Assembly	GCA_001623365	http://www.ncbi.nlm.nih.gov/assembly/GCA_001623365.1/	MH63
MH63	PacBio BAC clone sequencing	Raw read production with PacBio	SRX1624838	SRX1624838	NCBI Sequence Read Archive	SRP071598	http://www.ncbi.nlm.nih.gov/sra/?term=SRP071598	PacBio data assembly and BAC sequence identification	GCA_001623375.1	NCBI Assembly	GCA_001623365	http://www.ncbi.nlm.nih.gov/assembly/GCA_001623365.1/	MH63
MH63	PacBio BAC clone sequencing	Raw read production with PacBio	SRX1624839	SRX1624839	NCBI Sequence Read Archive	SRP071598	http://www.ncbi.nlm.nih.gov/sra/?term=SRP071598	PacBio data assembly and BAC sequence identification	GCA_001623375.1	NCBI Assembly	GCA_001623365	http://www.ncbi.nlm.nih.gov/assembly/GCA_001623365.1/	MH63
MH63	PacBio BAC clone sequencing	Raw read production with PacBio	SRX1624840	SRX1624840	NCBI Sequence Read Archive	SRP071598	http://www.ncbi.nlm.nih.gov/sra/?term=SRP071598	PacBio data assembly and BAC sequence identification	GCA_001623375.1	NCBI Assembly	GCA_001623365	http://www.ncbi.nlm.nih.gov/assembly/GCA_001623365.1/	MH63
MH63	PacBio BAC clone sequencing	Raw read production with PacBio	SRX1624841	SRX1624841	NCBI Sequence Read Archive	SRP071598	http://www.ncbi.nlm.nih.gov/sra/?term=SRP071598	PacBio data assembly and BAC sequence identification	GCA_001623375.1	NCBI Assembly	GCA_001623365	http://www.ncbi.nlm.nih.gov/assembly/GCA_001623365.1/	MH63
MH63	PacBio BAC clone sequencing	Raw read production with PacBio	SRX1624842	SRX1624842	NCBI Sequence Read Archive	SRP071598	http://www.ncbi.nlm.nih.gov/sra/?term=SRP071598	PacBio data assembly and BAC sequence identification	GCA_001623375.1	NCBI Assembly	GCA_001623365	http://www.ncbi.nlm.nih.gov/assembly/GCA_001623365.1/	MH63
MH63	PacBio BAC clone sequencing	Raw read production with PacBio	SRX1624843	SRX1624843	NCBI Sequence Read Archive	SRP071598	http://www.ncbi.nlm.nih.gov/sra/?term=SRP071598	PacBio data assembly and BAC sequence identification	GCA_001623375.1	NCBI Assembly	GCA_001623365	http://www.ncbi.nlm.nih.gov/assembly/GCA_001623365.1/	MH63
MH63	PacBio BAC clone sequencing	Raw read production with PacBio	SRX1624844	SRX1624844	NCBI Sequence Read Archive	SRP071598	http://www.ncbi.nlm.nih.gov/sra/?term=SRP071598	PacBio data assembly and BAC sequence identification	GCA_001623375.1	NCBI Assembly	GCA_001623365	http://www.ncbi.nlm.nih.gov/assembly/GCA_001623365.1/	MH63
MH63	PacBio BAC clone sequencing	Raw read production with PacBio	SRX1624845	SRX1624845	NCBI Sequence Read Archive	SRP071598	http://www.ncbi.nlm.nih.gov/sra/?term=SRP071598	PacBio data assembly and BAC sequence identification	GCA_001623375.1	NCBI Assembly	GCA_001623365	http://www.ncbi.nlm.nih.gov/assembly/GCA_001623365.1/	MH63
MH63	PacBio BAC clone sequencing	Raw read production with PacBio	SRX1624846	SRX1624846	NCBI Sequence Read Archive	SRP071598	http://www.ncbi.nlm.nih.gov/sra/?term=SRP071598	PacBio data assembly and BAC sequence identification	GCA_001623375.1	NCBI Assembly	GCA_001623365	http://www.ncbi.nlm.nih.gov/assembly/GCA_001623365.1/	MH63
MH63	PacBio BAC clone sequencing	Raw read production with PacBio	SRX1624847	SRX1624847	NCBI Sequence Read Archive	SRP071598	http://www.ncbi.nlm.nih.gov/sra/?term=SRP071598	PacBio data assembly and BAC sequence identification	GCA_001623375.1	NCBI Assembly	GCA_001623365	http://www.ncbi.nlm.nih.gov/assembly/GCA_001623365.1/	MH63
MH63	PacBio BAC clone sequencing	Raw read production with PacBio	SRX1624848	SRX1624848	NCBI Sequence Read Archive	SRP071598	http://www.ncbi.nlm.nih.gov/sra/?term=SRP071598	PacBio data assembly and BAC sequence identification	GCA_001623375.1	NCBI Assembly	GCA_001623365	http://www.ncbi.nlm.nih.gov/assembly/GCA_001623365.1/	MH63
MH63	PacBio BAC clone sequencing	Raw read production with PacBio	SRX1624849	SRX1624849	NCBI Sequence Read Archive	SRP071598	http://www.ncbi.nlm.nih.gov/sra/?term=SRP071598	PacBio data assembly and BAC sequence identification	GCA_001623375.1	NCBI Assembly	GCA_001623365	http://www.ncbi.nlm.nih.gov/assembly/GCA_001623365.1/	MH63
MH63	PacBio BAC clone sequencing	Raw read production with PacBio	SRX1624850	SRX1624850	NCBI Sequence Read Archive	SRP071598	http://www.ncbi.nlm.nih.gov/sra/?term=SRP071598	PacBio data assembly and BAC sequence identification	GCA_001623375.1	NCBI Assembly	GCA_001623365	http://www.ncbi.nlm.nih.gov/assembly/GCA_001623365.1/	MH63
MH63	PacBio BAC clone sequencing	Raw read production with PacBio	SRX1624851	SRX1624851	NCBI Sequence Read Archive	SRP071598	http://www.ncbi.nlm.nih.gov/sra/?term=SRP071598	PacBio data assembly and BAC sequence identification	GCA_001623375.1	NCBI Assembly	GCA_001623365	http://www.ncbi.nlm.nih.gov/assembly/GCA_001623365.1/	MH63
MH63	PacBio BAC clone sequencing	Raw read production with PacBio	SRX1624852	SRX1624852	NCBI Sequence Read Archive	SRP071598	http://www.ncbi.nlm.nih.gov/sra/?term=SRP071598	PacBio data assembly and BAC sequence identification	GCA_001623375.1	NCBI Assembly	GCA_001623365	http://www.ncbi.nlm.nih.gov/assembly/GCA_001623365.1/	MH63
MH63	PacBio BAC clone sequencing	Raw read production with PacBio	SRX1624853	SRX1624853	NCBI Sequence Read Archive	SRP071598	http://www.ncbi.nlm.nih.gov/sra/?term=SRP071598	PacBio data assembly and BAC sequence identification	GCA_001623375.1	NCBI Assembly	GCA_001623365	http://www.ncbi.nlm.nih.gov/assembly/GCA_001623365.1/	MH63
MH63	PacBio BAC clone sequencing	Raw read production with PacBio	SRX1624854	SRX1624854	NCBI Sequence Read Archive	SRP071598	http://www.ncbi.nlm.nih.gov/sra/?term=SRP071598	PacBio data assembly and BAC sequence identification	GCA_001623375.1	NCBI Assembly	GCA_001623365	http://www.ncbi.nlm.nih.gov/assembly/GCA_001623365.1/	MH63
MH63	PacBio BAC clone sequencing	Raw read production with PacBio	SRX1624855	SRX1624855	NCBI Sequence Read Archive	SRP071598	http://www.ncbi.nlm.nih.gov/sra/?term=SRP071598	PacBio data assembly and BAC sequence identification	GCA_001623375.1	NCBI Assembly	GCA_001623365	http://www.ncbi.nlm.nih.gov/assembly/GCA_001623365.1/	MH63
MH63	PacBio BAC clone sequencing	Raw read production with PacBio	SRX1624856	SRX1624856	NCBI Sequence Read Archive	SRP071598	http://www.ncbi.nlm.nih.gov/sra/?term=SRP071598	PacBio data assembly and BAC sequence identification	GCA_001623375.1	NCBI Assembly	GCA_001623365	http://www.ncbi.nlm.nih.gov/assembly/GCA_001623365.1/	MH63
MH63	PacBio BAC clone sequencing	Raw read production with PacBio	SRX1624857	SRX1624857	NCBI Sequence Read Archive	SRP071598	http://www.ncbi.nlm.nih.gov/sra/?term=SRP071598	PacBio data assembly and BAC sequence identification	GCA_001623375.1	NCBI Assembly	GCA_001623365	http://www.ncbi.nlm.nih.gov/assembly/GCA_001623365.1/	MH63
MH63	PacBio BAC clone sequencing	Raw read production with PacBio	SRX1624858	SRX1624858	NCBI Sequence Read Archive	SRP071598	http://www.ncbi.nlm.nih.gov/sra/?term=SRP071598	PacBio data assembly and BAC sequence identification	GCA_001623375.1	NCBI Assembly	GCA_001623365	http://www.ncbi.nlm.nih.gov/assembly/GCA_001623365.1/	MH63
MH63	PacBio BAC clone sequencing	Raw read production with PacBio	SRX1624859	SRX1624859	NCBI Sequence Read Archive	SRP071598	http://www.ncbi.nlm.nih.gov/sra/?term=SRP071598	PacBio data assembly and BAC sequence identification	GCA_001623375.1	NCBI Assembly	GCA_001623365	http://www.ncbi.nlm.nih.gov/assembly/GCA_001623365.1/	MH63
MH63	PacBio BAC clone sequencing	Raw read production with PacBio	SRX1624860	SRX1624860	NCBI Sequence Read Archive	SRP071598	http://www.ncbi.nlm.nih.gov/sra/?term=SRP071598	PacBio data assembly and BAC sequence identification	GCA_001623375.1	NCBI Assembly	GCA_001623365	http://www.ncbi.nlm.nih.gov/assembly/GCA_001623365.1/	MH63
MH63	PacBio BAC clone sequencing	Raw read production with PacBio	SRX1624861	SRX1624861	NCBI Sequence Read Archive	SRP071598	http://www.ncbi.nlm.nih.gov/sra/?term=SRP071598	PacBio data assembly and BAC sequence identification	GCA_001623375.1	NCBI Assembly	GCA_001623365	http://www.ncbi.nlm.nih.gov/assembly/GCA_001623365.1/	MH63
MH63	PacBio BAC clone sequencing	Raw read production with PacBio	SRX1624862	SRX1624862	NCBI Sequence Read Archive	SRP071598	http://www.ncbi.nlm.nih.gov/sra/?term=SRP071598	PacBio data assembly and BAC sequence identification	GCA_001623375.1	NCBI Assembly	GCA_001623365	http://www.ncbi.nlm.nih.gov/assembly/GCA_001623365.1/	MH63
MH63	PacBio BAC clone sequencing	Raw read production with PacBio	SRX1624863	SRX1624863	NCBI Sequence Read Archive	SRP071598	http://www.ncbi.nlm.nih.gov/sra/?term=SRP071598	PacBio data assembly and BAC sequence identification	GCA_001623375.1	NCBI Assembly	GCA_001623365	http://www.ncbi.nlm.nih.gov/assembly/GCA_001623365.1/	MH63
MH63	PacBio BAC clone sequencing	Raw read production with PacBio	SRX1624864	SRX1624864	NCBI Sequence Read Archive	SRP071598	http://www.ncbi.nlm.nih.gov/sra/?term=SRP071598	PacBio data assembly and BAC sequence identification	GCA_001623375.1	NCBI Assembly	GCA_001623365	http://www.ncbi.nlm.nih.gov/assembly/GCA_001623365.1/	MH63
MH63	PacBio BAC clone sequencing	Raw read production with PacBio	SRX1624865	SRX1624865	NCBI Sequence Read Archive	SRP071598	http://www.ncbi.nlm.nih.gov/sra/?term=SRP071598	PacBio data assembly and BAC sequence identification	GCA_001623375.1	NCBI Assembly	GCA_001623365	http://www.ncbi.nlm.nih.gov/assembly/GCA_001623365.1/	MH63
MH63	PacBio BAC clone sequencing	Raw read production with PacBio	SRX1624866	SRX1624866	NCBI Sequence Read Archive	SRP071598	http://www.ncbi.nlm.nih.gov/sra/?term=SRP071598	PacBio data assembly and BAC sequence identification	GCA_001623375.1	NCBI Assembly	GCA_001623365	http://www.ncbi.nlm.nih.gov/assembly/GCA_001623365.1/	MH63
MH63	PacBio BAC clone sequencing	Raw read production with PacBio	SRX1624867	SRX1624867	NCBI Sequence Read Archive	SRP071598	http://www.ncbi.nlm.nih.gov/sra/?term=SRP071598	PacBio data assembly and BAC sequence identification	GCA_001623375.1	NCBI Assembly	GCA_001623365	http://www.ncbi.nlm.nih.gov/assembly/GCA_001623365.1/	MH63
MH63	PacBio BAC clone sequencing	Raw read production with PacBio	SRX1624868	SRX1624868	NCBI Sequence Read Archive	SRP071598	http://www.ncbi.nlm.nih.gov/sra/?term=SRP071598	PacBio data assembly and BAC sequence identification	GCA_001623375.1	NCBI Assembly	GCA_001623365	http://www.ncbi.nlm.nih.gov/assembly/GCA_001623365.1/	MH63
MH63	PacBio BAC clone sequencing	Raw read production with PacBio	SRX1624869	SRX1624869	NCBI Sequence Read Archive	SRP071598	http://www.ncbi.nlm.nih.gov/sra/?term=SRP071598	PacBio data assembly and BAC sequence identification	GCA_001623375.1	NCBI Assembly	GCA_001623365	http://www.ncbi.nlm.nih.gov/assembly/GCA_001623365.1/	MH63
MH63	PacBio BAC clone sequencing	Raw read production with PacBio	SRX1624870	SRX1624870	NCBI Sequence Read Archive	SRP071598	http://www.ncbi.nlm.nih.gov/sra/?term=SRP071598	PacBio data assembly and BAC sequence identification	GCA_001623375.1	NCBI Assembly	GCA_001623365	http://www.ncbi.nlm.nih.gov/assembly/GCA_001623365.1/	MH63
MH63	PacBio BAC clone sequencing	Raw read production with PacBio	SRX1624871	SRX1624871	NCBI Sequence Read Archive	SRP071598	http://www.ncbi.nlm.nih.gov/sra/?term=SRP071598	PacBio data assembly and BAC sequence identification	GCA_001623375.1	NCBI Assembly	GCA_001623365	http://www.ncbi.nlm.nih.gov/assembly/GCA_001623365.1/	MH63
MH63	PacBio BAC clone sequencing	Raw read production with PacBio	SRX1624872	SRX1624872	NCBI Sequence Read Archive	SRP071598	http://www.ncbi.nlm.nih.gov/sra/?term=SRP071598	PacBio data assembly and BAC sequence identification	GCA_001623375.1	NCBI Assembly	GCA_001623365	http://www.ncbi.nlm.nih.gov/assembly/GCA_001623365.1/	MH63
MH63	PacBio BAC clone sequencing	Raw read production with PacBio	SRX1624873	SRX1624873	NCBI Sequence Read Archive	SRP071598	http://www.ncbi.nlm.nih.gov/sra/?term=SRP071598	PacBio data assembly and BAC sequence identification	GCA_001623375.1	NCBI Assembly	GCA_001623365	http://www.ncbi.nlm.nih.gov/assembly/GCA_001623365.1/	MH63
MH63	PacBio BAC clone sequencing	Raw read production with PacBio	SRX1624874	SRX1624874	NCBI Sequence Read Archive	SRP071598	http://www.ncbi.nlm.nih.gov/sra/?term=SRP071598	PacBio data assembly and BAC sequence identification	GCA_001623375.1	NCBI Assembly	GCA_001623365	http://www.ncbi.nlm.nih.gov/assembly/GCA_001623365.1/	MH63
MH63	PacBio BAC clone sequencing	Raw read production with PacBio	SRX1624875	SRX1624875	NCBI Sequence Read Archive	SRP071598	http://www.ncbi.nlm.nih.gov/sra/?term=SRP071598	PacBio data assembly and BAC sequence identification	GCA_001623375.1	NCBI Assembly	GCA_001623365	http://www.ncbi.nlm.nih.gov/assembly/GCA_001623365.1/	MH63
MH63	PacBio BAC clone sequencing	Raw read production with PacBio	SRX1624876	SRX1624876	NCBI Sequence Read Archive	SRP071598	http://www.ncbi.nlm.nih.gov/sra/?term=SRP071598	PacBio data assembly and BAC sequence identification	GCA_001623375.1	NCBI Assembly	GCA_001623365	http://www.ncbi.nlm.nih.gov/assembly/GCA_001623365.1/	MH63
MH63	PacBio BAC clone sequencing	Raw read production with PacBio	SRX1624877	SRX1624877	NCBI Sequence Read Archive	SRP071598	http://www.ncbi.nlm.nih.gov/sra/?term=SRP071598	PacBio data assembly and BAC sequence identification	GCA_001623375.1	NCBI Assembly	GCA_001623365	http://www.ncbi.nlm.nih.gov/assembly/GCA_001623365.1/	MH63
MH63	PacBio BAC clone sequencing	Raw read production with PacBio	SRX1624878	SRX1624878	NCBI Sequence Read Archive	SRP071598	http://www.ncbi.nlm.nih.gov/sra/?term=SRP071598	PacBio data assembly and BAC sequence identification	GCA_001623375.1	NCBI Assembly	GCA_001623365	http://www.ncbi.nlm.nih.gov/assembly/GCA_001623365.1/	MH63
MH63	PacBio BAC clone sequencing	Raw read production with PacBio	SRX1624879	SRX1624879	NCBI Sequence Read Archive	SRP071598	http://www.ncbi.nlm.nih.gov/sra/?term=SRP071598	PacBio data assembly and BAC sequence identification	GCA_001623375.1	NCBI Assembly	GCA_001623365	http://www.ncbi.nlm.nih.gov/assembly/GCA_001623365.1/	MH63
MH63	PacBio BAC clone sequencing	Raw read production with PacBio	SRX1624880	SRX1624880	NCBI Sequence Read Archive	SRP071598	http://www.ncbi.nlm.nih.gov/sra/?term=SRP071598	PacBio data assembly and BAC sequence identification	GCA_001623375.1	NCBI Assembly	GCA_001623365	http://www.ncbi.nlm.nih.gov/assembly/GCA_001623365.1/	MH63
MH63	PacBio BAC clone sequencing	Raw read production with PacBio	SRX1624881	SRX1624881	NCBI Sequence Read Archive	SRP071598	http://www.ncbi.nlm.nih.gov/sra/?term=SRP071598	PacBio data assembly and BAC sequence identification	GCA_001623375.1	NCBI Assembly	GCA_001623365	http://www.ncbi.nlm.nih.gov/assembly/GCA_001623365.1/	MH63
MH63	PacBio BAC clone sequencing	Raw read production with PacBio	SRX1624882	SRX1624882	NCBI Sequence Read Archive	SRP071598	http://www.ncbi.nlm.nih.gov/sra/?term=SRP071598	PacBio data assembly and BAC sequence identification	GCA_001623375.1	NCBI Assembly	GCA_001623365	http://www.ncbi.nlm.nih.gov/assembly/GCA_001623365.1/	MH63
MH63	PacBio BAC clone sequencing	Raw read production with PacBio	SRX1624883	SRX1624883	NCBI Sequence Read Archive	SRP071598	http://www.ncbi.nlm.nih.gov/sra/?term=SRP071598	PacBio data assembly and BAC sequence identification	GCA_001623375.1	NCBI Assembly	GCA_001623365	http://www.ncbi.nlm.nih.gov/assembly/GCA_001623365.1/	MH63
MH63	PacBio BAC clone sequencing	Raw read production with PacBio	SRX1624884	SRX1624884	NCBI Sequence Read Archive	SRP071598	http://www.ncbi.nlm.nih.gov/sra/?term=SRP071598	PacBio data assembly and BAC sequence identification	GCA_001623375.1	NCBI Assembly	GCA_001623365	http://www.ncbi.nlm.nih.gov/assembly/GCA_001623365.1/	MH63
MH63	PacBio BAC clone sequencing	Raw read production with PacBio	SRX1624885	SRX1624885	NCBI Sequence Read Archive	SRP071598	http://www.ncbi.nlm.nih.gov/sra/?term=SRP071598	PacBio data assembly and BAC sequence identification	GCA_001623375.1	NCBI Assembly	GCA_001623365	http://www.ncbi.nlm.nih.gov/assembly/GCA_001623365.1/	MH63
MH63	PacBio BAC clone sequencing	Raw read production with PacBio	SRX1624886	SRX1624886	NCBI Sequence Read Archive	SRP071598	http://www.ncbi.nlm.nih.gov/sra/?term=SRP071598	PacBio data assembly and BAC sequence identification	GCA_001623375.1	NCBI Assembly	GCA_001623365	http://www.ncbi.nlm.nih.gov/assembly/GCA_001623365.1/	MH63
MH63	PacBio BAC clone sequencing	Raw read production with PacBio	SRX1624887	SRX1624887	NCBI Sequence Read Archive	SRP071598	http://www.ncbi.nlm.nih.gov/sra/?term=SRP071598	PacBio data assembly and BAC sequence identification	GCA_001623375.1	NCBI Assembly	GCA_001623365	http://www.ncbi.nlm.nih.gov/assembly/GCA_001623365.1/	MH63
MH63	PacBio BAC clone sequencing	Raw read production with PacBio	SRX1624888	SRX1624888	NCBI Sequence Read Archive	SRP071598	http://www.ncbi.nlm.nih.gov/sra/?term=SRP071598	PacBio data assembly and BAC sequence identification	GCA_001623375.1	NCBI Assembly	GCA_001623365	http://www.ncbi.nlm.nih.gov/assembly/GCA_001623365.1/	MH63
MH63	PacBio BAC clone sequencing	Raw read production with PacBio	SRX1624889	SRX1624889	NCBI Sequence Read Archive	SRP071598	http://www.ncbi.nlm.nih.gov/sra/?term=SRP071598	PacBio data assembly and BAC sequence identification	GCA_001623375.1	NCBI Assembly	GCA_001623365	http://www.ncbi.nlm.nih.gov/assembly/GCA_001623365.1/	MH63
MH63	PacBio BAC clone sequencing	Raw read production with PacBio	SRX1624890	SRX1624890	NCBI Sequence Read Archive	SRP071598	http://www.ncbi.nlm.nih.gov/sra/?term=SRP071598	PacBio data assembly and BAC sequence identification	GCA_001623375.1	NCBI Assembly	GCA_001623365	http://www.ncbi.nlm.nih.gov/assembly/GCA_001623365.1/	MH63
MH63	PacBio BAC clone sequencing	Raw read production with PacBio	SRX1624891	SRX1624891	NCBI Sequence Read Archive	SRP071598	http://www.ncbi.nlm.nih.gov/sra/?term=SRP071598	PacBio data assembly and BAC sequence identification	GCA_001623375.1	NCBI Assembly	GCA_001623365	http://www.ncbi.nlm.nih.gov/assembly/GCA_001623365.1/	MH63
MH63	PacBio BAC clone sequencing	Raw read production with PacBio	SRX1624892	SRX1624892	NCBI Sequence Read Archive	SRP071598	http://www.ncbi.nlm.nih.gov/sra/?term=SRP071598	PacBio data assembly and BAC sequence identification	GCA_001623375.1	NCBI Assembly	GCA_001623365	http://www.ncbi.nlm.nih.gov/assembly/GCA_001623365.1/	MH63
MH63	PacBio BAC clone sequencing	Raw read production with PacBio	SRX1624893	SRX1624893	NCBI Sequence Read Archive	SRP071598	http://www.ncbi.nlm.nih.gov/sra/?term=SRP071598	PacBio data assembly and BAC sequence identification	GCA_001623375.1	NCBI Assembly	GCA_001623365	http://www.ncbi.nlm.nih.gov/assembly/GCA_001623365.1/	MH63
MH63	PacBio BAC clone sequencing	Raw read production with PacBio	SRX1624894	SRX1624894	NCBI Sequence Read Archive	SRP071598	http://www.ncbi.nlm.nih.gov/sra/?term=SRP071598	PacBio data assembly and BAC sequence identification	GCA_001623375.1	NCBI Assembly	GCA_001623365	http://www.ncbi.nlm.nih.gov/assembly/GCA_001623365.1/	MH63
MH63	PacBio BAC clone sequencing	Raw read production with PacBio	SRX1624895	SRX1624895	NCBI Sequence Read Archive	SRP071598	http://www.ncbi.nlm.nih.gov/sra/?term=SRP071598	PacBio data assembly and BAC sequence identification	GCA_001623375.1	NCBI Assembly	GCA_001623365	http://www.ncbi.nlm.nih.gov/assembly/GCA_001623365.1/	MH63
MH63	PacBio BAC clone sequencing	Raw read production with PacBio	SRX1624896	SRX1624896	NCBI Sequence Read Archive	SRP071598	http://www.ncbi.nlm.nih.gov/sra/?term=SRP071598	PacBio data assembly and BAC sequence identification	GCA_001623375.1	NCBI Assembly	GCA_001623365	http://www.ncbi.nlm.nih.gov/assembly/GCA_001623365.1/	MH63
MH63	PacBio BAC clone sequencing	Raw read production with PacBio	SRX1624897	SRX1624897	NCBI Sequence Read Archive	SRP071598	http://www.ncbi.nlm.nih.gov/sra/?term=SRP071598	PacBio data assembly and BAC sequence identification	GCA_001623375.1	NCBI Assembly	GCA_001623365	http://www.ncbi.nlm.nih.gov/assembly/GCA_001623365.1/	MH63
MH63	PacBio BAC clone sequencing	Raw read production with PacBio	SRX1624898	SRX1624898	NCBI Sequence Read Archive	SRP071598	http://www.ncbi.nlm.nih.gov/sra/?term=SRP071598	PacBio data assembly and BAC sequence identification	GCA_001623375.1	NCBI Assembly	GCA_001623365	http://www.ncbi.nlm.nih.gov/assembly/GCA_001623365.1/	MH63
MH63	PacBio BAC clone sequencing	Raw read production with PacBio	SRX1624899	SRX1624899	NCBI Sequence Read Archive	SRP071598	http://www.ncbi.nlm.nih.gov/sra/?term=SRP071598	PacBio data assembly and BAC sequence identification	GCA_001623375.1	NCBI Assembly	GCA_001623365	http://www.ncbi.nlm.nih.gov/assembly/GCA_001623365.1/	MH63
MH63	PacBio BAC clone sequencing	Raw read production with PacBio	SRX1624900	SRX1624900	NCBI Sequence Read Archive	SRP071598	http://www.ncbi.nlm.nih.gov/sra/?term=SRP071598	PacBio data assembly and BAC sequence identification	GCA_001623375.1	NCBI Assembly	GCA_001623365	http://www.ncbi.nlm.nih.gov/assembly/GCA_001623365.1/	MH63
MH63	PacBio BAC clone sequencing	Raw read production with PacBio	SRX1624901	SRX1624901	NCBI Sequence Read Archive	SRP071598	http://www.ncbi.nlm.nih.gov/sra/?term=SRP071598	PacBio data assembly and BAC sequence identification	GCA_001623375.1	NCBI Assembly	GCA_001623365	http://www.ncbi.nlm.nih.gov/assembly/GCA_001623365.1/	MH63
MH63	PacBio BAC clone sequencing	Raw read production with PacBio	SRX1624902	SRX1624902	NCBI Sequence Read Archive	SRP071598	http://www.ncbi.nlm.nih.gov/sra/?term=SRP071598	PacBio data assembly and BAC sequence identification	GCA_001623375.1	NCBI Assembly	GCA_001623365	http://www.ncbi.nlm.nih.gov/assembly/GCA_001623365.1/	MH63
MH63	PacBio BAC clone sequencing	Raw read production with PacBio	SRX1624903	SRX1624903	NCBI Sequence Read Archive	SRP071598	http://www.ncbi.nlm.nih.gov/sra/?term=SRP071598	PacBio data assembly and BAC sequence identification	GCA_001623375.1	NCBI Assembly	GCA_001623365	http://www.ncbi.nlm.nih.gov/assembly/GCA_001623365.1/	MH63
MH63	PacBio BAC clone sequencing	Raw read production with PacBio	SRX1624904	SRX1624904	NCBI Sequence Read Archive	SRP071598	http://www.ncbi.nlm.nih.gov/sra/?term=SRP071598	PacBio data assembly and BAC sequence identification	GCA_001623375.1	NCBI Assembly	GCA_001623365	http://www.ncbi.nlm.nih.gov/assembly/GCA_001623365.1/	MH63
MH63	PacBio BAC clone sequencing	Raw read production with PacBio	SRX1624905	SRX1624905	NCBI Sequence Read Archive	SRP071598	http://www.ncbi.nlm.nih.gov/sra/?term=SRP071598	PacBio data assembly and BAC sequence identification	GCA_001623375.1	NCBI Assembly	GCA_001623365	http://www.ncbi.nlm.nih.gov/assembly/GCA_001623365.1/	MH63
MH63	PacBio BAC clone sequencing	Raw read production with PacBio	SRX1624906	SRX1624906	NCBI Sequence Read Archive	SRP071598	http://www.ncbi.nlm.nih.gov/sra/?term=SRP071598	PacBio data assembly and BAC sequence identification	GCA_001623375.1	NCBI Assembly	GCA_001623365	http://www.ncbi.nlm.nih.gov/assembly/GCA_001623365.1/	MH63
MH63	PacBio BAC clone sequencing	Raw read production with PacBio	SRX1624907	SRX1624907	NCBI Sequence Read Archive	SRP071598	http://www.ncbi.nlm.nih.gov/sra/?term=SRP071598	PacBio data assembly and BAC sequence identification	GCA_001623375.1	NCBI Assembly	GCA_001623365	http://www.ncbi.nlm.nih.gov/assembly/GCA_001623365.1/	MH63
MH63	PacBio BAC clone sequencing	Raw read production with PacBio	SRX1624908	SRX1624908	NCBI Sequence Read Archive	SRP071598	http://www.ncbi.nlm.nih.gov/sra/?term=SRP071598	PacBio data assembly and BAC sequence identification	GCA_001623375.1	NCBI Assembly	GCA_001623365	http://www.ncbi.nlm.nih.gov/assembly/GCA_001623365.1/	MH63
MH63	PacBio BAC clone sequencing	Raw read production with PacBio	SRX1624909	SRX1624909	NCBI Sequence Read Archive	SRP071598	http://www.ncbi.nlm.nih.gov/sra/?term=SRP071598	PacBio data assembly and BAC sequence identification	GCA_001623375.1	NCBI Assembly	GCA_001623365	http://www.ncbi.nlm.nih.gov/assembly/GCA_001623365.1/	MH63
MH63	PacBio BAC clone sequencing	Raw read production with PacBio	SRX1624910	SRX1624910	NCBI Sequence Read Archive	SRP071598	http://www.ncbi.nlm.nih.gov/sra/?term=SRP071598	PacBio data assembly and BAC sequence identification	GCA_001623375.1	NCBI Assembly	GCA_001623365	http://www.ncbi.nlm.nih.gov/assembly/GCA_001623365.1/	MH63
MH63	PacBio BAC clone sequencing	Raw read production with PacBio	SRX1624911	SRX1624911	NCBI Sequence Read Archive	SRP071598	http://www.ncbi.nlm.nih.gov/sra/?term=SRP071598	PacBio data assembly and BAC sequence identification	GCA_001623375.1	NCBI Assembly	GCA_001623365	http://www.ncbi.nlm.nih.gov/assembly/GCA_001623365.1/	MH63
MH63	PacBio BAC clone sequencing	Raw read production with PacBio	SRX1624912	SRX1624912	NCBI Sequence Read Archive	SRP071598	http://www.ncbi.nlm.nih.gov/sra/?term=SRP071598	PacBio data assembly and BAC sequence identification	GCA_001623375.1	NCBI Assembly	GCA_001623365	http://www.ncbi.nlm.nih.gov/assembly/GCA_001623365.1/	MH63
MH63	PacBio BAC clone sequencing	Raw read production with PacBio	SRX1624913	SRX1624913	NCBI Sequence Read Archive	SRP071598	http://www.ncbi.nlm.nih.gov/sra/?term=SRP071598	PacBio data assembly and BAC sequence identification	GCA_001623375.1	NCBI Assembly	GCA_001623365	http://www.ncbi.nlm.nih.gov/assembly/GCA_001623365.1/	MH63
MH63	PacBio BAC clone sequencing	Raw read production with PacBio	SRX1624914	SRX1624914	NCBI Sequence Read Archive	SRP071598	http://www.ncbi.nlm.nih.gov/sra/?term=SRP071598	PacBio data assembly and BAC sequence identification	GCA_001623375.1	NCBI Assembly	GCA_001623365	http://www.ncbi.nlm.nih.gov/assembly/GCA_001623365.1/	MH63
MH63	PacBio BAC clone sequencing	Raw read production with PacBio	SRX1624915	SRX1624915	NCBI Sequence Read Archive	SRP071598	http://www.ncbi.nlm.nih.gov/sra/?term=SRP071598	PacBio data assembly and BAC sequence identification	GCA_001623375.1	NCBI Assembly	GCA_001623365	http://www.ncbi.nlm.nih.gov/assembly/GCA_001623365.1/	MH63
MH63	PacBio BAC clone sequencing	Raw read production with PacBio	SRX1624916	SRX1624916	NCBI Sequence Read Archive	SRP071598	http://www.ncbi.nlm.nih.gov/sra/?term=SRP071598	PacBio data assembly and BAC sequence identification	GCA_001623375.1	NCBI Assembly	GCA_001623365	http://www.ncbi.nlm.nih.gov/assembly/GCA_001623365.1/	MH63
MH63	PacBio BAC clone sequencing	Raw read production with PacBio	SRX1624917	SRX1624917	NCBI Sequence Read Archive	SRP071598	http://www.ncbi.nlm.nih.gov/sra/?term=SRP071598	PacBio data assembly and BAC sequence identification	GCA_001623375.1	NCBI Assembly	GCA_001623365	http://www.ncbi.nlm.nih.gov/assembly/GCA_001623365.1/	MH63
MH63	PacBio BAC clone sequencing	Raw read production with PacBio	SRX1624918	SRX1624918	NCBI Sequence Read Archive	SRP071598	http://www.ncbi.nlm.nih.gov/sra/?term=SRP071598	PacBio data assembly and BAC sequence identification	GCA_001623375.1	NCBI Assembly	GCA_001623365	http://www.ncbi.nlm.nih.gov/assembly/GCA_001623365.1/	MH63
MH63	PacBio BAC clone sequencing	Raw read production with PacBio	SRX1624919	SRX1624919	NCBI Sequence Read Archive	SRP071598	http://www.ncbi.nlm.nih.gov/sra/?term=SRP071598	PacBio data assembly and BAC sequence identification	GCA_001623375.1	NCBI Assembly	GCA_001623365	http://www.ncbi.nlm.nih.gov/assembly/GCA_001623365.1/	MH63
MH63	PacBio BAC clone sequencing	Raw read production with PacBio	SRX1624920	SRX1624920	NCBI Sequence Read Archive	SRP071598	http://www.ncbi.nlm.nih.gov/sra/?term=SRP071598	PacBio data assembly and BAC sequence identification	GCA_001623375.1	NCBI Assembly	GCA_001623365	http://www.ncbi.nlm.nih.gov/assembly/GCA_001623365.1/	MH63
MH63	PacBio BAC clone sequencing	Raw read production with PacBio	SRX1624921	SRX1624921	NCBI Sequence Read Archive	SRP071598	http://www.ncbi.nlm.nih.gov/sra/?term=SRP071598	PacBio data assembly and BAC sequence identification	GCA_001623375.1	NCBI Assembly	GCA_001623365	http://www.ncbi.nlm.nih.gov/assembly/GCA_001623365.1/	MH63
MH63	PacBio BAC clone sequencing	Raw read production with PacBio	SRX1624922	SRX1624922	NCBI Sequence Read Archive	SRP071598	http://www.ncbi.nlm.nih.gov/sra/?term=SRP071598	PacBio data assembly and BAC sequence identification	GCA_001623375.1	NCBI Assembly	GCA_001623365	http://www.ncbi.nlm.nih.gov/assembly/GCA_001623365.1/	MH63
MH63	PacBio BAC clone sequencing	Raw read production with PacBio	SRX1624923	SRX1624923	NCBI Sequence Read Archive	SRP071598	http://www.ncbi.nlm.nih.gov/sra/?term=SRP071598	PacBio data assembly and BAC sequence identification	GCA_001623375.1	NCBI Assembly	GCA_001623365	http://www.ncbi.nlm.nih.gov/assembly/GCA_001623365.1/	MH63
MH63	PacBio BAC clone sequencing	Raw read production with PacBio	SRX1624924	SRX1624924	NCBI Sequence Read Archive	SRP071598	http://www.ncbi.nlm.nih.gov/sra/?term=SRP071598	PacBio data assembly and BAC sequence identification	GCA_001623375.1	NCBI Assembly	GCA_001623365	http://www.ncbi.nlm.nih.gov/assembly/GCA_001623365.1/	MH63
MH63	PacBio BAC clone sequencing	Raw read production with PacBio	SRX1624925	SRX1624925	NCBI Sequence Read Archive	SRP071598	http://www.ncbi.nlm.nih.gov/sra/?term=SRP071598	PacBio data assembly and BAC sequence identification	GCA_001623375.1	NCBI Assembly	GCA_001623365	http://www.ncbi.nlm.nih.gov/assembly/GCA_001623365.1/	MH63
MH63	PacBio BAC clone sequencing	Raw read production with PacBio	SRX1624926	SRX1624926	NCBI Sequence Read Archive	SRP071598	http://www.ncbi.nlm.nih.gov/sra/?term=SRP071598	PacBio data assembly and BAC sequence identification	GCA_001623375.1	NCBI Assembly	GCA_001623365	http://www.ncbi.nlm.nih.gov/assembly/GCA_001623365.1/	MH63
MH63	PacBio BAC clone sequencing	Raw read production with PacBio	SRX1624927	SRX1624927	NCBI Sequence Read Archive	SRP071598	http://www.ncbi.nlm.nih.gov/sra/?term=SRP071598	PacBio data assembly and BAC sequence identification	GCA_001623375.1	NCBI Assembly	GCA_001623365	http://www.ncbi.nlm.nih.gov/assembly/GCA_001623365.1/	MH63
MH63	PacBio BAC clone sequencing	Raw read production with PacBio	SRX1624928	SRX1624928	NCBI Sequence Read Archive	SRP071598	http://www.ncbi.nlm.nih.gov/sra/?term=SRP071598	PacBio data assembly and BAC sequence identification	GCA_001623375.1	NCBI Assembly	GCA_001623365	http://www.ncbi.nlm.nih.gov/assembly/GCA_001623365.1/	MH63
MH63	PacBio BAC clone sequencing	Raw read production with PacBio	SRX1624929	SRX1624929	NCBI Sequence Read Archive	SRP071598	http://www.ncbi.nlm.nih.gov/sra/?term=SRP071598	PacBio data assembly and BAC sequence identification	GCA_001623375.1	NCBI Assembly	GCA_001623365	http://www.ncbi.nlm.nih.gov/assembly/GCA_001623365.1/	MH63
MH63	PacBio BAC clone sequencing	Raw read production with PacBio	SRX1624930	SRX1624930	NCBI Sequence Read Archive	SRP071598	http://www.ncbi.nlm.nih.gov/sra/?term=SRP071598	PacBio data assembly and BAC sequence identification	GCA_001623375.1	NCBI Assembly	GCA_001623365	http://www.ncbi.nlm.nih.gov/assembly/GCA_001623365.1/	MH63
MH63	PacBio BAC clone sequencing	Raw read production with PacBio	SRX1624931	SRX1624931	NCBI Sequence Read Archive	SRP071598	http://www.ncbi.nlm.nih.gov/sra/?term=SRP071598	PacBio data assembly and BAC sequence identification	GCA_001623375.1	NCBI Assembly	GCA_001623365	http://www.ncbi.nlm.nih.gov/assembly/GCA_001623365.1/	MH63
MH63	PacBio BAC clone sequencing	Raw read production with PacBio	SRX1624932	SRX1624932	NCBI Sequence Read Archive	SRP071598	http://www.ncbi.nlm.nih.gov/sra/?term=SRP071598	PacBio data assembly and BAC sequence identification	GCA_001623375.1	NCBI Assembly	GCA_001623365	http://www.ncbi.nlm.nih.gov/assembly/GCA_001623365.1/	MH63
MH63	PacBio BAC clone sequencing	Raw read production with PacBio	SRX1624933	SRX1624933	NCBI Sequence Read Archive	SRP071598	http://www.ncbi.nlm.nih.gov/sra/?term=SRP071598	PacBio data assembly and BAC sequence identification	GCA_001623375.1	NCBI Assembly	GCA_001623365	http://www.ncbi.nlm.nih.gov/assembly/GCA_001623365.1/	MH63
MH63	PacBio BAC clone sequencing	Raw read production with PacBio	SRX1624934	SRX1624934	NCBI Sequence Read Archive	SRP071598	http://www.ncbi.nlm.nih.gov/sra/?term=SRP071598	PacBio data assembly and BAC sequence identification	GCA_001623375.1	NCBI Assembly	GCA_001623365	http://www.ncbi.nlm.nih.gov/assembly/GCA_001623365.1/	MH63
MH63	PacBio BAC clone sequencing	Raw read production with PacBio	SRX1624935	SRX1624935	NCBI Sequence Read Archive	SRP071598	http://www.ncbi.nlm.nih.gov/sra/?term=SRP071598	PacBio data assembly and BAC sequence identification	GCA_001623375.1	NCBI Assembly	GCA_001623365	http://www.ncbi.nlm.nih.gov/assembly/GCA_001623365.1/	MH63
MH63	PacBio BAC clone sequencing	Raw read production with PacBio	SRX1624936	SRX1624936	NCBI Sequence Read Archive	SRP071598	http://www.ncbi.nlm.nih.gov/sra/?term=SRP071598	PacBio data assembly and BAC sequence identification	GCA_001623375.1	NCBI Assembly	GCA_001623365	http://www.ncbi.nlm.nih.gov/assembly/GCA_001623365.1/	MH63
MH63	PacBio BAC clone sequencing	Raw read production with PacBio	SRX1624937	SRX1624937	NCBI Sequence Read Archive	SRP071598	http://www.ncbi.nlm.nih.gov/sra/?term=SRP071598	PacBio data assembly and BAC sequence identification	GCA_001623375.1	NCBI Assembly	GCA_001623365	http://www.ncbi.nlm.nih.gov/assembly/GCA_001623365.1/	MH63
MH63	PacBio BAC clone sequencing	Raw read production with PacBio	SRX1624938	SRX1624938	NCBI Sequence Read Archive	SRP071598	http://www.ncbi.nlm.nih.gov/sra/?term=SRP071598	PacBio data assembly and BAC sequence identification	GCA_001623375.1	NCBI Assembly	GCA_001623365	http://www.ncbi.nlm.nih.gov/assembly/GCA_001623365.1/	MH63
MH63	PacBio BAC clone sequencing	Raw read production with PacBio	SRX1624939	SRX1624939	NCBI Sequence Read Archive	SRP071598	http://www.ncbi.nlm.nih.gov/sra/?term=SRP071598	PacBio data assembly and BAC sequence identification	GCA_001623375.1	NCBI Assembly	GCA_001623365	http://www.ncbi.nlm.nih.gov/assembly/GCA_001623365.1/	MH63
MH63	PacBio BAC clone sequencing	Raw read production with PacBio	SRX1624940	SRX1624940	NCBI Sequence Read Archive	SRP071598	http://www.ncbi.nlm.nih.gov/sra/?term=SRP071598	PacBio data assembly and BAC sequence identification	GCA_001623375.1	NCBI Assembly	GCA_001623365	http://www.ncbi.nlm.nih.gov/assembly/GCA_001623365.1/	MH63
MH63	PacBio BAC clone sequencing	Raw read production with PacBio	SRX1624941	SRX1624941	NCBI Sequence Read Archive	SRP071598	http://www.ncbi.nlm.nih.gov/sra/?term=SRP071598	PacBio data assembly and BAC sequence identification	GCA_001623375.1	NCBI Assembly	GCA_001623365	http://www.ncbi.nlm.nih.gov/assembly/GCA_001623365.1/	MH63
MH63	PacBio BAC clone sequencing	Raw read production with PacBio	SRX1624942	SRX1624942	NCBI Sequence Read Archive	SRP071598	http://www.ncbi.nlm.nih.gov/sra/?term=SRP071598	PacBio data assembly and BAC sequence identification	GCA_001623375.1	NCBI Assembly	GCA_001623365	http://www.ncbi.nlm.nih.gov/assembly/GCA_001623365.1/	MH63
MH63	PacBio BAC clone sequencing	Raw read production with PacBio	SRX1624943	SRX1624943	NCBI Sequence Read Archive	SRP071598	http://www.ncbi.nlm.nih.gov/sra/?term=SRP071598	PacBio data assembly and BAC sequence identification	GCA_001623375.1	NCBI Assembly	GCA_001623365	http://www.ncbi.nlm.nih.gov/assembly/GCA_001623365.1/	MH63
MH63	PacBio BAC clone sequencing	Raw read production with PacBio	SRX1624944	SRX1624944	NCBI Sequence Read Archive	SRP071598	http://www.ncbi.nlm.nih.gov/sra/?term=SRP071598	PacBio data assembly and BAC sequence identification	GCA_001623375.1	NCBI Assembly	GCA_001623365	http://www.ncbi.nlm.nih.gov/assembly/GCA_001623365.1/	MH63
MH63	PacBio BAC clone sequencing	Raw read production with PacBio	SRX1624945	SRX1624945	NCBI Sequence Read Archive	SRP071598	http://www.ncbi.nlm.nih.gov/sra/?term=SRP071598	PacBio data assembly and BAC sequence identification	GCA_001623375.1	NCBI Assembly	GCA_001623365	http://www.ncbi.nlm.nih.gov/assembly/GCA_001623365.1/	MH63
MH63	PacBio BAC clone sequencing	Raw read production with PacBio	SRX1624946	SRX1624946	NCBI Sequence Read Archive	SRP071598	http://www.ncbi.nlm.nih.gov/sra/?term=SRP071598	PacBio data assembly and BAC sequence identification	GCA_001623375.1	NCBI Assembly	GCA_001623365	http://www.ncbi.nlm.nih.gov/assembly/GCA_001623365.1/	MH63
MH63	PacBio BAC clone sequencing	Raw read production with PacBio	SRX1624947	SRX1624947	NCBI Sequence Read Archive	SRP071598	http://www.ncbi.nlm.nih.gov/sra/?term=SRP071598	PacBio data assembly and BAC sequence identification	GCA_001623375.1	NCBI Assembly	GCA_001623365	http://www.ncbi.nlm.nih.gov/assembly/GCA_001623365.1/	MH63
MH63	PacBio BAC clone sequencing	Raw read production with PacBio	SRX1624948	SRX1624948	NCBI Sequence Read Archive	SRP071598	http://www.ncbi.nlm.nih.gov/sra/?term=SRP071598	PacBio data assembly and BAC sequence identification	GCA_001623375.1	NCBI Assembly	GCA_001623365	http://www.ncbi.nlm.nih.gov/assembly/GCA_001623365.1/	MH63
MH63	PacBio BAC clone sequencing	Raw read production with PacBio	SRX1624949	SRX1624949	NCBI Sequence Read Archive	SRP071598	http://www.ncbi.nlm.nih.gov/sra/?term=SRP071598	PacBio data assembly and BAC sequence identification	GCA_001623375.1	NCBI Assembly	GCA_001623365	http://www.ncbi.nlm.nih.gov/assembly/GCA_001623365.1/	MH63
MH63	PacBio BAC clone sequencing	Raw read production with PacBio	SRX1624950	SRX1624950	NCBI Sequence Read Archive	SRP071598	http://www.ncbi.nlm.nih.gov/sra/?term=SRP071598	PacBio data assembly and BAC sequence identification	GCA_001623375.1	NCBI Assembly	GCA_001623365	http://www.ncbi.nlm.nih.gov/assembly/GCA_001623365.1/	MH63
MH63	PacBio BAC clone sequencing	Raw read production with PacBio	SRX1624951	SRX1624951	NCBI Sequence Read Archive	SRP071598	http://www.ncbi.nlm.nih.gov/sra/?term=SRP071598	PacBio data assembly and BAC sequence identification	GCA_001623375.1	NCBI Assembly	GCA_001623365	http://www.ncbi.nlm.nih.gov/assembly/GCA_001623365.1/	MH63
MH63	PacBio BAC clone sequencing	Raw read production with PacBio	SRX1624952	SRX1624952	NCBI Sequence Read Archive	SRP071598	http://www.ncbi.nlm.nih.gov/sra/?term=SRP071598	PacBio data assembly and BAC sequence identification	GCA_001623375.1	NCBI Assembly	GCA_001623365	http://www.ncbi.nlm.nih.gov/assembly/GCA_001623365.1/	MH63
MH63	PacBio BAC clone sequencing	Raw read production with PacBio	SRX1624953	SRX1624953	NCBI Sequence Read Archive	SRP071598	http://www.ncbi.nlm.nih.gov/sra/?term=SRP071598	PacBio data assembly and BAC sequence identification	GCA_001623375.1	NCBI Assembly	GCA_001623365	http://www.ncbi.nlm.nih.gov/assembly/GCA_001623365.1/	MH63
MH63	PacBio BAC clone sequencing	Raw read production with PacBio	SRX1624954	SRX1624954	NCBI Sequence Read Archive	SRP071598	http://www.ncbi.nlm.nih.gov/sra/?term=SRP071598	PacBio data assembly and BAC sequence identification	GCA_001623375.1	NCBI Assembly	GCA_001623365	http://www.ncbi.nlm.nih.gov/assembly/GCA_001623365.1/	MH63
MH63	PacBio BAC clone sequencing	Raw read production with PacBio	SRX1624955	SRX1624955	NCBI Sequence Read Archive	SRP071598	http://www.ncbi.nlm.nih.gov/sra/?term=SRP071598	PacBio data assembly and BAC sequence identification	GCA_001623375.1	NCBI Assembly	GCA_001623365	http://www.ncbi.nlm.nih.gov/assembly/GCA_001623365.1/	MH63
MH63	PacBio BAC clone sequencing	Raw read production with PacBio	SRX1624956	SRX1624956	NCBI Sequence Read Archive	SRP071598	http://www.ncbi.nlm.nih.gov/sra/?term=SRP071598	PacBio data assembly and BAC sequence identification	GCA_001623375.1	NCBI Assembly	GCA_001623365	http://www.ncbi.nlm.nih.gov/assembly/GCA_001623365.1/	MH63
MH63	PacBio BAC clone sequencing	Raw read production with PacBio	SRX1624957	SRX1624957	NCBI Sequence Read Archive	SRP071598	http://www.ncbi.nlm.nih.gov/sra/?term=SRP071598	PacBio data assembly and BAC sequence identification	GCA_001623375.1	NCBI Assembly	GCA_001623365	http://www.ncbi.nlm.nih.gov/assembly/GCA_001623365.1/	MH63
MH63	PacBio BAC clone sequencing	Raw read production with PacBio	SRX1624958	SRX1624958	NCBI Sequence Read Archive	SRP071598	http://www.ncbi.nlm.nih.gov/sra/?term=SRP071598	PacBio data assembly and BAC sequence identification	GCA_001623375.1	NCBI Assembly	GCA_001623365	http://www.ncbi.nlm.nih.gov/assembly/GCA_001623365.1/	MH63
MH63	PacBio BAC clone sequencing	Raw read production with PacBio	SRX1624959	SRX1624959	NCBI Sequence Read Archive	SRP071598	http://www.ncbi.nlm.nih.gov/sra/?term=SRP071598	PacBio data assembly and BAC sequence identification	GCA_001623375.1	NCBI Assembly	GCA_001623365	http://www.ncbi.nlm.nih.gov/assembly/GCA_001623365.1/	MH63
MH63	PacBio BAC clone sequencing	Raw read production with PacBio	SRX1624960	SRX1624960	NCBI Sequence Read Archive	SRP071598	http://www.ncbi.nlm.nih.gov/sra/?term=SRP071598	PacBio data assembly and BAC sequence identification	GCA_001623375.1	NCBI Assembly	GCA_001623365	http://www.ncbi.nlm.nih.gov/assembly/GCA_001623365.1/	MH63
MH63	PacBio BAC clone sequencing	Raw read production with PacBio	SRX1624961	SRX1624961	NCBI Sequence Read Archive	SRP071598	http://www.ncbi.nlm.nih.gov/sra/?term=SRP071598	PacBio data assembly and BAC sequence identification	GCA_001623375.1	NCBI Assembly	GCA_001623365	http://www.ncbi.nlm.nih.gov/assembly/GCA_001623365.1/	MH63
MH63	PacBio BAC clone sequencing	Raw read production with PacBio	SRX1624962	SRX1624962	NCBI Sequence Read Archive	SRP071598	http://www.ncbi.nlm.nih.gov/sra/?term=SRP071598	PacBio data assembly and BAC sequence identification	GCA_001623375.1	NCBI Assembly	GCA_001623365	http://www.ncbi.nlm.nih.gov/assembly/GCA_001623365.1/	MH63
MH63	PacBio BAC clone sequencing	Raw read production with PacBio	SRX1624963	SRX1624963	NCBI Sequence Read Archive	SRP071598	http://www.ncbi.nlm.nih.gov/sra/?term=SRP071598	PacBio data assembly and BAC sequence identification	GCA_001623375.1	NCBI Assembly	GCA_001623365	http://www.ncbi.nlm.nih.gov/assembly/GCA_001623365.1/	MH63
MH63	PacBio BAC clone sequencing	Raw read production with PacBio	SRX1624964	SRX1624964	NCBI Sequence Read Archive	SRP071598	http://www.ncbi.nlm.nih.gov/sra/?term=SRP071598	PacBio data assembly and BAC sequence identification	GCA_001623375.1	NCBI Assembly	GCA_001623365	http://www.ncbi.nlm.nih.gov/assembly/GCA_001623365.1/	MH63
MH63	PacBio BAC clone sequencing	Raw read production with PacBio	SRX1624965	SRX1624965	NCBI Sequence Read Archive	SRP071598	http://www.ncbi.nlm.nih.gov/sra/?term=SRP071598	PacBio data assembly and BAC sequence identification	GCA_001623375.1	NCBI Assembly	GCA_001623365	http://www.ncbi.nlm.nih.gov/assembly/GCA_001623365.1/	MH63
MH63	PacBio BAC clone sequencing	Raw read production with PacBio	SRX1624966	SRX1624966	NCBI Sequence Read Archive	SRP071598	http://www.ncbi.nlm.nih.gov/sra/?term=SRP071598	PacBio data assembly and BAC sequence identification	GCA_001623375.1	NCBI Assembly	GCA_001623365	http://www.ncbi.nlm.nih.gov/assembly/GCA_001623365.1/	MH63
MH63	PacBio BAC clone sequencing	Raw read production with PacBio	SRX1624967	SRX1624967	NCBI Sequence Read Archive	SRP071598	http://www.ncbi.nlm.nih.gov/sra/?term=SRP071598	PacBio data assembly and BAC sequence identification	GCA_001623375.1	NCBI Assembly	GCA_001623365	http://www.ncbi.nlm.nih.gov/assembly/GCA_001623365.1/	MH63
MH63	PacBio BAC clone sequencing	Raw read production with PacBio	SRX1624968	SRX1624968	NCBI Sequence Read Archive	SRP071598	http://www.ncbi.nlm.nih.gov/sra/?term=SRP071598	PacBio data assembly and BAC sequence identification	GCA_001623375.1	NCBI Assembly	GCA_001623365	http://www.ncbi.nlm.nih.gov/assembly/GCA_001623365.1/	MH63
MH63	PacBio BAC clone sequencing	Raw read production with PacBio	SRX1624969	SRX1624969	NCBI Sequence Read Archive	SRP071598	http://www.ncbi.nlm.nih.gov/sra/?term=SRP071598	PacBio data assembly and BAC sequence identification	GCA_001623375.1	NCBI Assembly	GCA_001623365	http://www.ncbi.nlm.nih.gov/assembly/GCA_001623365.1/	MH63
MH63	PacBio BAC clone sequencing	Raw read production with PacBio	SRX1624970	SRX1624970	NCBI Sequence Read Archive	SRP071598	http://www.ncbi.nlm.nih.gov/sra/?term=SRP071598	PacBio data assembly and BAC sequence identification	GCA_001623375.1	NCBI Assembly	GCA_001623365	http://www.ncbi.nlm.nih.gov/assembly/GCA_001623365.1/	MH63
MH63	PacBio BAC clone sequencing	Raw read production with PacBio	SRX1624971	SRX1624971	NCBI Sequence Read Archive	SRP071598	http://www.ncbi.nlm.nih.gov/sra/?term=SRP071598	PacBio data assembly and BAC sequence identification	GCA_001623375.1	NCBI Assembly	GCA_001623365	http://www.ncbi.nlm.nih.gov/assembly/GCA_001623365.1/	MH63
MH63	PacBio BAC clone sequencing	Raw read production with PacBio	SRX1624972	SRX1624972	NCBI Sequence Read Archive	SRP071598	http://www.ncbi.nlm.nih.gov/sra/?term=SRP071598	PacBio data assembly and BAC sequence identification	GCA_001623375.1	NCBI Assembly	GCA_001623365	http://www.ncbi.nlm.nih.gov/assembly/GCA_001623365.1/	MH63
MH63	PacBio BAC clone sequencing	Raw read production with PacBio	SRX1624973	SRX1624973	NCBI Sequence Read Archive	SRP071598	http://www.ncbi.nlm.nih.gov/sra/?term=SRP071598	PacBio data assembly and BAC sequence identification	GCA_001623375.1	NCBI Assembly	GCA_001623365	http://www.ncbi.nlm.nih.gov/assembly/GCA_001623365.1/	MH63
MH63	PacBio BAC clone sequencing	Raw read production with PacBio	SRX1624974	SRX1624974	NCBI Sequence Read Archive	SRP071598	http://www.ncbi.nlm.nih.gov/sra/?term=SRP071598	PacBio data assembly and BAC sequence identification	GCA_001623375.1	NCBI Assembly	GCA_001623365	http://www.ncbi.nlm.nih.gov/assembly/GCA_001623365.1/	MH63
MH63	PacBio BAC clone sequencing	Raw read production with PacBio	SRX1624975	SRX1624975	NCBI Sequence Read Archive	SRP071598	http://www.ncbi.nlm.nih.gov/sra/?term=SRP071598	PacBio data assembly and BAC sequence identification	GCA_001623375.1	NCBI Assembly	GCA_001623365	http://www.ncbi.nlm.nih.gov/assembly/GCA_001623365.1/	MH63
MH63	PacBio BAC clone sequencing	Raw read production with PacBio	SRX1624976	SRX1624976	NCBI Sequence Read Archive	SRP071598	http://www.ncbi.nlm.nih.gov/sra/?term=SRP071598	PacBio data assembly and BAC sequence identification	GCA_001623375.1	NCBI Assembly	GCA_001623365	http://www.ncbi.nlm.nih.gov/assembly/GCA_001623365.1/	MH63
MH63	PacBio BAC clone sequencing	Raw read production with PacBio	SRX1624977	SRX1624977	NCBI Sequence Read Archive	SRP071598	http://www.ncbi.nlm.nih.gov/sra/?term=SRP071598	PacBio data assembly and BAC sequence identification	GCA_001623375.1	NCBI Assembly	GCA_001623365	http://www.ncbi.nlm.nih.gov/assembly/GCA_001623365.1/	MH63
MH63	PacBio BAC clone sequencing	Raw read production with PacBio	SRX1624978	SRX1624978	NCBI Sequence Read Archive	SRP071598	http://www.ncbi.nlm.nih.gov/sra/?term=SRP071598	PacBio data assembly and BAC sequence identification	GCA_001623375.1	NCBI Assembly	GCA_001623365	http://www.ncbi.nlm.nih.gov/assembly/GCA_001623365.1/	MH63
MH63	PacBio BAC clone sequencing	Raw read production with PacBio	SRX1624979	SRX1624979	NCBI Sequence Read Archive	SRP071598	http://www.ncbi.nlm.nih.gov/sra/?term=SRP071598	PacBio data assembly and BAC sequence identification	GCA_001623375.1	NCBI Assembly	GCA_001623365	http://www.ncbi.nlm.nih.gov/assembly/GCA_001623365.1/	MH63
MH63	PacBio BAC clone sequencing	Raw read production with PacBio	SRX1624980	SRX1624980	NCBI Sequence Read Archive	SRP071598	http://www.ncbi.nlm.nih.gov/sra/?term=SRP071598	PacBio data assembly and BAC sequence identification	GCA_001623375.1	NCBI Assembly	GCA_001623365	http://www.ncbi.nlm.nih.gov/assembly/GCA_001623365.1/	MH63
MH63	PacBio BAC clone sequencing	Raw read production with PacBio	SRX1624981	SRX1624981	NCBI Sequence Read Archive	SRP071598	http://www.ncbi.nlm.nih.gov/sra/?term=SRP071598	PacBio data assembly and BAC sequence identification	GCA_001623375.1	NCBI Assembly	GCA_001623365	http://www.ncbi.nlm.nih.gov/assembly/GCA_001623365.1/	MH63
MH63	PacBio BAC clone sequencing	Raw read production with PacBio	SRX1624982	SRX1624982	NCBI Sequence Read Archive	SRP071598	http://www.ncbi.nlm.nih.gov/sra/?term=SRP071598	PacBio data assembly and BAC sequence identification	GCA_001623375.1	NCBI Assembly	GCA_001623365	http://www.ncbi.nlm.nih.gov/assembly/GCA_001623365.1/	MH63
MH63	PacBio BAC clone sequencing	Raw read production with PacBio	SRX1624983	SRX1624983	NCBI Sequence Read Archive	SRP071598	http://www.ncbi.nlm.nih.gov/sra/?term=SRP071598	PacBio data assembly and BAC sequence identification	GCA_001623375.1	NCBI Assembly	GCA_001623365	http://www.ncbi.nlm.nih.gov/assembly/GCA_001623365.1/	MH63
MH63	PacBio BAC clone sequencing	Raw read production with PacBio	SRX1624984	SRX1624984	NCBI Sequence Read Archive	SRP071598	http://www.ncbi.nlm.nih.gov/sra/?term=SRP071598	PacBio data assembly and BAC sequence identification	GCA_001623375.1	NCBI Assembly	GCA_001623365	http://www.ncbi.nlm.nih.gov/assembly/GCA_001623365.1/	MH63
MH63	PacBio BAC clone sequencing	Raw read production with PacBio	SRX1624985	SRX1624985	NCBI Sequence Read Archive	SRP071598	http://www.ncbi.nlm.nih.gov/sra/?term=SRP071598	PacBio data assembly and BAC sequence identification	GCA_001623375.1	NCBI Assembly	GCA_001623365	http://www.ncbi.nlm.nih.gov/assembly/GCA_001623365.1/	MH63
MH63	PacBio BAC clone sequencing	Raw read production with PacBio	SRX1624986	SRX1624986	NCBI Sequence Read Archive	SRP071598	http://www.ncbi.nlm.nih.gov/sra/?term=SRP071598	PacBio data assembly and BAC sequence identification	GCA_001623375.1	NCBI Assembly	GCA_001623365	http://www.ncbi.nlm.nih.gov/assembly/GCA_001623365.1/	MH63
MH63	PacBio BAC clone sequencing	Raw read production with PacBio	SRX1624987	SRX1624987	NCBI Sequence Read Archive	SRP071598	http://www.ncbi.nlm.nih.gov/sra/?term=SRP071598	PacBio data assembly and BAC sequence identification	GCA_001623375.1	NCBI Assembly	GCA_001623365	http://www.ncbi.nlm.nih.gov/assembly/GCA_001623365.1/	MH63
MH63	PacBio BAC clone sequencing	Raw read production with PacBio	SRX1624988	SRX1624988	NCBI Sequence Read Archive	SRP071598	http://www.ncbi.nlm.nih.gov/sra/?term=SRP071598	PacBio data assembly and BAC sequence identification	GCA_001623375.1	NCBI Assembly	GCA_001623365	http://www.ncbi.nlm.nih.gov/assembly/GCA_001623365.1/	MH63
MH63	PacBio BAC clone sequencing	Raw read production with PacBio	SRX1624989	SRX1624989	NCBI Sequence Read Archive	SRP071598	http://www.ncbi.nlm.nih.gov/sra/?term=SRP071598	PacBio data assembly and BAC sequence identification	GCA_001623375.1	NCBI Assembly	GCA_001623365	http://www.ncbi.nlm.nih.gov/assembly/GCA_001623365.1/	MH63
MH63	PacBio BAC clone sequencing	Raw read production with PacBio	SRX1624990	SRX1624990	NCBI Sequence Read Archive	SRP071598	http://www.ncbi.nlm.nih.gov/sra/?term=SRP071598	PacBio data assembly and BAC sequence identification	GCA_001623375.1	NCBI Assembly	GCA_001623365	http://www.ncbi.nlm.nih.gov/assembly/GCA_001623365.1/	MH63
MH63	PacBio BAC clone sequencing	Raw read production with PacBio	SRX1624991	SRX1624991	NCBI Sequence Read Archive	SRP071598	http://www.ncbi.nlm.nih.gov/sra/?term=SRP071598	PacBio data assembly and BAC sequence identification	GCA_001623375.1	NCBI Assembly	GCA_001623365	http://www.ncbi.nlm.nih.gov/assembly/GCA_001623365.1/	MH63
MH63	PacBio BAC clone sequencing	Raw read production with PacBio	SRX1624992	SRX1624992	NCBI Sequence Read Archive	SRP071598	http://www.ncbi.nlm.nih.gov/sra/?term=SRP071598	PacBio data assembly and BAC sequence identification	GCA_001623375.1	NCBI Assembly	GCA_001623365	http://www.ncbi.nlm.nih.gov/assembly/GCA_001623365.1/	MH63
MH63	PacBio BAC clone sequencing	Raw read production with PacBio	SRX1624993	SRX1624993	NCBI Sequence Read Archive	SRP071598	http://www.ncbi.nlm.nih.gov/sra/?term=SRP071598	PacBio data assembly and BAC sequence identification	GCA_001623375.1	NCBI Assembly	GCA_001623365	http://www.ncbi.nlm.nih.gov/assembly/GCA_001623365.1/	MH63
MH63	PacBio BAC clone sequencing	Raw read production with PacBio	SRX1624994	SRX1624994	NCBI Sequence Read Archive	SRP071598	http://www.ncbi.nlm.nih.gov/sra/?term=SRP071598	PacBio data assembly and BAC sequence identification	GCA_001623375.1	NCBI Assembly	GCA_001623365	http://www.ncbi.nlm.nih.gov/assembly/GCA_001623365.1/	MH63
MH63	PacBio BAC clone sequencing	Raw read production with PacBio	SRX1624995	SRX1624995	NCBI Sequence Read Archive	SRP071598	http://www.ncbi.nlm.nih.gov/sra/?term=SRP071598	PacBio data assembly and BAC sequence identification	GCA_001623375.1	NCBI Assembly	GCA_001623365	http://www.ncbi.nlm.nih.gov/assembly/GCA_001623365.1/	MH63
MH63	PacBio BAC clone sequencing	Raw read production with PacBio	SRX1624996	SRX1624996	NCBI Sequence Read Archive	SRP071598	http://www.ncbi.nlm.nih.gov/sra/?term=SRP071598	PacBio data assembly and BAC sequence identification	GCA_001623375.1	NCBI Assembly	GCA_001623365	http://www.ncbi.nlm.nih.gov/assembly/GCA_001623365.1/	MH63
MH63	PacBio BAC clone sequencing	Raw read production with PacBio	SRX1624997	SRX1624997	NCBI Sequence Read Archive	SRP071598	http://www.ncbi.nlm.nih.gov/sra/?term=SRP071598	PacBio data assembly and BAC sequence identification	GCA_001623375.1	NCBI Assembly	GCA_001623365	http://www.ncbi.nlm.nih.gov/assembly/GCA_001623365.1/	MH63
MH63	PacBio BAC clone sequencing	Raw read production with PacBio	SRX1624998	SRX1624998	NCBI Sequence Read Archive	SRP071598	http://www.ncbi.nlm.nih.gov/sra/?term=SRP071598	PacBio data assembly and BAC sequence identification	GCA_001623375.1	NCBI Assembly	GCA_001623365	http://www.ncbi.nlm.nih.gov/assembly/GCA_001623365.1/	MH63
MH63	PacBio BAC clone sequencing	Raw read production with PacBio	SRX1624999	SRX1624999	NCBI Sequence Read Archive	SRP071598	http://www.ncbi.nlm.nih.gov/sra/?term=SRP071598	PacBio data assembly and BAC sequence identification	GCA_001623375.1	NCBI Assembly	GCA_001623365	http://www.ncbi.nlm.nih.gov/assembly/GCA_001623365.1/	MH63
MH63	PacBio BAC clone sequencing	Raw read production with PacBio	SRX1625000	SRX1625000	NCBI Sequence Read Archive	SRP071598	http://www.ncbi.nlm.nih.gov/sra/?term=SRP071598	PacBio data assembly and BAC sequence identification	GCA_001623375.1	NCBI Assembly	GCA_001623365	http://www.ncbi.nlm.nih.gov/assembly/GCA_001623365.1/	MH63
MH63	PacBio BAC clone sequencing	Raw read production with PacBio	SRX1625001	SRX1625001	NCBI Sequence Read Archive	SRP071598	http://www.ncbi.nlm.nih.gov/sra/?term=SRP071598	PacBio data assembly and BAC sequence identification	GCA_001623375.1	NCBI Assembly	GCA_001623365	http://www.ncbi.nlm.nih.gov/assembly/GCA_001623365.1/	MH63
MH63	PacBio BAC clone sequencing	Raw read production with PacBio	SRX1625002	SRX1625002	NCBI Sequence Read Archive	SRP071598	http://www.ncbi.nlm.nih.gov/sra/?term=SRP071598	PacBio data assembly and BAC sequence identification	GCA_001623375.1	NCBI Assembly	GCA_001623365	http://www.ncbi.nlm.nih.gov/assembly/GCA_001623365.1/	MH63
MH63	PacBio BAC clone sequencing	Raw read production with PacBio	SRX1625003	SRX1625003	NCBI Sequence Read Archive	SRP071598	http://www.ncbi.nlm.nih.gov/sra/?term=SRP071598	PacBio data assembly and BAC sequence identification	GCA_001623375.1	NCBI Assembly	GCA_001623365	http://www.ncbi.nlm.nih.gov/assembly/GCA_001623365.1/	MH63
MH63	PacBio BAC clone sequencing	Raw read production with PacBio	SRX1625004	SRX1625004	NCBI Sequence Read Archive	SRP071598	http://www.ncbi.nlm.nih.gov/sra/?term=SRP071598	PacBio data assembly and BAC sequence identification	GCA_001623375.1	NCBI Assembly	GCA_001623365	http://www.ncbi.nlm.nih.gov/assembly/GCA_001623365.1/	MH63
MH63	PacBio BAC clone sequencing	Raw read production with PacBio	SRX1625005	SRX1625005	NCBI Sequence Read Archive	SRP071598	http://www.ncbi.nlm.nih.gov/sra/?term=SRP071598	PacBio data assembly and BAC sequence identification	GCA_001623375.1	NCBI Assembly	GCA_001623365	http://www.ncbi.nlm.nih.gov/assembly/GCA_001623365.1/	MH63
MH63	PacBio BAC clone sequencing	Raw read production with PacBio	SRX1625006	SRX1625006	NCBI Sequence Read Archive	SRP071598	http://www.ncbi.nlm.nih.gov/sra/?term=SRP071598	PacBio data assembly and BAC sequence identification	GCA_001623375.1	NCBI Assembly	GCA_001623365	http://www.ncbi.nlm.nih.gov/assembly/GCA_001623365.1/	MH63
MH63	PacBio BAC clone sequencing	Raw read production with PacBio	SRX1625007	SRX1625007	NCBI Sequence Read Archive	SRP071598	http://www.ncbi.nlm.nih.gov/sra/?term=SRP071598	PacBio data assembly and BAC sequence identification	GCA_001623375.1	NCBI Assembly	GCA_001623365	http://www.ncbi.nlm.nih.gov/assembly/GCA_001623365.1/	MH63
MH63	PacBio BAC clone sequencing	Raw read production with PacBio	SRX1625008	SRX1625008	NCBI Sequence Read Archive	SRP071598	http://www.ncbi.nlm.nih.gov/sra/?term=SRP071598	PacBio data assembly and BAC sequence identification	GCA_001623375.1	NCBI Assembly	GCA_001623365	http://www.ncbi.nlm.nih.gov/assembly/GCA_001623365.1/	MH63
MH63	PacBio BAC clone sequencing	Raw read production with PacBio	SRX1625009	SRX1625009	NCBI Sequence Read Archive	SRP071598	http://www.ncbi.nlm.nih.gov/sra/?term=SRP071598	PacBio data assembly and BAC sequence identification	GCA_001623375.1	NCBI Assembly	GCA_001623365	http://www.ncbi.nlm.nih.gov/assembly/GCA_001623365.1/	MH63
MH63	PacBio BAC clone sequencing	Raw read production with PacBio	SRX1625010	SRX1625010	NCBI Sequence Read Archive	SRP071598	http://www.ncbi.nlm.nih.gov/sra/?term=SRP071598	PacBio data assembly and BAC sequence identification	GCA_001623375.1	NCBI Assembly	GCA_001623365	http://www.ncbi.nlm.nih.gov/assembly/GCA_001623365.1/	MH63
MH63	PacBio BAC clone sequencing	Raw read production with PacBio	SRX1625011	SRX1625011	NCBI Sequence Read Archive	SRP071598	http://www.ncbi.nlm.nih.gov/sra/?term=SRP071598	PacBio data assembly and BAC sequence identification	GCA_001623375.1	NCBI Assembly	GCA_001623365	http://www.ncbi.nlm.nih.gov/assembly/GCA_001623365.1/	MH63
MH63	PacBio BAC clone sequencing	Raw read production with PacBio	SRX1625012	SRX1625012	NCBI Sequence Read Archive	SRP071598	http://www.ncbi.nlm.nih.gov/sra/?term=SRP071598	PacBio data assembly and BAC sequence identification	GCA_001623375.1	NCBI Assembly	GCA_001623365	http://www.ncbi.nlm.nih.gov/assembly/GCA_001623365.1/	MH63
MH63	PacBio BAC clone sequencing	Raw read production with PacBio	SRX1625013	SRX1625013	NCBI Sequence Read Archive	SRP071598	http://www.ncbi.nlm.nih.gov/sra/?term=SRP071598	PacBio data assembly and BAC sequence identification	GCA_001623375.1	NCBI Assembly	GCA_001623365	http://www.ncbi.nlm.nih.gov/assembly/GCA_001623365.1/	MH63
MH63	PacBio BAC clone sequencing	Raw read production with PacBio	SRX1625014	SRX1625014	NCBI Sequence Read Archive	SRP071598	http://www.ncbi.nlm.nih.gov/sra/?term=SRP071598	PacBio data assembly and BAC sequence identification	GCA_001623375.1	NCBI Assembly	GCA_001623365	http://www.ncbi.nlm.nih.gov/assembly/GCA_001623365.1/	MH63
MH63	PacBio BAC clone sequencing	Raw read production with PacBio	SRX1625015	SRX1625015	NCBI Sequence Read Archive	SRP071598	http://www.ncbi.nlm.nih.gov/sra/?term=SRP071598	PacBio data assembly and BAC sequence identification	GCA_001623375.1	NCBI Assembly	GCA_001623365	http://www.ncbi.nlm.nih.gov/assembly/GCA_001623365.1/	MH63
MH63	PacBio BAC clone sequencing	Raw read production with PacBio	SRX1625016	SRX1625016	NCBI Sequence Read Archive	SRP071598	http://www.ncbi.nlm.nih.gov/sra/?term=SRP071598	PacBio data assembly and BAC sequence identification	GCA_001623375.1	NCBI Assembly	GCA_001623365	http://www.ncbi.nlm.nih.gov/assembly/GCA_001623365.1/	MH63
MH63	PacBio BAC clone sequencing	Raw read production with PacBio	SRX1625017	SRX1625017	NCBI Sequence Read Archive	SRP071598	http://www.ncbi.nlm.nih.gov/sra/?term=SRP071598	PacBio data assembly and BAC sequence identification	GCA_001623375.1	NCBI Assembly	GCA_001623365	http://www.ncbi.nlm.nih.gov/assembly/GCA_001623365.1/	MH63
MH63	PacBio BAC clone sequencing	Raw read production with PacBio	SRX1625018	SRX1625018	NCBI Sequence Read Archive	SRP071598	http://www.ncbi.nlm.nih.gov/sra/?term=SRP071598	PacBio data assembly and BAC sequence identification	GCA_001623375.1	NCBI Assembly	GCA_001623365	http://www.ncbi.nlm.nih.gov/assembly/GCA_001623365.1/	MH63
MH63	PacBio BAC clone sequencing	Raw read production with PacBio	SRX1625019	SRX1625019	NCBI Sequence Read Archive	SRP071598	http://www.ncbi.nlm.nih.gov/sra/?term=SRP071598	PacBio data assembly and BAC sequence identification	GCA_001623375.1	NCBI Assembly	GCA_001623365	http://www.ncbi.nlm.nih.gov/assembly/GCA_001623365.1/	MH63
MH63	PacBio BAC clone sequencing	Raw read production with PacBio	SRX1625020	SRX1625020	NCBI Sequence Read Archive	SRP071598	http://www.ncbi.nlm.nih.gov/sra/?term=SRP071598	PacBio data assembly and BAC sequence identification	GCA_001623375.1	NCBI Assembly	GCA_001623365	http://www.ncbi.nlm.nih.gov/assembly/GCA_001623365.1/	MH63
MH63	PacBio BAC clone sequencing	Raw read production with PacBio	SRX1625021	SRX1625021	NCBI Sequence Read Archive	SRP071598	http://www.ncbi.nlm.nih.gov/sra/?term=SRP071598	PacBio data assembly and BAC sequence identification	GCA_001623375.1	NCBI Assembly	GCA_001623365	http://www.ncbi.nlm.nih.gov/assembly/GCA_001623365.1/	MH63
MH63	PacBio BAC clone sequencing	Raw read production with PacBio	SRX1625022	SRX1625022	NCBI Sequence Read Archive	SRP071598	http://www.ncbi.nlm.nih.gov/sra/?term=SRP071598	PacBio data assembly and BAC sequence identification	GCA_001623375.1	NCBI Assembly	GCA_001623365	http://www.ncbi.nlm.nih.gov/assembly/GCA_001623365.1/	MH63
MH63	PacBio BAC clone sequencing	Raw read production with PacBio	SRX1625023	SRX1625023	NCBI Sequence Read Archive	SRP071598	http://www.ncbi.nlm.nih.gov/sra/?term=SRP071598	PacBio data assembly and BAC sequence identification	GCA_001623375.1	NCBI Assembly	GCA_001623365	http://www.ncbi.nlm.nih.gov/assembly/GCA_001623365.1/	MH63
MH63	PacBio BAC clone sequencing	Raw read production with PacBio	SRX1625024	SRX1625024	NCBI Sequence Read Archive	SRP071598	http://www.ncbi.nlm.nih.gov/sra/?term=SRP071598	PacBio data assembly and BAC sequence identification	GCA_001623375.1	NCBI Assembly	GCA_001623365	http://www.ncbi.nlm.nih.gov/assembly/GCA_001623365.1/	MH63
MH63	PacBio BAC clone sequencing	Raw read production with PacBio	SRX1625025	SRX1625025	NCBI Sequence Read Archive	SRP071598	http://www.ncbi.nlm.nih.gov/sra/?term=SRP071598	PacBio data assembly and BAC sequence identification	GCA_001623375.1	NCBI Assembly	GCA_001623365	http://www.ncbi.nlm.nih.gov/assembly/GCA_001623365.1/	MH63
MH63	PacBio BAC clone sequencing	Raw read production with PacBio	SRX1625026	SRX1625026	NCBI Sequence Read Archive	SRP071598	http://www.ncbi.nlm.nih.gov/sra/?term=SRP071598	PacBio data assembly and BAC sequence identification	GCA_001623375.1	NCBI Assembly	GCA_001623365	http://www.ncbi.nlm.nih.gov/assembly/GCA_001623365.1/	MH63
MH63	PacBio BAC clone sequencing	Raw read production with PacBio	SRX1625027	SRX1625027	NCBI Sequence Read Archive	SRP071598	http://www.ncbi.nlm.nih.gov/sra/?term=SRP071598	PacBio data assembly and BAC sequence identification	GCA_001623375.1	NCBI Assembly	GCA_001623365	http://www.ncbi.nlm.nih.gov/assembly/GCA_001623365.1/	MH63
MH63	PacBio BAC clone sequencing	Raw read production with PacBio	SRX1625028	SRX1625028	NCBI Sequence Read Archive	SRP071598	http://www.ncbi.nlm.nih.gov/sra/?term=SRP071598	PacBio data assembly and BAC sequence identification	GCA_001623375.1	NCBI Assembly	GCA_001623365	http://www.ncbi.nlm.nih.gov/assembly/GCA_001623365.1/	MH63
MH63	PacBio BAC clone sequencing	Raw read production with PacBio	SRX1625029	SRX1625029	NCBI Sequence Read Archive	SRP071598	http://www.ncbi.nlm.nih.gov/sra/?term=SRP071598	PacBio data assembly and BAC sequence identification	GCA_001623375.1	NCBI Assembly	GCA_001623365	http://www.ncbi.nlm.nih.gov/assembly/GCA_001623365.1/	MH63
MH63	PacBio BAC clone sequencing	Raw read production with PacBio	SRX1625030	SRX1625030	NCBI Sequence Read Archive	SRP071598	http://www.ncbi.nlm.nih.gov/sra/?term=SRP071598	PacBio data assembly and BAC sequence identification	GCA_001623375.1	NCBI Assembly	GCA_001623365	http://www.ncbi.nlm.nih.gov/assembly/GCA_001623365.1/	MH63
MH63	PacBio BAC clone sequencing	Raw read production with PacBio	SRX1625031	SRX1625031	NCBI Sequence Read Archive	SRP071598	http://www.ncbi.nlm.nih.gov/sra/?term=SRP071598	PacBio data assembly and BAC sequence identification	GCA_001623375.1	NCBI Assembly	GCA_001623365	http://www.ncbi.nlm.nih.gov/assembly/GCA_001623365.1/	MH63
MH63	PacBio BAC clone sequencing	Raw read production with PacBio	SRX1625032	SRX1625032	NCBI Sequence Read Archive	SRP071598	http://www.ncbi.nlm.nih.gov/sra/?term=SRP071598	PacBio data assembly and BAC sequence identification	GCA_001623375.1	NCBI Assembly	GCA_001623365	http://www.ncbi.nlm.nih.gov/assembly/GCA_001623365.1/	MH63
MH63	PacBio BAC clone sequencing	Raw read production with PacBio	SRX1625033	SRX1625033	NCBI Sequence Read Archive	SRP071598	http://www.ncbi.nlm.nih.gov/sra/?term=SRP071598	PacBio data assembly and BAC sequence identification	GCA_001623375.1	NCBI Assembly	GCA_001623365	http://www.ncbi.nlm.nih.gov/assembly/GCA_001623365.1/	MH63
MH63	PacBio BAC clone sequencing	Raw read production with PacBio	SRX1625034	SRX1625034	NCBI Sequence Read Archive	SRP071598	http://www.ncbi.nlm.nih.gov/sra/?term=SRP071598	PacBio data assembly and BAC sequence identification	GCA_001623375.1	NCBI Assembly	GCA_001623365	http://www.ncbi.nlm.nih.gov/assembly/GCA_001623365.1/	MH63
MH63	PacBio BAC clone sequencing	Raw read production with PacBio	SRX1625035	SRX1625035	NCBI Sequence Read Archive	SRP071598	http://www.ncbi.nlm.nih.gov/sra/?term=SRP071598	PacBio data assembly and BAC sequence identification	GCA_001623375.1	NCBI Assembly	GCA_001623365	http://www.ncbi.nlm.nih.gov/assembly/GCA_001623365.1/	MH63
MH63	PacBio BAC clone sequencing	Raw read production with PacBio	SRX1625036	SRX1625036	NCBI Sequence Read Archive	SRP071598	http://www.ncbi.nlm.nih.gov/sra/?term=SRP071598	PacBio data assembly and BAC sequence identification	GCA_001623375.1	NCBI Assembly	GCA_001623365	http://www.ncbi.nlm.nih.gov/assembly/GCA_001623365.1/	MH63
MH63	PacBio BAC clone sequencing	Raw read production with PacBio	SRX1625037	SRX1625037	NCBI Sequence Read Archive	SRP071598	http://www.ncbi.nlm.nih.gov/sra/?term=SRP071598	PacBio data assembly and BAC sequence identification	GCA_001623375.1	NCBI Assembly	GCA_001623365	http://www.ncbi.nlm.nih.gov/assembly/GCA_001623365.1/	MH63
MH63	PacBio BAC clone sequencing	Raw read production with PacBio	SRX1625038	SRX1625038	NCBI Sequence Read Archive	SRP071598	http://www.ncbi.nlm.nih.gov/sra/?term=SRP071598	PacBio data assembly and BAC sequence identification	GCA_001623375.1	NCBI Assembly	GCA_001623365	http://www.ncbi.nlm.nih.gov/assembly/GCA_001623365.1/	MH63
MH63	PacBio BAC clone sequencing	Raw read production with PacBio	SRX1625039	SRX1625039	NCBI Sequence Read Archive	SRP071598	http://www.ncbi.nlm.nih.gov/sra/?term=SRP071598	PacBio data assembly and BAC sequence identification	GCA_001623375.1	NCBI Assembly	GCA_001623365	http://www.ncbi.nlm.nih.gov/assembly/GCA_001623365.1/	MH63
MH63	PacBio BAC clone sequencing	Raw read production with PacBio	SRX1625040	SRX1625040	NCBI Sequence Read Archive	SRP071598	http://www.ncbi.nlm.nih.gov/sra/?term=SRP071598	PacBio data assembly and BAC sequence identification	GCA_001623375.1	NCBI Assembly	GCA_001623365	http://www.ncbi.nlm.nih.gov/assembly/GCA_001623365.1/	MH63
MH63	PacBio BAC clone sequencing	Raw read production with PacBio	SRX1625041	SRX1625041	NCBI Sequence Read Archive	SRP071598	http://www.ncbi.nlm.nih.gov/sra/?term=SRP071598	PacBio data assembly and BAC sequence identification	GCA_001623375.1	NCBI Assembly	GCA_001623365	http://www.ncbi.nlm.nih.gov/assembly/GCA_001623365.1/	MH63
MH63	PacBio BAC clone sequencing	Raw read production with PacBio	SRX1625042	SRX1625042	NCBI Sequence Read Archive	SRP071598	http://www.ncbi.nlm.nih.gov/sra/?term=SRP071598	PacBio data assembly and BAC sequence identification	GCA_001623375.1	NCBI Assembly	GCA_001623365	http://www.ncbi.nlm.nih.gov/assembly/GCA_001623365.1/	MH63
MH63	PacBio BAC clone sequencing	Raw read production with PacBio	SRX1625043	SRX1625043	NCBI Sequence Read Archive	SRP071598	http://www.ncbi.nlm.nih.gov/sra/?term=SRP071598	PacBio data assembly and BAC sequence identification	GCA_001623375.1	NCBI Assembly	GCA_001623365	http://www.ncbi.nlm.nih.gov/assembly/GCA_001623365.1/	MH63
MH63	PacBio BAC clone sequencing	Raw read production with PacBio	SRX1625044	SRX1625044	NCBI Sequence Read Archive	SRP071598	http://www.ncbi.nlm.nih.gov/sra/?term=SRP071598	PacBio data assembly and BAC sequence identification	GCA_001623375.1	NCBI Assembly	GCA_001623365	http://www.ncbi.nlm.nih.gov/assembly/GCA_001623365.1/	MH63
MH63	PacBio BAC clone sequencing	Raw read production with PacBio	SRX1625045	SRX1625045	NCBI Sequence Read Archive	SRP071598	http://www.ncbi.nlm.nih.gov/sra/?term=SRP071598	PacBio data assembly and BAC sequence identification	GCA_001623375.1	NCBI Assembly	GCA_001623365	http://www.ncbi.nlm.nih.gov/assembly/GCA_001623365.1/	MH63
MH63	PacBio BAC clone sequencing	Raw read production with PacBio	SRX1625046	SRX1625046	NCBI Sequence Read Archive	SRP071598	http://www.ncbi.nlm.nih.gov/sra/?term=SRP071598	PacBio data assembly and BAC sequence identification	GCA_001623375.1	NCBI Assembly	GCA_001623365	http://www.ncbi.nlm.nih.gov/assembly/GCA_001623365.1/	MH63
MH63	PacBio BAC clone sequencing	Raw read production with PacBio	SRX1625047	SRX1625047	NCBI Sequence Read Archive	SRP071598	http://www.ncbi.nlm.nih.gov/sra/?term=SRP071598	PacBio data assembly and BAC sequence identification	GCA_001623375.1	NCBI Assembly	GCA_001623365	http://www.ncbi.nlm.nih.gov/assembly/GCA_001623365.1/	MH63
MH63	PacBio BAC clone sequencing	Raw read production with PacBio	SRX1625048	SRX1625048	NCBI Sequence Read Archive	SRP071598	http://www.ncbi.nlm.nih.gov/sra/?term=SRP071598	PacBio data assembly and BAC sequence identification	GCA_001623375.1	NCBI Assembly	GCA_001623365	http://www.ncbi.nlm.nih.gov/assembly/GCA_001623365.1/	MH63
MH63	PacBio BAC clone sequencing	Raw read production with PacBio	SRX1625049	SRX1625049	NCBI Sequence Read Archive	SRP071598	http://www.ncbi.nlm.nih.gov/sra/?term=SRP071598	PacBio data assembly and BAC sequence identification	GCA_001623375.1	NCBI Assembly	GCA_001623365	http://www.ncbi.nlm.nih.gov/assembly/GCA_001623365.1/	MH63
MH63	PacBio BAC clone sequencing	Raw read production with PacBio	SRX1625050	SRX1625050	NCBI Sequence Read Archive	SRP071598	http://www.ncbi.nlm.nih.gov/sra/?term=SRP071598	PacBio data assembly and BAC sequence identification	GCA_001623375.1	NCBI Assembly	GCA_001623365	http://www.ncbi.nlm.nih.gov/assembly/GCA_001623365.1/	MH63
MH63	PacBio BAC clone sequencing	Raw read production with PacBio	SRX1625051	SRX1625051	NCBI Sequence Read Archive	SRP071598	http://www.ncbi.nlm.nih.gov/sra/?term=SRP071598	PacBio data assembly and BAC sequence identification	GCA_001623375.1	NCBI Assembly	GCA_001623365	http://www.ncbi.nlm.nih.gov/assembly/GCA_001623365.1/	MH63
MH63	PacBio BAC clone sequencing	Raw read production with PacBio	SRX1625052	SRX1625052	NCBI Sequence Read Archive	SRP071598	http://www.ncbi.nlm.nih.gov/sra/?term=SRP071598	PacBio data assembly and BAC sequence identification	GCA_001623375.1	NCBI Assembly	GCA_001623365	http://www.ncbi.nlm.nih.gov/assembly/GCA_001623365.1/	MH63
MH63	PacBio BAC clone sequencing	Raw read production with PacBio	SRX1625053	SRX1625053	NCBI Sequence Read Archive	SRP071598	http://www.ncbi.nlm.nih.gov/sra/?term=SRP071598	PacBio data assembly and BAC sequence identification	GCA_001623375.1	NCBI Assembly	GCA_001623365	http://www.ncbi.nlm.nih.gov/assembly/GCA_001623365.1/	MH63
MH63	PacBio BAC clone sequencing	Raw read production with PacBio	SRX1625054	SRX1625054	NCBI Sequence Read Archive	SRP071598	http://www.ncbi.nlm.nih.gov/sra/?term=SRP071598	PacBio data assembly and BAC sequence identification	GCA_001623375.1	NCBI Assembly	GCA_001623365	http://www.ncbi.nlm.nih.gov/assembly/GCA_001623365.1/	MH63
MH63	PacBio BAC clone sequencing	Raw read production with PacBio	SRX1625055	SRX1625055	NCBI Sequence Read Archive	SRP071598	http://www.ncbi.nlm.nih.gov/sra/?term=SRP071598	PacBio data assembly and BAC sequence identification	GCA_001623375.1	NCBI Assembly	GCA_001623365	http://www.ncbi.nlm.nih.gov/assembly/GCA_001623365.1/	MH63
MH63	PacBio BAC clone sequencing	Raw read production with PacBio	SRX1625056	SRX1625056	NCBI Sequence Read Archive	SRP071598	http://www.ncbi.nlm.nih.gov/sra/?term=SRP071598	PacBio data assembly and BAC sequence identification	GCA_001623375.1	NCBI Assembly	GCA_001623365	http://www.ncbi.nlm.nih.gov/assembly/GCA_001623365.1/	MH63
MH63	PacBio BAC clone sequencing	Raw read production with PacBio	SRX1625057	SRX1625057	NCBI Sequence Read Archive	SRP071598	http://www.ncbi.nlm.nih.gov/sra/?term=SRP071598	PacBio data assembly and BAC sequence identification	GCA_001623375.1	NCBI Assembly	GCA_001623365	http://www.ncbi.nlm.nih.gov/assembly/GCA_001623365.1/	MH63
MH63	PacBio BAC clone sequencing	Raw read production with PacBio	SRX1625058	SRX1625058	NCBI Sequence Read Archive	SRP071598	http://www.ncbi.nlm.nih.gov/sra/?term=SRP071598	PacBio data assembly and BAC sequence identification	GCA_001623375.1	NCBI Assembly	GCA_001623365	http://www.ncbi.nlm.nih.gov/assembly/GCA_001623365.1/	MH63
MH63	PacBio BAC clone sequencing	Raw read production with PacBio	SRX1625059	SRX1625059	NCBI Sequence Read Archive	SRP071598	http://www.ncbi.nlm.nih.gov/sra/?term=SRP071598	PacBio data assembly and BAC sequence identification	GCA_001623375.1	NCBI Assembly	GCA_001623365	http://www.ncbi.nlm.nih.gov/assembly/GCA_001623365.1/	MH63
MH63	PacBio BAC clone sequencing	Raw read production with PacBio	SRX1625060	SRX1625060	NCBI Sequence Read Archive	SRP071598	http://www.ncbi.nlm.nih.gov/sra/?term=SRP071598	PacBio data assembly and BAC sequence identification	GCA_001623375.1	NCBI Assembly	GCA_001623365	http://www.ncbi.nlm.nih.gov/assembly/GCA_001623365.1/	MH63
MH63	PacBio BAC clone sequencing	Raw read production with PacBio	SRX1625061	SRX1625061	NCBI Sequence Read Archive	SRP071598	http://www.ncbi.nlm.nih.gov/sra/?term=SRP071598	PacBio data assembly and BAC sequence identification	GCA_001623375.1	NCBI Assembly	GCA_001623365	http://www.ncbi.nlm.nih.gov/assembly/GCA_001623365.1/	MH63
MH63	PacBio BAC clone sequencing	Raw read production with PacBio	SRX1625062	SRX1625062	NCBI Sequence Read Archive	SRP071598	http://www.ncbi.nlm.nih.gov/sra/?term=SRP071598	PacBio data assembly and BAC sequence identification	GCA_001623375.1	NCBI Assembly	GCA_001623365	http://www.ncbi.nlm.nih.gov/assembly/GCA_001623365.1/	MH63
MH63	PacBio BAC clone sequencing	Raw read production with PacBio	SRX1625063	SRX1625063	NCBI Sequence Read Archive	SRP071598	http://www.ncbi.nlm.nih.gov/sra/?term=SRP071598	PacBio data assembly and BAC sequence identification	GCA_001623375.1	NCBI Assembly	GCA_001623365	http://www.ncbi.nlm.nih.gov/assembly/GCA_001623365.1/	MH63
MH63	PacBio BAC clone sequencing	Raw read production with PacBio	SRX1625064	SRX1625064	NCBI Sequence Read Archive	SRP071598	http://www.ncbi.nlm.nih.gov/sra/?term=SRP071598	PacBio data assembly and BAC sequence identification	GCA_001623375.1	NCBI Assembly	GCA_001623365	http://www.ncbi.nlm.nih.gov/assembly/GCA_001623365.1/	MH63
MH63	PacBio BAC clone sequencing	Raw read production with PacBio	SRX1625065	SRX1625065	NCBI Sequence Read Archive	SRP071598	http://www.ncbi.nlm.nih.gov/sra/?term=SRP071598	PacBio data assembly and BAC sequence identification	GCA_001623375.1	NCBI Assembly	GCA_001623365	http://www.ncbi.nlm.nih.gov/assembly/GCA_001623365.1/	MH63
MH63	PacBio BAC clone sequencing	Raw read production with PacBio	SRX1625066	SRX1625066	NCBI Sequence Read Archive	SRP071598	http://www.ncbi.nlm.nih.gov/sra/?term=SRP071598	PacBio data assembly and BAC sequence identification	GCA_001623375.1	NCBI Assembly	GCA_001623365	http://www.ncbi.nlm.nih.gov/assembly/GCA_001623365.1/	MH63
MH63	PacBio BAC clone sequencing	Raw read production with PacBio	SRX1625067	SRX1625067	NCBI Sequence Read Archive	SRP071598	http://www.ncbi.nlm.nih.gov/sra/?term=SRP071598	PacBio data assembly and BAC sequence identification	GCA_001623375.1	NCBI Assembly	GCA_001623365	http://www.ncbi.nlm.nih.gov/assembly/GCA_001623365.1/	MH63
MH63	PacBio BAC clone sequencing	Raw read production with PacBio	SRX1625068	SRX1625068	NCBI Sequence Read Archive	SRP071598	http://www.ncbi.nlm.nih.gov/sra/?term=SRP071598	PacBio data assembly and BAC sequence identification	GCA_001623375.1	NCBI Assembly	GCA_001623365	http://www.ncbi.nlm.nih.gov/assembly/GCA_001623365.1/	MH63
MH63	PacBio BAC clone sequencing	Raw read production with PacBio	SRX1625069	SRX1625069	NCBI Sequence Read Archive	SRP071598	http://www.ncbi.nlm.nih.gov/sra/?term=SRP071598	PacBio data assembly and BAC sequence identification	GCA_001623375.1	NCBI Assembly	GCA_001623365	http://www.ncbi.nlm.nih.gov/assembly/GCA_001623365.1/	MH63
MH63	PacBio BAC clone sequencing	Raw read production with PacBio	SRX1625070	SRX1625070	NCBI Sequence Read Archive	SRP071598	http://www.ncbi.nlm.nih.gov/sra/?term=SRP071598	PacBio data assembly and BAC sequence identification	GCA_001623375.1	NCBI Assembly	GCA_001623365	http://www.ncbi.nlm.nih.gov/assembly/GCA_001623365.1/	MH63
MH63	PacBio BAC clone sequencing	Raw read production with PacBio	SRX1625071	SRX1625071	NCBI Sequence Read Archive	SRP071598	http://www.ncbi.nlm.nih.gov/sra/?term=SRP071598	PacBio data assembly and BAC sequence identification	GCA_001623375.1	NCBI Assembly	GCA_001623365	http://www.ncbi.nlm.nih.gov/assembly/GCA_001623365.1/	MH63
MH63	PacBio BAC clone sequencing	Raw read production with PacBio	SRX1625072	SRX1625072	NCBI Sequence Read Archive	SRP071598	http://www.ncbi.nlm.nih.gov/sra/?term=SRP071598	PacBio data assembly and BAC sequence identification	GCA_001623375.1	NCBI Assembly	GCA_001623365	http://www.ncbi.nlm.nih.gov/assembly/GCA_001623365.1/	MH63
MH63	PacBio BAC clone sequencing	Raw read production with PacBio	SRX1625073	SRX1625073	NCBI Sequence Read Archive	SRP071598	http://www.ncbi.nlm.nih.gov/sra/?term=SRP071598	PacBio data assembly and BAC sequence identification	GCA_001623375.1	NCBI Assembly	GCA_001623365	http://www.ncbi.nlm.nih.gov/assembly/GCA_001623365.1/	MH63
MH63	PacBio BAC clone sequencing	Raw read production with PacBio	SRX1625074	SRX1625074	NCBI Sequence Read Archive	SRP071598	http://www.ncbi.nlm.nih.gov/sra/?term=SRP071598	PacBio data assembly and BAC sequence identification	GCA_001623375.1	NCBI Assembly	GCA_001623365	http://www.ncbi.nlm.nih.gov/assembly/GCA_001623365.1/	MH63
MH63	PacBio BAC clone sequencing	Raw read production with PacBio	SRX1625075	SRX1625075	NCBI Sequence Read Archive	SRP071598	http://www.ncbi.nlm.nih.gov/sra/?term=SRP071598	PacBio data assembly and BAC sequence identification	GCA_001623375.1	NCBI Assembly	GCA_001623365	http://www.ncbi.nlm.nih.gov/assembly/GCA_001623365.1/	MH63
MH63	PacBio BAC clone sequencing	Raw read production with PacBio	SRX1625076	SRX1625076	NCBI Sequence Read Archive	SRP071598	http://www.ncbi.nlm.nih.gov/sra/?term=SRP071598	PacBio data assembly and BAC sequence identification	GCA_001623375.1	NCBI Assembly	GCA_001623365	http://www.ncbi.nlm.nih.gov/assembly/GCA_001623365.1/	MH63
MH63	PacBio BAC clone sequencing	Raw read production with PacBio	SRX1625077	SRX1625077	NCBI Sequence Read Archive	SRP071598	http://www.ncbi.nlm.nih.gov/sra/?term=SRP071598	PacBio data assembly and BAC sequence identification	GCA_001623375.1	NCBI Assembly	GCA_001623365	http://www.ncbi.nlm.nih.gov/assembly/GCA_001623365.1/	MH63
MH63	PacBio BAC clone sequencing	Raw read production with PacBio	SRX1625078	SRX1625078	NCBI Sequence Read Archive	SRP071598	http://www.ncbi.nlm.nih.gov/sra/?term=SRP071598	PacBio data assembly and BAC sequence identification	GCA_001623375.1	NCBI Assembly	GCA_001623365	http://www.ncbi.nlm.nih.gov/assembly/GCA_001623365.1/	MH63
MH63	PacBio BAC clone sequencing	Raw read production with PacBio	SRX1625079	SRX1625079	NCBI Sequence Read Archive	SRP071598	http://www.ncbi.nlm.nih.gov/sra/?term=SRP071598	PacBio data assembly and BAC sequence identification	GCA_001623375.1	NCBI Assembly	GCA_001623365	http://www.ncbi.nlm.nih.gov/assembly/GCA_001623365.1/	MH63
