# Supplementary material for: Building two indica rice reference genomes with PacBio long-read and Illumina paired-end sequencing data
Source: Sci Data. 2016 Sep 13;3:160076. doi: 10.1038/sdata.2016.76 (PMC5020871; doi:10.1038/sdata.2016.76)
Supplement: Supplementary file 2 [file sdata201676-isa1.zip › a_Illumina_Zhang.txt]

Sample Name	Protocol REF	Comment[number of raw reads]	Protocol REF	Comment[number of clean reads]	Assay Name	Raw Data File	Comment[Data Repository]	Comment[Data Record Accession]	Comment[Data Record URI]	Protocol REF	Derived Data File	Comment[Data Repository]	Comment[Data Record Accession]	Comment[Data Record URI]	Factor Value[strain]
ZS97	Plant material, DNA library construction for Illumina sequencing	338293782	Illumina reads preprocessing and de novo assembly	299201824	ZS97_short	SRX1639981	NCBI Sequence Read Archive	SRP071944	http://www.ncbi.nlm.nih.gov/sra/?term=SRP071944	Illumina reads preprocessing and de novo assembly	GCA_001618795.1	NCBI Assembly	GCA_001618795	http://www.ncbi.nlm.nih.gov/assembly/GCA_001618795.1/	ZS97
ZS97	Plant material, DNA library construction for Illumina sequencing	436436254	Illumina reads preprocessing and de novo assembly	345177784	ZS97_5 kb	SRX1639982	NCBI Sequence Read Archive	SRP071944	http://www.ncbi.nlm.nih.gov/sra/?term=SRP071944	Illumina reads preprocessing and de novo assembly	GCA_001618795.1	NCBI Assembly	GCA_001618795	http://www.ncbi.nlm.nih.gov/assembly/GCA_001618795.1/	ZS97
ZS97	Plant material, DNA library construction for Illumina sequencing	396565650	Illumina reads preprocessing and de novo assembly	327334042	ZS97_10 kb	SRX1639983	NCBI Sequence Read Archive	SRP071944	http://www.ncbi.nlm.nih.gov/sra/?term=SRP071944	Illumina reads preprocessing and de novo assembly	GCA_001618795.1	NCBI Assembly	GCA_001618795	http://www.ncbi.nlm.nih.gov/assembly/GCA_001618795.1/	ZS97
MH63	Plant material, DNA library construction for Illumina sequencing	382103532	Illumina reads preprocessing and de novo assembly	341947062	MH63_short	SRX1639978	NCBI Sequence Read Archive	SRP071944	http://www.ncbi.nlm.nih.gov/sra/?term=SRP071944	Illumina reads preprocessing and de novo assembly	GCA_001618785.1	NCBI Assembly	GCA_001618785	http://www.ncbi.nlm.nih.gov/assembly/GCA_001618785.1/	MH63
MH63	Plant material, DNA library construction for Illumina sequencing	267288070	Illumina reads preprocessing and de novo assembly	214879076	MH63_5 kb	SRX1639979	NCBI Sequence Read Archive	SRP071944	http://www.ncbi.nlm.nih.gov/sra/?term=SRP071944	Illumina reads preprocessing and de novo assembly	GCA_001618785.1	NCBI Assembly	GCA_001618785	http://www.ncbi.nlm.nih.gov/assembly/GCA_001618785.1/	MH63
MH63	Plant material, DNA library construction for Illumina sequencing	198185740	Illumina reads preprocessing and de novo assembly	173925986	MH63_10 kb	SRX1639980	NCBI Sequence Read Archive	SRP071944	http://www.ncbi.nlm.nih.gov/sra/?term=SRP071944	Illumina reads preprocessing and de novo assembly	GCA_001618785.1	NCBI Assembly	GCA_001618785	http://www.ncbi.nlm.nih.gov/assembly/GCA_001618785.1/	MH63
